# Supplementary material for: Meta-populational demes constitute a reservoir for large MHC allele diversity in wild house mice (Mus musculus)
Source: Front Zool. 2018 Apr 20;15:15. doi: 10.1186/s12983-018-0266-9 (PMC5910556; doi:10.1186/s12983-018-0266-9)
Supplement: Supplementary file 2 — Table S1. PCR and sequencing primers (XLSX 17 kb) [file 12983_2018_266_MOESM2_ESM.xlsx]

## Sheet: Primerinfos
Locus	Primerpair number	Name FPrimer	ForwardPrimer	Name RPrimer	Reverseprimer	PCR Product (bp)
primer pairs for 454 appraoch
H2Aa Exon 2	49	H2Aa_Ex2_F5	CATTTTTCCACTATCCACCTAAATCC	H2Aa_Ex2_R5	GGGAAGGAAGGGAGGAGCGGGGTG	315
H2Aa Exon 2	50	H2Aa_Ex2_F6	CCACTATCCACCTAAATCCATCAG	H2Aa_Ex2_R6	GGAAGGGAGGAGCGGGGTGTGAGC	303
H2Aa Exon 2	51	H2Aa_Ex2_F7	CTTCCTGTTTTTCATTTTTCCAC	H2Aa_Ex2_R7	CCACCCACCCCAAGGGAAGGAAGGG	340
H2Aa Exon 2	9	H2Aa_Ex2_FM	CCCCAAGGGAAGGAAGGGAGGAGC	H2Aa_Ex2_RM	CTGTTTTTCATTTTTCCACTATCC	329
H2Aa Exon 3	124	H2Aa_Ex3_F6	CATGTCCAGACCATTTCCTTTAC	H2Aa_Ex3_R7	CAGAAGATGACAGAGCTCATAC	333
H2Aa Exon 3	125	H2Aa_Ex3_F7	CTCATGTCCAGACCATTTCC	H2Aa_Ex3_R4	GCTGTTCTAGAGATGACAATGAG	368
H2Aa Exon 3	400	H2Aa_Ex3_F4	ACCCACTCATGTCCAGACCA	H2Aa_Ex3_R6	CAATGAGTTAGAAAGTGCAGAAG	357
H2Aa Exon 3	54	H2Aa_Ex3_F5	CCACTCATGTCCAGACCATTTCC	H2Aa_Ex3_R5	GATGACAATGAGTTAGAAAGTGC	360
H2Ab Exon 2	129	H2Ab_Ex2_F5	TGGTCTGCGTGGTCCCCGCTGTC	H2Ab_Ex2_R7	GCTCCCGCGGGACCCGCCGCGCTC	349
H2Ab Exon 2	130	H2Ab_Ex2_F6	GTCCCCCGGGCTGACCGCGTCCG	H2Ab_Ex2_R5	GCTCCGCGTCCCCTCACGGCC	356
H2Ab Exon 2	238	H2Ab_Ex2_FM	CCCTGGTCTGCGTGGTCCCCG	H2Ab_Ex2_R1	GAACTCTGCTCCGCGTCCCCTCA	386
H2Ab Exon 2	242	H2Ab_Ex2_F3	GAGCCGTGGTCTGCGTGGTC	H2Ab_Ex2_RM	GAACTCTGCTCCGCGTCCCCT	389
H2Ab Exon 3	60	H2Ab_Ex3_F3	CACTCACTGTCTTTTCTGTC	H2Ab_Ex3_R3	CAGTGAAATAAAAAGAAATTCCC	336
H2Ab Exon 3	61	H2Ab_Ex3_F4	TTCACTCACTGTCTTTTCTGTCAC	H2Ab_Ex3_R4	GGGCCCACAGTGAAATAAAAAG	345
H2Ab Exon 3	62	H2Ab_Ex3_F5	CATTGCCTCACATTTCACTCAC	H2Ab_Ex3_R5	CCATGTCATGTGGGGCCCACAGTG	370
H2Ab Exon 3	63	H2Ab_Ex3_F6	CCAGGGGAGTCTCCACATTGCC	H2Ab_Ex3_R6	CCTAAAATCCCATGTCATGTGGGGCC	394
H2D Exon 2	76	H2D_Ex2_F6	GGGTCTCACCGCGCGCCGTCCCC	H2D_Ex2_R6	CCTGACCTCCGACGCGGGGTCAC	322
H2D Exon 2	78	H2D_Ex2_F8	GAGGAGGTCGGGGTCTCACCGCGCG	H2D_Ex2_R8	GAGGGGCCTGACCTCCGACGC	338
H2D Exon 2	79	H2D_Ex2_F9	GGTGAGGAGGTCGGGGTCTCACCGC	H2D_Ex2_R9	GGAAGTGGAGGGGCCTGACCTCC	348
H2D Exon 2	77	H2D_Ex2_F7	GGTCGGGGTCTCACCGCGCGCCG	H2D_Ex2_R7	GCCTGACCTCCGACGCGGGG	328
H2D Exon 3	73	H2D_Ex3_F5	GAGCGGGGCTGACCGCAGGGTC	H2D_Ex3_R5	CCCGAGGGCAGAGGGAGGAGCTGCC	343
H2D Exon 3	74	H2D_Ex3_F6	CGGGTGAGCGGGGCTGACCGCAG	H2D_Ex3_R6	CCCCAGCCCGAGGGCAGAGGGAGG	354
H2D Exon 3	172	H2D_Ex3_F4	GGGTGAGCGGGGCTGACCGCAGGG	H2D_Ex3_R7	GACTGAGCCCCAGCCCGAGGGCAGAG	360
H2D Exon 3	179	H2D_Ex3_F7	GCCGGGGCGGGTGAGCGGGGCTGACC	H2D_Ex3_R4	GGGAGGAGCTGCCCGCGGCCCCTG	343
H2Ea Exon 2	500	H2Ea_Ex2_F1	GCATTGTACCACAAGACAGC	H2Ea_Ex2_R1	GCTACGTGTCCAGAATACAGC	377
H2Ea Exon 2	501	H2Ea_Ex2_F2	GCATGGGCAGAGCAGAAGC	H2Ea_Ex2_R2	GCATTGAAGCAGTCTGGGAGCC	390
H2Ea Exon 2	502	H2Ea_Ex2_F3	GGAATGAAAGCTAATTTATGC	H2Ea_Ex2_R3	CCATCCCTGTACTGTTAAATGC	406
H2Ea Exon 2	503	H2Ea_Ex2_F4	GCCGTTTCAGAGTCCTAGG	H2Ea_Ex2_R4	GCAAGTGAAGTCATGACTGC	406
H2Ea Exon 3	504	H2Ea_Ex3_F1	CAACTGACATCTCCTCTGC	H2Ea_Ex3_R1	GCATCTGAACTCAAAGC	346
H2Ea Exon 3	505	H2Ea_Ex3_F2	GGACACACTCTCTTTCTTATATTGG	H2Ea_Ex3_R2	GGAATTAAGAGACACCACTACC	361
H2Ea Exon 3	506	H2Ea_Ex3_F3	CGAATGAGTTGTCCCTCC	H2Ea_Ex3_R3	CCTCCCTCAGACATTCAC	328
H2Ea Exon 3	507	H2Ea_Ex3_F4	GCAGTCAGTGTTCTTAACG	H2Ea_Ex3_R4	GTCAGTCTCTGAGCACATTTAACG	321
H2Eb Exon 2	64	H2Eb_Ex2_F5	GAGAAGAAGATAATTCTTGTCTCC	H2Eb_Ex2_R5	GCCCCAGCCACCCTGTCCTGTC	324
H2Eb Exon 2	65	H2Eb_Ex2_F6	GTCGGCAGAGAAGAAGATAATTC	H2Eb_Ex2_R6	GGTTCCGCCCCAGCCACCCTGTCC	337
H2Eb Exon 2	66	H2Eb_Ex2_F7	CGGGCATCTTGTCGGCAGAGAAGAAG	H2Eb_Ex2_R7	CACCGTGGTTCCGCCCCAGCCACC	353
H2Eb Exon 2	67	H2Eb_Ex2_F8	GGACTCGGGCATCTTGTCGGC	H2Eb_Ex2_R8	CACCCTCACCGTGGTTCCGCCCCAGC	364
H2Eb Exon 3	68	H2Eb_Ex3_F5	GCTCCTTCTCACCTATCTTTCTC	H2Eb_Ex3_R5	GGCATTCACAGAGTCTGGAAGTTACC	340
H2Eb Exon 3	69	H2Eb_Ex3_F6	CATGGCTCCTTCTCACCTATC	H2Eb_Ex3_R6	GCGGGCATTCACAGAGTCTGGAAGT	347
H2Eb Exon 3	70	H2Eb_Ex3_F7	GCTCCACCCTCATGGCTCCTTCTC	H2Eb_Ex3_R7	CGGGCGGGCATTCACAGAGTCTGG	360
H2Eb Exon 3	71	H2Eb_Ex3_F8	GGAGGACAGCTCCACCCTCATGG	H2Eb_Ex3_R8	CACCCGGGCGGGCATTCACAGAGTC	372
H2K Exon 2	80	H2K_Ex2_F3	GGTCCGGGTCTCACCGCGCGCCGCC	H2K_Ex2_R3	GGTCGTGACCTCCGACCCGGGG	330
H2K Exon 2	202	H2K_Ex2_F5	GGTGAGGTGGTCCGGGTCTCACC	H2K_Ex2_R6	GGGACGTGGAGGGGTCGTGACCTCC	330
H2K Exon 2	401	H2K_Ex2_F6	CCCGGGGTCTGGTGAGGTGGTCCGGG	H2K_Ex2_R5	CGTGGAGGGGTCGTGACCTCCGACC	356
H2K Exon 2	201	H2K_Ex2_F4	GGTGGTCCGGGTCTCACCGCGCGC	H2K_Ex2_R1	TCAGCGTCCCTGTGTCGGGA	361
H2K Exon 3	87	H2K_Ex3_F7	GGGTAGATTTCAGTTTGTCTTG	H2K_Ex3_R7	GCAGAAAGCTCCAGCTTTCCCTGACC	384
H2K Exon 3	206	H2K_Ex3_F4	GTGTGATTTCTTAAATCTTCC	H2K_Ex3_R5	CCTGACCCCAGCTCTGCACCCACAC	337
H2K Exon 3	212	H2K_Ex3_F6	GTTTGTCTTGTTAATTGTGTGATTTC	H2K_Ex3_R4	CCAGCTCTGCACCCACACTCTCC	346
H2K Exon 3	210	H2K_Ex3_F5	GTTAATTGTGTGATTTCTTAAATC	H2K_Ex3_R6	GCTCCAGCTTTCCCTGACCCCAGC	356
H2K Exon 4	89	H2K_Ex4_F5	CCTCACCTTCATTTCTTGTACC	H2K_Ex4_R5	GCACACTCTAAAGGAGGCTGAG	204
H2K Exon 4	219	H2K_Ex4_F4	CCTTCATTTCTTGTACCTGTCC	H2K_Ex4_R6	CCCATTGATGAGCAGAGCACACTC	215
H2K Exon 4	225	H2K_Ex4_F6	GCTGGGGTCATGACCCTCACC	H2K_Ex4_R4	GCTGAGAGAAAACTCAGACTCTGC	202
H2K Exon 4	40	H2K_Ex4_F1	TGCTCAGGGCTGAGAGCTGG	H2K_Ex4_R1	CCCATTGATGAGCAGAGCACA	249
primer pairs for direct sequencing approach
H2Aa Exon 2	49	H2Aa_Ex2_F5	CATTTTTCCACTATCCACCTAAATCC	H2Aa_Ex2_R5	GGGAAGGAAGGGAGGAGCGGGGTG	315
H2Eb Exon 2	66	H2Eb_Ex2_F7	CGGGCATCTTGTCGGCAGAGAAGAAG	H2Eb_Ex2_R7	CACCGTGGTTCCGCCCCAGCCACC	353
primer pairs for Illumina approach
H2Aa Exon 2		Aafw	GGAATTTGACCTCTTAGTCA	Aarev	ACCTAAATCCATCAGCCGAC	248
H2Eb Exon 2		Ebfw	GCATGGTTTTTGGAATACTG	Ebrev	ACCTCTCCGCCGCACAAGGA	273
D-loop primer		D-loop_F	CATTACTCTGGTCTTGTAAACC	D-loop_R	GCCAGGACCAAACCTTTGTGT	885
Microsatellites:
Chromosome 3	PP6 G7	Chr3_24F	TCCCATGCCTCTAACAACCTGG	Chr3_24R	ACGTCTTGATAGGCATCTGTGC	345
Chromosome 16	PP7 F9	Chr16_21F	ACTCATGATCACACATGCTCTG	Chr16_21R	TAAGAGGCCACCCAGCTACCTG	165
Chromosome 12	PP9 C8	Chr12_05F	GCTCTCTCAAATCGATGGTCTC	Chr12_05R	CTTTCATGGTACCAGAAGGCTC	128
Chromosome 1	PP6 A4	Chr01_25F	TCCTGAACAGAGGACTCTGACC	Chr01_25R	GCTAGACTGATACTTTCCGACTTAGC	279
Chromosome17	PP8 D4	Chr17_09F	AGGCTCATTCTAGACAGACTCC	Chr17_09R	ACAAGGGTCGGCTGTGTGTCTG	195
Chromosome 5	PP7 E6	Chr05_45F	TCTGGCCTGTGTGCACCTAGTC	Chr05_45R	ACAATGCTTGGTGACTGTGGTG	160
Chromosome 13	PP4 C11	Chr13_22F	TAGCTGATGCCAAGACCAGTCC	Chr13_22R	AGTCTCTCCAGACAGCACTACC	309
Chromosome 19	PP5 H11	Chr19_08F	TCAGAGGCAGAGTCTCGCTAGG	Chr19_08R	AGTTGTGGCTCCGCCCGGTGTC	234
Chromosome14	PP9 H5	Chr14_16F	ACTGCCATTACTGCTGACATGG	Chr14_16R	GACATCGGTGTGAGCCATCTGC	433
Chromosome 9	PP10 C6	Chr09_20F	TGCAGGAAGACTCCCGGACTTG	Chr09_20R	AGACTCCACTTGGGACAACTGC	166
PCR conditions
initial PCR reactions per individual for 454 sequencing
Nuclease-free water	to 20 µl
5X Phusion HF or GC Buffer	4 µl
10 mM dNTPs	0.4 µl
10 µM Forward Primer (HPLC purified)	1 µl
10 µM Reverse Primer (HPLC purified)	1 µl
Phusion DNA Polymerase	0.1 µl
STEP	TEMP	TIME
Denaturation	98°C	30 seconds
Primer Annealing 28x	98°C	5-10 seconds
	45-72°C	10-30 seconds
	72°C	15-30 seconds per kb
Elongation	72°C	10 minutes
PCR for direct sequencing of H2-Aa and H2-Eb
PCR components:
10 µM Forward Primer (HPLC purified)	0,25µl 1/10 diluted primer
10 µM Reverse Primer (HPLC purified)	0,25µl 1/10 diluted primer
10 mM dNTPs	0,2 µl dNTP's
Template DNA	1µl 100ng/µl
Phusion DNA Polymerase	0.1 µl Phusion Polaymerase
Nuclease-free water	to 10µl
5X Phusion HF or GC Buffer	2µl
STEP	TEMP	TIME
Denaturation	98°C	1 min
Primer Annealing 30x	98°C	5 sec
	68°C	15 sec
	72°C	30 sec
Elongation	72°C	10 min
