# Supplementary material for: Meta-populational demes constitute a reservoir for large MHC allele diversity in wild house mice (Mus musculus)
Source: Front Zool. 2018 Apr 20;15:15. doi: 10.1186/s12983-018-0266-9 (PMC5910556; doi:10.1186/s12983-018-0266-9)
Supplement: Supplementary file 3 — Table S2. 454 read statistics (XLSX 38 kb) [file 12983_2018_266_MOESM3_ESM.xlsx]

## Sheet: Sheet1
454 sequencing: total number of reads
lane	populations	number of individuals	number of reads
1	FRA	25	89782
2	IRA / GER	24	92006
3	CZE /KAZ	24	91498
numbers of full length reads per population and locus
	class I					class II
population	DEx2	DEx3	KEx2	KEx3	KEx4	AaEx2	AaEx3	AbEx2	AbEx3	EaEx2	EaEx3	EbEx2	EbEx3	SUM
GER	47	483	778	98	845	164	107	345	860	76	266	681	237	4987
IRA	100	1264	1257	227	1432	293	72	320	1309	169	406	1720	325	8894
FRA	382	786	1151	102	3423	377	52	385	283	49	1174	1543	354	10061
CZE	151	1015	1557	151	1574	208	105	436	1472	143	407	570	261	8050
KAZ	110	575	1055	78	1179	56	52	164	508	53	152	366	195	4543
SUM	790	4123	5798	656	8453	1098	388	1650	4432	490	2405	4880	1372	36535
