# Supplementary material for: Meta-populational demes constitute a reservoir for large MHC allele diversity in wild house mice (Mus musculus)
Source: Front Zool. 2018 Apr 20;15:15. doi: 10.1186/s12983-018-0266-9 (PMC5910556; doi:10.1186/s12983-018-0266-9)
Supplement: Supplementary file 4 — Table S3. List of all validated class I alleles found in the 454 approach (XLSX 80 kb) [file 12983_2018_266_MOESM4_ESM.xlsx]

## Sheet: class I
List of all validated classI alleles found in the 454 approach; allele IDs refer to protein sequences, i.e. occur more than once when allelels have only non-coding changes
Gene	Exon	alleleID	DNAseq	AAseq	known (y/n)	NF=non-funtional
D	Exon2	29	CCAACACTCGCTGCAATATTTCCACACCGCTGTGTCCCGGCCCGGCCTCGGGGAGCCCTGGTTCATCTCTGTCGGCTACGTGGACGACACGCAGTTCGTGCGCTTCGACAGCGATGCGGAAAATCCGAGGATGGAGCCGCGGGCGCGGTGGATGGAGCAGGAGGGGCCGGAGTATTGGGAGCGGGAGACACAGATCGCCAAGGGCCATGAGCAGAGTTTCCGAGGGAGCCTGAGGACCGCACAGAGCTACTACAACCAGAGCAAGGGC	QHSLQYFHTAVSRPGLGEPWFISVGYVDDTQFVRFDSDAENPRMEPRARWMEQEGPEYWERETQIAKGHEQSFRGSLRTAQSYYNQSKG	y
D	Exon2	37	CCAACACTCGCTGCAATATTTCCACACCGCTGTGTCCCGGCCCGGCCTCGGGGAGCCCTGGTTCATCTCTGTCGGCTACGTGGACGACACGCAGTTCGTGCGCTTCGACAGCGATGCGGATAATCCGAGGATGGAGCCGCGGGCGCGGTGGATGGAGCAGGAGGGGCCGGAGTATTGGGAGCGGGAGACACAGATCGCCAAGGGCCATGAGCAGAGTTTCCGAGGGAGCCTGAGGACCGCACAGAGCTACTACAACCAGAGCAAGGGC	QHSLQYFHTAVSRPGLGEPWFISVGYVDDTQFVRFDSDADNPRMEPRARWMEQEGPEYWERETQIAKGHEQSFRGSLRTAQSYYNQSKG	n
D	Exon2	66	CCCACACTCGATGAGGTATTTCGAGACCGCCGTGTCCCGGCCCGGCCTCGGGGAGCCCCGGTACATCTCTGTCGGCTACGTGGACAACACGGAGTTCGTGCGCTTCGACAGCGACGCGGAGAATCCGAGATATGAGCCGCGGGTGCGGTGGATGGAGCAGGAGGGGCCGGAGTATTGGGAGCGGGAGACACAGAAATCCAAGGGCCATGAGCAGTGGTTCCGAGTGAGCCTGAGGACCGCGCTGCGCTACTACAACCAGAGCGAGAGC	PHSMRYFETAVSRPGLGEPRYISVGYVDNTEFVRFDSDAENPRYEPRVRWMEQEGPEYWERETQKSKGHEQWFRVSLRTALRYYNQSES	n
D	Exon2	79	CCCACACTCGATGCGATATTTCGAGACCGCAGTGTTCCGGCCCGGCCTCGGGGAGCCCCGGTTCATCTCTGTCGGCTACGTGGACAACACGCAGTTCGTGAGCTTCGACAGCGATGCGGAGAATCCGAGATCTGAGCCGCGGGCGCCGTGGATGGAACAGGAGGGACCGGAGTATTGGGAGCGGGAAACACAGATCGCCAAGGACAATGAGCAGAGTTTCGGATGGAGCCTGAGGAACCTGATCCACTACTACAACCAGAGCAAGGGC	PHSMRYFETAVFRPGLGEPRFISVGYVDNTQFVSFDSDAENPRSEPRAPWMEQEGPEYWERETQIAKDNEQSFGWSLRNLIHYYNQSKG	y
D	Exon2	79	CCCACACTCGATGCGATATTTCGAGACCGCAGTGTTCCGGCCCGGCCTCGGGGAGCCCCGGTTCATCTCTGTCGGCTACGTGGACAACACGCAGTTCGTGAGCTTCGACAGCGATGCGGAGAATCCGAGATCTGAGCCGCGGGCGCCGTGGATGGAACAGGAGGGACCGGAGTATTGGGAGCGGGAAACACAGATCGCCAAGGACAATGAGCAGAGTTTCGGATGGAGCCTGAGGAACCTGATCCACTACTACAACCAGAGCAAGGGT	PHSMRYFETAVFRPGLGEPRFISVGYVDNTQFVSFDSDAENPRSEPRAPWMEQEGPEYWERETQIAKDNEQSFGWSLRNLIHYYNQSKG	y
D	Exon2	113	CCCACACTCGATGCGGTATTTCGAGACCGCCGTGTCCCGGCCCGGCCTCGGGGAGCCCCGGTACATCTCTGTCGGCTATGTGGACAACAAGGAGTTCGTGCGCTTCGACAGCGACGCGGAGAATCCGAGATATGAGCCGCGGGCGCCGTGGATGGAGCAGGAGGGGCCGGAGTATTGGGAGCGGAACACACAGATCGCCAAGGGCCAGGAGCAGTGGTTCCGAGGGAGCCTGAGGAACCTGCTCGGCTACTACAACCAGAGCGCGGGC	PHSMRYFETAVSRPGLGEPRYISVGYVDNKEFVRFDSDAENPRYEPRAPWMEQEGPEYWERNTQIAKGQEQWFRGSLRNLLGYYNQSAG	n
D	Exon2	115	CCCACACTCGATGCGGTATTTCGAGACCGCCGTGTCCCGGCCCGGCCTCGGGGAGCCCCGGTACATCTCTGTCGGCTATGTGGACAACAAGGAGTTCGTGCGCTTCGACAGCGACGCGGAGAATCCGAGATATGAGCCGCGGGCGCCGTGGATGGAGCAGGAGGGGCCGGAGTATTGGGAGCGGATCACGCAGATCGCCAAGGACAATGAGCAGTGGTTCCGAGTGAGCCTGAGGACCGCGCTGCGCTACTACAACCAGAGCGCGGGC	PHSMRYFETAVSRPGLGEPRYISVGYVDNKEFVRFDSDAENPRYEPRAPWMEQEGPEYWERITQIAKDNEQWFRVSLRTALRYYNQSAG	y
D	Exon2	123	CCCACACTCGATGCGGTATTTCGAGACCGCCGTGTCCCGGCCCGGCCTCGGGGAGCCCCGGTTCATCTCTGTCGGCTACGTGGACGACACGCAGTTCGTGCGCTTTGACAGCGACGCGGAGAATCCTAGATACGAGCCGCGGGCGCGGTGGATAGAGCAGGAGGGGCCGAAGTATTGGGAGCGGAACACACGGCGTGCCAAGGGCAATGAGCAGAGTTTCCGAGAGAGCCTGAGGAACCTGCTCCGCTACTACAACCAGAGCAAGGGC	PHSMRYFETAVSRPGLGEPRFISVGYVDDTQFVRFDSDAENPRYEPRARWIEQEGPKYWERNTRRAKGNEQSFRESLRNLLRYYNQSKG	y
D	Exon2	136	CCCACACTCGCTGAGGTATTTCACCACCGCCGTGTCCCGGCCCGGCCACGGGAAGCCCCGGTTCATCTCTGTCGGCTACGTGGACAACACGGAGTTCGTGCGCTTCGACAGCGACGCGGAGAATCCGAGGTATGAGCCGCGGGTGCGGTGGATGGAGCAGGTGGAGCCCGAGTATTGGGAGCGGAACACGCAGATCGCCAAGGGCAATGAGCAGATTTTCCGAGTGAACCTGAGGACCGCGCTGCGCTACTACAACCAGAGCGCGGGC	PHSLRYFTTAVSRPGHGKPRFISVGYVDNTEFVRFDSDAENPRYEPRVRWMEQVEPEYWERNTQIAKGNEQIFRVNLRTALRYYNQSAG	n
D	Exon2	146	CCCACACTCGCTGAGGTATTTCCTCACCGCCGTGTCCCGGCCCGGCCTCGGGAAGCCCCGGTACTTGGAAGTCGGCTACGTGGACAACACGGAGTTCGTGCGCTTCGACAGCGACGCGGAGAATCCGAGAGATGAGCCGCGGGCGCGGTGGATGGAGCAGGAGGGGCCGGAGTATTGGGAGCGGAACACACAGATCGCCAAGGGCAATGAGCAGAGTTCCCGAGTGAACCTGAGGACCCTGCTCGGCTACTACAACCAGAGCGCGGGC	PHSLRYFLTAVSRPGLGKPRYLEVGYVDNTEFVRFDSDAENPRDEPRARWMEQEGPEYWERNTQIAKGNEQSSRVNLRTLLGYYNQSAG	n
D	Exon2	161	CCCACACTCGCTGAGGTATTTCGTCACCGCCGTGTCCCGGCCCGGCCTCGGGAAGCCCCGGTATATGGAAGTCGGCTACGTGGACAACACGGAGTTCGTGCGCTTCGACAGCGACGCGGAGAATCCGAGGATGAAGCCGCGGGCGCGGTGGATGGAGCAGGAGGGGCCGGAGTATTGGGAGCGGGAGACACAGAACGCCAAGGGCAATGAGCAGAGTTTCCGAGTGAGCCTGAGGAACCTGCTCGGCTACTACAACCAGAGCAAGGGC	PHSLRYFVTAVSRPGLGKPRYMEVGYVDNTEFVRFDSDAENPRMKPRARWMEQEGPEYWERETQNAKGNEQSFRVSLRNLLGYYNQSKG	n
D	Exon2	169	CCCACACTCGCTGAGGTATTTCGTCACCGCCGTGTCCCGGCCCGGCTTCGGGGAGCCCCGGTACATGGAAGTCGGCTACGTGGACGACACGGAGTTCGTGCGCTTCGACAGCGACGCGGAGAATCCGAGATATGAGCCGCGGGCGCGGTGGATAGAGCAGGAGGGGCCGGAGTATTGGGAGCGGAACACACAGAACGCCAAGCGCAGTGAGCAGAGTTTCCGAGTGAACCTGAGGACCGCGCTGCGCTACTACAACCAGAGCGCGGGC	PHSLRYFVTAVSRPGFGEPRYMEVGYVDDTEFVRFDSDAENPRYEPRARWIEQEGPEYWERNTQNAKRSEQSFRVNLRTALRYYNQSAG	y
D	Exon2	180	CCCACACTCGCTGCGGTATTTCCACACCGCTGTGTCCCGGCCCGGACTCGGGGAGCCCCGGTTCATCATCGTCGGCTACGTGGACGACACGCAGTTCGTGCGCTTCGACAGCGACGCGGAAAATCCGAGGATGGAGCCGCGGGCGCGGTGGATGGAGCAGGAGGGGCCGGAGTATTGGGAGCGGGAGACACAGATCGCCAAGGGCCATGAGCAGAGTTTCCAAGGGAGCCTGAGGACTGCACAGAGCTACTACAAACAGAGCAAGGGC	PHSLRYFHTAVSRPGLGEPRFIIVGYVDDTQFVRFDSDAENPRMEPRARWMEQEGPEYWERETQIAKGHEQSFQGSLRTAQSYYKQSKG	n
D	Exon2	188	CCCACACTCGCTGCGGTATTTCCACACCGCTGTGTCCCGGCCCGGCCTCGGGAAGCCCCGGTTCATTATCGTCGGCTACGTGGACGACAAGCAGTTCGTGCGCTTCGACAGCGACGCGGAAAATCCGAGGATGGAGCCGCGGGCGCGGTGGATGGAGCAGGAGGGGCCGGAGTATTGGGAGCGGGAGACACAGATCGCCAAGGGCCATGAGCAGAGTTTCCAAGGGAGCCTGAGGACTGCACAGAGCTACTACAACCAGAGCAAGGGC	PHSLRYFHTAVSRPGLGKPRFIIVGYVDDKQFVRFDSDAENPRMEPRARWMEQEGPEYWERETQIAKGHEQSFQGSLRTAQSYYNQSKG	n
D	Exon2	197	CCCACACTCGCTGCGGTATTTCCACACCGCTGTGTCCCGGCCCGGCCTCGGGGAGCCCCGGTTCATTATCGTCGGCTACGTGGACGACACGCAGTTCGTGCGCTTCGACAGCGACGCGGAAAATCCGAGGATGGAGCCGCGGGCGCGGTGGATGGAGCAGGAGGGGCCGGAGTATTGGGAGCGGGAGACACAGATCGCCAAGGGCCATGAGCAGAGTTTCCAAGGGAGCCTGAGGACTGCACAGAGCTACTACAACCAGAGCAAGGGC	PHSLRYFHTAVSRPGLGEPRFIIVGYVDDTQFVRFDSDAENPRMEPRARWMEQEGPEYWERETQIAKGHEQSFQGSLRTAQSYYNQSKG	n
D	Exon2	200	CCCACACTCGCTGCGGTATTTCCACACCGCTGTGTCCCGGCCCGGCCTCGGGGAGCCCCGGTTCATTATCGTCGGCTACGTTGACGACAAGCAGTTCGTGCGCTTCGACAGCGACGCGGAAAATCCGAGGATGGAGCCGCGGGCGCGGTGGATGGAGCAGGAGGGGCCGGAGTATTGGGAGCGGGAGACACAGATCGCCAAGGGCCATGAGCAGAGTTTCCAAGGGAGCCTGAGGACCGCACAGAGATACTACAACCAGAGCAAGGGC	PHSLRYFHTAVSRPGLGEPRFIIVGYVDDKQFVRFDSDAENPRMEPRARWMEQEGPEYWERETQIAKGHEQSFQGSLRTAQRYYNQSKG	n
D	Exon2	221	CCCACACTCGCTGCGGTATTTCCACACTGCTGTGTCCTGGCCCGGCCTCGTGGAGCCCCGGTTCATTATCGTCGGCTACGTGGACAACAAGCAGTTCGTGCGCTTCGACAGCGACGCGGAAAATCCGAGGATGGAGCCGCGGGCGCGGTGGATGGAGCAGGAGGGGCCGGAGTATTGGGAGCGGGAGACACAGAAAGCCAAGGGCCATGAGGAGAGTTTCCGAGTGAGCCTGAGGACCGCACAGAGATACTACAACCAGAGCAAGGGC	PHSLRYFHTAVSWPGLVEPRFIIVGYVDNKQFVRFDSDAENPRMEPRARWMEQEGPEYWERETQKAKGHEESFRVSLRTAQRYYNQSKG	y
D	Exon2	234	CCCACACTCGCTGCGGTATTTCCACACTGCTGTGTCCTGGCCCGGCCTCGTGGAGCCCCGGTTCATTATCGTCGGCTACGTGGACGACAAGCAGTTCGTGCGCTTCGACAGCGACGCGGAAAATCCGAGGATGGAGCCGCGGGCGCGGTGGATGGAGCAGGAGGGGCCGGAGTATTGGGAGCGGGAGACACAGAAAGCCAAGGGCCATGAGCAGAGTTTCCGAGTGAGCCTGAGGACTGCACAGAGCTACTACAACCAGAGCAAGGGC	PHSLRYFHTAVSWPGLVEPRFIIVGYVDDKQFVRFDSDAENPRMEPRARWMEQEGPEYWERETQKAKGHEQSFRVSLRTAQSYYNQSKG	y
D	Exon2	300	CTCACACTCGATGCGGTATTTCGAGACCGCCGTGTCCCGGCCCGGCCTCGGGGAGCCCCGGTTCATCTCTGTCGGCTACGTGGACGACACGCAGTTCGTGCGCTTTGACAGCGACGCGGAGAATCCTAGATACGAGCCGCGGGCGCGGTGGATAGAGCAGGAGGGGCCGGAGTATTGGGAGCGGAACACACGGCGTGCCAAGGGCAATGAGCAGAGTTTCCGAGGGAGCCTGAGGAACCTGCTCCGCTACTACAACCAGAGCAAGGGC	SHSMRYFETAVSRPGLGEPRFISVGYVDDTQFVRFDSDAENPRYEPRARWIEQEGPEYWERNTRRAKGNEQSFRGSLRNLLRYYNQSKG	n
D	Exon2	301	CTCACACTCGATGCGGTATTTCGAGACCGCCGTGTCCCGGCCCGGCCTCGGGGAGCCCCGGTTCATCTCTGTCGGCTACGTGGACGACACGCAGTTCGTGCGCTTTGACAGCGACGCGGAGAATCCTAGATACGAGCCGCGGGCGCGGTGGATAGAGCAGGAGGGGCCGGAGTATTGGGAGCGGAACACACGGCTTGCCAAGGGCAATGAGCAGAGTTTCCGAGTGAGCCTGAGGAACCTGCTCCACTACTACAACCAGAGCAAGGGC	SHSMRYFETAVSRPGLGEPRFISVGYVDDTQFVRFDSDAENPRYEPRARWIEQEGPEYWERNTRLAKGNEQSFRVSLRNLLHYYNQSKG	n
D	Exon2	340	CTCACACTCGATGCGGTATTTCGAGACCGTCGTGTCCCGGCCGGGCCTCGGGGAGCCCCGGTACGTCTCTGTCGGCTACGTGGACGACACGGAGTTCGTGCGCTTCGACAGCGACGCGGAGAAACCGAGGTATGAGCCGCGGGCGCGGTGGATGGAGCAGGAGGGGCCGGAGTATTGGGAGCGGATCACGCAGATCGCCAAGGGCCATGAGCAGTGGTTCCGAGTGAGCCTGAGGAAACTGCTAGGCTACTACAACCAGAGCGCGGGC	SHSMRYFETVVSRPGLGEPRYVSVGYVDDTEFVRFDSDAEKPRYEPRARWMEQEGPEYWERITQIAKGHEQWFRVSLRKLLGYYNQSAG	y
D	Exon2	351	CTCACACTCGATGCGGTATTTCGAGACCGTCGTGTCCCGGCCGGGCCTCGGGGAGCCCCGGTACGTCTCTGTCGGCTACGTGGACGACACGGAGTTCGTGCGCTTCGACAGCGACGCGGAGAAACCGAGGTATGAGCCGCGGGCGCGGTGGATGGAGCAGGAGGGGCCGGAGTATTGGGAGCGGATCACTCAGATCGCCAAGGGCCATGAGCAGTGGTTCCGAGTGAGCCTGAGGAAACTGCTCAGCTACTACAACCAGAGCGCGGGC	SHSMRYFETVVSRPGLGEPRYVSVGYVDDTEFVRFDSDAEKPRYEPRARWMEQEGPEYWERITQIAKGHEQWFRVSLRKLLSYYNQSAG	n
D	Exon2	380	CTCACACTCGCTGAGGTATTTCGATACCGTCGTGTCCCGGCCGGGCCTCGGGGAGCCCCGGTTCATCTCTGTCGGCTACGTGGACAACACGGAGTTCGTGCGCTTCGACAGCGACGCGGAGAATCCGAGATTTGAGCCGCGGGCGCGGTGGATGGAGCAGGAGGGGCCCGAGTATTGGGAGCGGATCACACAGATCGCCAAGGGCAGTGAGCAGAGTTCCCGAGTGAGCCTGAGGACCCTGCTCCGCTACTACAACCAGAGCGCGGGC	SHSLRYFDTVVSRPGLGEPRFISVGYVDNTEFVRFDSDAENPRFEPRARWMEQEGPEYWERITQIAKGSEQSSRVSLRTLLRYYNQSAG	n
D	Exon2	386	CTCACACTCGCTGAGGTATTTCTACACCGCCGTGTCCCGGCCCGGCCACGGGAAGCCCCGGTACGTCTCTGTCGGCTACGTGGACGACACGGAGTTCGTGCGCTTCGACAGCGACGCGGAGAATCCGAGATATGAGCCGCGGGCGCGGTGGATAGAGCAGGAGGGGCCGGAGTATTGGGAGCGGAACACACGGAGAGCCAAGGGCCATGAGCAGAGTTTCCGAGTGAACCTGAGGACCCTGCTCGGCTACTACAACCAGAGCGCGGGC	SHSLRYFYTAVSRPGHGKPRYVSVGYVDDTEFVRFDSDAENPRYEPRARWIEQEGPEYWERNTRRAKGHEQSFRVNLRTLLGYYNQSAG	n
D	Exon2	403	CTCACACTCGCTGCGGTATTTCACCACCGCCGTGTCCCGGCCCGGCCTCGGGGAGCCCCGGTTCATTATCGTCGGCTACGTGGACGACACGCAGTTCGTGCGCTTCGACAGCGACGCGGAGAATCCGAGATATGAGCCGCGGGCGCCGTGGATGGAGCAGGAGGGGCCGGAGTATTGGGAGCGGAACACACAGGTCTCCAAGGAAAATGAGCAGAGTTTCCGAGTGAGCCTGGGGACCGCACTGAGCTACTACAACCAGAGCAAGGGA	SHSLRYFTTAVSRPGLGEPRFIIVGYVDDTQFVRFDSDAENPRYEPRAPWMEQEGPEYWERNTQVSKENEQSFRVSLGTALSYYNQSKG	n
D	Exon2	416	CTCACACTCGCTGCGGTATTTCGAGACCTCGGTGTCCCGGCCCGGCTTCgGGAAGCCCCGGTTCATCTCTGTCGGCTACGTGGACGACACGCAGTTTGTGCGCTTCGACAGCGACGCGAAGAATCCGAGATATGAGCCGCGGGCGCCGTGGATGGAGCAGGAGGGGCCGAAGTATTGGGAGCGGAACACACGGAGAGTCAAGGGCAGTGAGAAGAGATTCCAAGAGAGCCTGAGCACCCTGCTCAGCTACTACAACCAGAGCAAGGGC	SHSLRYFETSVSRPGFGKPRFISVGYVDDTQFVRFDSDAKNPRYEPRAPWMEQEGPKYWERNTRRVKGSEKRFQESLSTLLSYYNQSKG	n
D	Exon2	446	CTCACACTCGTTGCGGTATTTCGCCACTGGCGTGTCCCGGCCCGGCCACGGGGAGCCCCGGTTCATCTCTGTCGCCTACGTGGACGACACGCAGTTGGTGCTCTACGACAGCGACGCAGAGAATCCGAGATATGAGCCACGCGCGCCTTGGGTGGAGCAGGAGGGGCCGGAGTATTGGGAGCGGGAGACACAGGGCGCCAAGAGGGATGAGTGGATTTTCCGAGTGAACCTGAGGACCGCGCTGCGCTACTACAACCAGAGCGCGGGC	SHSLRYFATGVSRPGHGEPRFISVAYVDDTQLVLYDSDAENPRYEPRAPWVEQEGPEYWERETQGAKRDEWIFRVNLRTALRYYNQSAG	y
D	Exon2	475	CTCACATTCGATGCGGTATTTCACCACCGCCGTGTCCCGGCCCGGCCTGGGGGAGCCCCGGTTCATTATCGTCGGTTACATAGACGACACGCAGTTCGTGCGCTTCGACAGCGACACGGAGAATCCGAGATTTGAGCCGCGGGCGCGGTGGATGGAGCAGGAGGGGCCGGAGTATTGGGAGCGGAACACACGGAGAGCCAAGGGCCATGAGCAGAGTTTCCGAGTGAGCCTGAGGACCCTGCTCGGCTACTACAACCAGAGCAAGGGC	SHSMRYFTTAVSRPGLGEPRFIIVGYIDDTQFVRFDSDTENPRFEPRARWMEQEGPEYWERNTRRAKGHEQSFRVSLRTLLGYYNQSKG	y
D	Exon2	480	CTCACATTCGATGCGGTATTTCACCACCGCCGTGTCCCGGCCCGGCCTGGGGGAGCCCCGGTTCATTATCGTCGGTTACATAGACGACACGCAGTTCGTGCGCTTCGACAGCGACGCGGAGAATCCGAGATTTGAGCCGCGGGCGCGGTGGATGGAGCAGGAGGGGCCGGAGTATTGGGAGCGGAACACACGGAGAGCCAAGGGCCATGAGCAGAGTTTCCGAGTGAGCCTGAGGACCCTGCTCGGCTACTACAACCAGAGCAAGGGC	SHSMRYFTTAVSRPGLGEPRFIIVGYIDDTQFVRFDSDAENPRFEPRARWMEQEGPEYWERNTRRAKGHEQSFRVSLRTLLGYYNQSKG	n
D	Exon3	19	CATCACACCTTCCAGAAGTTGTCTGGCTGTGACCTGGAGTCAGATGGGCACTTTCACCGCGGGTACCTGCAGTTCGCCTATGATGGCCTTGATTACATTGCCCTGAACGAAGACCTGAAAACCTGGACTGCTGTGGACATGGCGGCGCAGAAAACCCGGCGCAAGTGGGAGCAGCGTGGTGCTGCTGAGCAACACAGGACCTACCTGGAGGGAGCATGCCTGCAGTCACTCCACAGATACCTGGAGCTCAGGAAGGAGAAGCTGCTGCACACA	HHTFQKLSGCDLESDGHFHRGYLQFAYDGLDYIALNEDLKTWTAVDMAAQKTRRKWEQRGAAEQHRTYLEGACLQSLHRYLELRKEKLLHT	n
D	Exon3	25	CATCACACCTTCCAGAAGTTGTCTGGCTGTGACCTTGGGTCAGATGGGTGCTTTCACCTCAGGTACCTGCAGTTCGCCTATGATGGCCTTGATTACATTGCCCTGAACGAAGACCTGAAAACCTGGACTGCTGTGGACATGGCGGCGCAGAAAACCTGGCGCAAGTGGGAGCAGCTTGGTGCTGCTGAGCAACACAGGGCCTACCTGGAGGAAGCATGCCTGCAGTCACTCCACAGATACCTGGAGCTCGGGAAGGAGACGCTGCTGTGCACA	HHTFQKLSGCDLGSDGCFHLRYLQFAYDGLDYIALNEDLKTWTAVDMAAQKTWRKWEQLGAAEQHRAYLEEACLQSLHRYLELGKETLLCT	n
D	Exon3	40	CTTCACACGTTCCAGCTGTTGTTCGGCTGTGACGTGGGGTCGGACGGGCGCCTCCTCCGCGGATACCTACAGTTCGCTTATGATGGCCGAGATTACATCGCCCTGAACGAAGACTTGAACACGTGGACGGCGGCGGACCTGGCAGCGCTGATCACCCGACGCAAGTGGGAGCAGGCTGGTGCTGCAGAGCATTACAAGGCCTACCTAGAGGGCGAGTGCGTGGAGTCGCTCCGCAGATACCTGCAGCTCGGGAAGGAGACGCTGCTGCGCACAG	LHTFQLLFGCDVGSDGRLLRGYLQFAYDGRDYIALNEDLNTWTAADLAALITRRKWEQAGAAEHYKAYLEGECVESLRRYLQLGKETLLRT	n
D	Exon3	100	TCTCACAAGTTCCAGTGGATGTACGACTGTGATGTGGGGTCCGACGGGAGCCTCCTCCACAGGTACTGGCGGTACAGCCTATGAGGGTCGCGATTACATCGCCCTGAACGATGACCTGAAAACATGATTGGTGGCAGACATGGCAGCGCTCATCACCCCAAGCAAGTGAGAGCAGACTGATGAGGCAGAGCATTACAAGGCCTACCTGGAGAGCACCTGCATGGAGTGGCTCCAGATACAGGAAGAAGACACTTCTTGCACT	SHKFQWMYDCDVGSDGSLLHRYWRYSL*GSRLHRPER*PENMIGGRHGSAHHPKQVRAD**GRALQGLPGEHLHGVAPDTGRRHFLH	n	NF
D	Exon3	119	TCTCACAAGTTCCAGTGGATGTACGACTGTGATGTGGGGTCCGACGGGAGCCTCCTCCACAGGTACTGGCGGTACAGCCTATGAGGGTCGCGATTACATCGCCCTGAACGATGACCTGAAAACATGATTGGTGGCAGACATGGCAGCGCTCATCACCCCAAGCAAGTGAGAGCAGGCTGATGAGGCAGAGCATTACAAGGCCTACCTGGAGAGCACCTGCATGGAGTGGCTCCAGATACAGGAAGAAGACACTTCTTGCACT	SHKFQWMYDCDVGSDGSLLHRYWRYSL*GSRLHRPER*PENMIGGRHGSAHHPKQVRAG**GRALQGLPGEHLHGVAPDTGRRHFLH	n	NF
D	Exon3	152	TCTCACACAATCCAGTGGACCTCTGGCTGTGACATGGGGTCCGACGGAAGCTTCCTTCGCGGGTATGAGCAGTGTGCCTATGATGGCCGCGATTACATCGCCCTGAACGAAGACATGAAAACGTGGACAGCGGCGGACATGGCGGCCCAGATCACCCAACGCAAGTGGGAGCAACTTGAATTTGCAGAGGGATGCAGGGCCTACCTGGAGAGTGAGTGCTTGGACTCGCTCCGGAAACACCTGGAGTTCGGGAAGGAGATGCTGCTGCGCACA	SHTIQWTSGCDMGSDGSFLRGYEQCAYDGRDYIALNEDMKTWTAADMAAQITQRKWEQLEFAEGCRAYLESECLDSLRKHLEFGKEMLLRT	y
D	Exon3	158	TCTCACACACTCCAGCAGATGTATGGCTGTGAGGTGGGGTCGAACGGGCGCCTCCTCCGCGGATACAAGCAGTACGCATATGATGGCCTCGATTACATCGCCCTGAGCGAAGACCTGAAAACGTGGACGGCGGCGGACCTGGCCGCACAGATCACCTGATGCAAGTGGGAGCAGGCTGGTGCTGCAGAGAGGCATAGGGCCTACCTGGAGGGGGCGTGCGTGGAGTGGCTCCCCAGACACCTGAAGAACGGGAACGCCACGCTGCTGCACACA	SHTLQQMYGCEVGSNGRLLRGYKQYAYDGLDYIALSEDLKTWTAADLAAQIT*CKWEQAGAAERHRAYLEGACVEWLPRHLKNGNATLLHT	n	NF
D	Exon3	174	TCTCACACACTCCAGCAGATGTATGGCTGTGAGGTGGGGTCGGACGGGCGCCTCCTCCGCGGATATGAGCAGTACGCATACGATGGCCTCGATTACATTGCCCTGAACGAAGACCTGAAAACGTGGACGGCGGCGGACCTGGCCGCACAGATCACCCGACGCAAGTGGGAGCAGGCTGGTGCTGCAGAGAGGCGTAGGGCCTACCTGGAGGGGGCGTGCGTGGAGTGGCTCCCCAGACACCTGAAGAACGGGAATGCGACTCTGCTGCGCACA	SHTLQQMYGCEVGSDGRLLRGYEQYAYDGLDYIALNEDLKTWTAADLAAQITRRKWEQAGAAERRRAYLEGACVEWLPRHLKNGNATLLRT	y
D	Exon3	174	TCTCACACACTCCAGCAGATGTATGGCTGTGAGGTGGGGTCGGACGGGCGCCTCCTCCGCGGATATGAGCAGTACGCATACGATGGCCTCGATTACATTGCCCTGAACGAAGATCTGAAAACGTGGACGGCGGCGGACCTGGCCGCACAGATCACCCGACGCAAGTGGGAGCAGGCTGGTGCTGCAGAGAGGCGTAGGGCCTACCTGGAGGGGGCGTGCGTGGAGTGGCTCCCCAGACACCTGAAGAACGGGAATGCGACGCTGCTGCGCACAG	SHTLQQMYGCEVGSDGRLLRGYEQYAYDGLDYIALNEDLKTWTAADLAAQITRRKWEQAGAAERRRAYLEGACVEWLPRHLKNGNATLLRT	y
D	Exon3	187	TCTCACACACTCCAGCAGATGTATGGCTGTGAGGTGGGGTCGGACGGGCGCCTCCTCCGCGGATATGAGCAGTACGCATACGATGGCCTGGATTACATCGCCCTGAACGAAGACCTGAAAACGTGGACGGCGGCGGACCTGGCCGCACAGATCACCCAACGCAAGTGGGATCAGGCTGGTGCTGCAGAGAGGCGTAGGGCCTACCTGGAGGGGGCGTGCGTGGAGTGGCTCCCCAGACACCTGAAGAACGGGAATGCGACGCTGCTGCACACA	SHTLQQMYGCEVGSDGRLLRGYEQYAYDGLDYIALNEDLKTWTAADLAAQITQRKWDQAGAAERRRAYLEGACVEWLPRHLKNGNATLLHT	n
D	Exon3	202	TCTCACACACTCCAGCAGATGTATGGCTGTGAGGTGGGGTCGGACGGGCGCCTCCTCCGCGGGTACCTGCAGTTCGCCTACGACGGCCTCGATTACATTGCCCTGAACGAAGACCTGAAAACGTGGACGGCGGCGGACATGGCGGCGCAGATCACCCGACGCAAGTGGGAGCAGGCTGGTGCTGCAGAGTATTACAAGGCCTACCTGGAGGGCACGTGCGTGGAGTGGCTCCACAGACACCTGAAGAACGGGAACGCGACGCTGCTGCGCACAG	SHTLQQMYGCEVGSDGRLLRGYLQFAYDGLDYIALNEDLKTWTAADMAAQITRRKWEQAGAAEYYKAYLEGTCVEWLHRHLKNGNATLLRT	n
D	Exon3	208	TCTCACACACTCCAGCAGATGTATGGCTGTGAGGTGGGGTCGGACGGGCGCTTCCTCCGCGGATATGAGCAGTACGCATACGATGGCCTCGATTACATTGCCCTGAACGAAGATCTGAAAACGTGGACGGCGGCGGACCTGGCCGCACAGATCACCCGACGCAAGTGGGAGCAGGCTGGTGCTGCAGAGAGGCGTAGGGCCTACCTGGAGGGGGCGTGCGTGGAGTGGCTCCCCAGACACCTGAAGAACGGGAATGCGACGCTGCTGCGCACAG	SHTLQQMYGCEVGSDGRFLRGYEQYAYDGLDYIALNEDLKTWTAADLAAQITRRKWEQAGAAERRRAYLEGACVEWLPRHLKNGNATLLRT	n
D	Exon3	221	TCTCACACACTCCAGCAGATGTCTGGCTGTGAGGTGGGGTCGGACGGGCGCCTCCTCCGCGGGTACGAGCAGTTCGCCTACGACGGCCTCGATTACATTGCCCTGAACGAAGACCTGAAAACGTGGACGGCGGCGGACATGGCGGCGCAGATCACCCGACGCAAGTGGGAGCAGGGTGGTGCTGCAGAGCATTACAGGGCCTACCTGGAGGGCGAGTGCGTGGAGTGGCTCCACAGACACCTGAAGAACGGGAACGCGACGCTGCTGCGCACAG	SHTLQQMSGCEVGSDGRLLRGYEQFAYDGLDYIALNEDLKTWTAADMAAQITRRKWEQGGAAEHYRAYLEGECVEWLHRHLKNGNATLLRT	n
D	Exon3	231	TCTCACACACTCCAGCGGATGTACGGCTGTGACGTGGGGTCGGACGGGCGCCTCCTCCGCGGGTACGAGCAGGTCGCATACGACGGCCGCGATTACATCGCCCTGAACGAAGACCTGAAAACGTGGACAGCGGCGGACATGGCGGCGCTGATCACCAAACACAAGTGGGAGCAGGCTGGTGAAGCAGAGAGATTCAGGGCCTACCTGGAGGGCGCGTGCGTGGAGTGGCTCCGCAGATACCTGGAGCTCGGGAACGCGACGCTGCTGCGCACA	SHTLQRMYGCDVGSDGRLLRGYEQVAYDGRDYIALNEDLKTWTAADMAALITKHKWEQAGEAERFRAYLEGACVEWLRRYLELGNATLLRT	n
D	Exon3	302	TCTCACACACTCCAGGAGATGTATGGCTGTGATGTGGGATCGGACGGGCGCCTCCTCCGCGGGTACCGGCAGTCCGCCTATGATGGCTGCGATTACATTGCCCTGAACGAAGACCTGAAAACCTGGACTGCGAAGGATGTGGCAGCGCTGATCACCAGACGCAAGTGGGAGCAGGATGGTGCTGCACAGTATTACAAGGCCTACATGGAGGGCGAGTGCGTGCAGTCCCTCCGCAGATACCTGGAGCTCGGGAAGGAGATGCTGCTGCGCACA	SHTLQEMYGCDVGSDGRLLRGYRQSAYDGCDYIALNEDLKTWTAKDVAALITRRKWEQDGAAQYYKAYMEGECVQSLRRYLELGKEMLLRT	n
D	Exon3	309	TCTCACACACTCCAGGAGATGTATGGCTGTGATGTGGGATCGGACGGGCGCCTCCTCCGCGGGTACCGGCAGTCCGCCTATGATGGCTGCGATTACATTGCCCTGAACGAAGACCTGAAAACCTGGACTGCGAAGGATGTGGCAGCGCTGATCACCAGACGCAAGTGGGAGCAGGATGGTGCTGCAGAGTATTACAAGGCCTACATGGAGGGCGAGTGCGTGCAGTCCCTCCGCAGATACCTGGAGCTCGGGAAGGAGATGCTGCTGCGCACA	SHTLQEMYGCDVGSDGRLLRGYRQSAYDGCDYIALNEDLKTWTAKDVAALITRRKWEQDGAAEYYKAYMEGECVQSLRRYLELGKEMLLRT	y
D	Exon3	311	TCTCACACACTCCAGGAGATGTATGGCTGTGATGTGGGATCGGACGGGCGCCTCCTCCGCGGGTACCGGCAGTCCGCCTATGATGGCTGCGATTACATTGCCCTGAACGAAGACCTGAAAACCTGGACTGCGAAGGATGTGGCAGCGCTGATCACCAGACGCAAGTGGGAGCAGGATGGTGCTGCAGAGTATTACAAGGCCTACATGGAGGGCGAGTGCGTGCAGTCGCTCCGCAGATACCTGGAGCTCGGGAAGGAGACGCTGCTGCGCACA	SHTLQEMYGCDVGSDGRLLRGYRQSAYDGCDYIALNEDLKTWTAKDVAALITRRKWEQDGAAEYYKAYMEGECVQSLRRYLELGKETLLRT	y
D	Exon3	309	TCTCACACACTCCAGGAGATGTATGGCTGTGATGTGGGATCGGACGGGCGCCTCCTCCGCGGGTACCGGCAGTCCGCCTATGATGGCTGCGATTACATTGCCCTGAACGAAGACCTGAAAACCTGGACTGCGAAGGATGTGGCAGCGCTGATCACCAGACGCAAGTGGGAGCAGGATGGTGCTGCAGAGTATTACAAGGCCTACATGGAGGGCGAGTGCGTGCAGTCGCTCCGCAGATACCTGGAGCTCGGGAAGGAGATGCTGCTGCGCACA	SHTLQEMYGCDVGSDGRLLRGYRQSAYDGCDYIALNEDLKTWTAKDVAALITRRKWEQDGAAEYYKAYMEGECVQSLRRYLELGKEMLLRT	y
D	Exon3	311	TCTCACACACTCCAGGAGATGTATGGCTGTGATGTGGGATCGGACGGGCGCCTCCTCCGCGGGTACCGGCAGTCCGCCTATGATGGCTGCGATTACATTGCCCTGAACGAAGACCTGAAAACCTGGACTGCGAAGGATGTGGCAGCGCTGATCACCAGACGCAAGTGGGAGCAGGATGGTGCTGCAGAGTATTACAAGGCTTACATGGAGGGCGAGTGCGTGCAGTCCCTCCGCAGATACCTGGAGCTCGGGAAGGAGACGCTGCTGCGCACA	SHTLQEMYGCDVGSDGRLLRGYRQSAYDGCDYIALNEDLKTWTAKDVAALITRRKWEQDGAAEYYKAYMEGECVQSLRRYLELGKETLLRT	y
D	Exon3	322	TCTCACACACTCCAGGAGATGTATGGCTGTGATGTGGGATCGGACGGGCGCCTCCTCCGCGGGTACCGGCAGTCCGCCTATGATGGCTGCGATTACATTGCCCTGAACGAAGACCTGAAAACCTGGACTGCGAAGGATGTGGCAGCGCTGATCACCAGACGCAAGTGGGAGCAGGATGGTGCTGCAGAGTATTACAAGGCTTACATGGAGGGCGAGTGCGTGCAGTCGCTCCGCAGATACCGTGGAGCTCGGGAAGGAGATGCTGCTGCGCAC	SHTLQEMYGCDVGSDGRLLRGYRQSAYDGCDYIALNEDLKTWTAKDVAALITRRKWEQDGAAEYYKAYMEGECVQSLRRYRGAREGDAAAH	n	NF
D	Exon3	324	TCTCACACACTCCAGGAGATGTATGGCTGTGATGTGGGATCGGACGGGCGCCTCCTCCGCGGGTACCGGCAGTCCGCCTATGATGGCTGCGATTACATTGCCCTGAACGAAGACCTGAAAACCTGGACTGCGAAGGATGTGGCAGCGCTGATCACCAGACGCAAGTGGGAGCAGGATGGTGCTGCAGAGTATTACAAGGCTTACATGGAGGGCGAGTGCGTGCAGTCGCTCCGCAGATACCTGGAGCGTCGGGAAGGAGATGCTGCTGCGCAC	SHTLQEMYGCDVGSDGRLLRGYRQSAYDGCDYIALNEDLKTWTAKDVAALITRRKWEQDGAAEYYKAYMEGECVQSLRRYLERREGDAAAH	n	NF
D	Exon3	327	TCTCACACACTCCAGGAGATGTATGGCTGTGATGTGGGATCGGACGGGCGCCTCCTCCGCGGGTACCGGCAGTCCGCCTATGATGGCTGCGATTACATTGCCCTGAACGAAGACCTGAAAACCTGGACTGCGAAGGATGTGGCAGCGCTGATCACCAGACGCAAGTGGGAGCAGGATGGTGCTGCAGAGTATTACAAGGCTTACATGGAGGGCGAGTGCGTGCAGTCGCTCCGCAGATACCTGGAGCTCGGGAAGAGATGCTGCTGCGCACA	SHTLQEMYGCDVGSDGRLLRGYRQSAYDGCDYIALNEDLKTWTAKDVAALITRRKWEQDGAAEYYKAYMEGECVQSLRRYLELGKRCCCA	n	NF
D	Exon3	311	TCTCACACACTCCAGGAGATGTATGGCTGTGATGTGGGATCGGACGGGCGCCTCCTCCGCGGGTACCGGCAGTCCGCCTATGATGGCTGCGATTACATTGCCCTGAACGAAGACCTGAAAACCTGGACTGCGAAGGATGTGGCAGCGCTGATCACCAGACGCAAGTGGGAGCAGGATGGTGCTGCAGAGTATTACAAGGCTTACATGGAGGGCGAGTGCGTGCAGTCGCTCCGCAGATACCTGGAGCTCGGGAAGGAGACGCTGCTGCGCACA	SHTLQEMYGCDVGSDGRLLRGYRQSAYDGCDYIALNEDLKTWTAKDVAALITRRKWEQDGAAEYYKAYMEGECVQSLRRYLELGKETLLRT	y
D	Exon3	309	TCTCACACACTCCAGGAGATGTATGGCTGTGATGTGGGATCGGACGGGCGCCTCCTCCGCGGGTACCGGCAGTCCGCCTATGATGGCTGCGATTACATTGCCCTGAACGAAGACCTGAAAACCTGGACTGCGAAGGATGTGGCAGCGCTGATCACCAGACGCAAGTGGGAGCAGGATGGTGCTGCAGAGTATTACAAGGCTTACATGGAGGGCGAGTGCGTGCAGTCGCTCCGCAGATACCTGGAGCTCGGGAAGGAGATGCTGCTGCGCAC	SHTLQEMYGCDVGSDGRLLRGYRQSAYDGCDYIALNEDLKTWTAKDVAALITRRKWEQDGAAEYYKAYMEGECVQSLRRYLELGKEMLLR	y
D	Exon3	339	TCTCACACACTCCAGGAGATGTATGGCTGTGATGTGGGATCGGACGGGCGCCTCCTCCGCGGGTACCGGCAGTCCGCCTATGATGGCTGCGATTACATTGCCCTGAACGAAGACCTGAAAACCTGGACTGCGAAGGATGTGGCAGCGCTGATCACCAGACGCAAGTGGGAGCAGGATGGTGCTGCAGAGTATTACAAGGCTTACATGGAGGGCGAGTGCGTGCAGTCGCTCCGCAGATACCTGGAGCTCGGGAATGAGACGCTGCTGCGCACAG	SHTLQEMYGCDVGSDGRLLRGYRQSAYDGCDYIALNEDLKTWTAKDVAALITRRKWEQDGAAEYYKAYMEGECVQSLRRYLELGNETLLRT	n
D	Exon3	381	TCTCACACACTCCAGGAGATGTATGGCTGTGATGTGGGATCGGACGGGCGCCTCCTCCGCGGGTACGAGCAGTTCGCCTACGACGGCCTCGATTACATTGCCCTGAACGAAGACCTGAAAACGTGGACGGCGGCGGACATGGCGGCGCAGATCACCCGACGCAAGTGGGAGCAGGGTGGTGCTGCAGAGCATTACAGGGCCTACCTGGAGGGCGAGTGCGTGGAGTGGCTCCACAGACACCTGAAGAACGGGAACGCGACGCTGCTGCGCACAG	SHTLQEMYGCDVGSDGRLLRGYEQFAYDGLDYIALNEDLKTWTAADMAAQITRRKWEQGGAAEHYRAYLEGECVEWLHRHLKNGNATLLRT	n
D	Exon3	407	TCTCACACACTCCAGGTGATGTACGGCTGTGACGTGGGGTCGGACTGGCGCCTCCTCCGCGGGTACCAGCAGCACGCATACGACGGCCGCGATTACATCGCCCTGAACGAAGACCTGAAAACGTGGACAGCGGCGGACATGGCGGCGCTGATCACCAAACAAAAGTGGGAGCAGGCTGGTGCTGCAGAGAGACTCAGGGCCTACCTGGAGGGCGCGTGCGTGGAGTGGCTCCGCAGATACCTGGAGCGCGGGAACGCGACGCTGCTGCGCACAG	SHTLQVMYGCDVGSDWRLLRGYQQHAYDGRDYIALNEDLKTWTAADMAALITKQKWEQAGAAERLRAYLEGACVEWLRRYLERGNATLLRT	y
D	Exon3	440	TCTCACACACTCCAGGTGATGTATGGCTGTGATGTGGGATCGGACGGGCGCCTCCTCCGCGGGTACCGGCAGTCCGCCTATGATGGCTGCGATTACATTGCCCTGAACGAAGACCTGAAAACCTGGACTGCGAAGGATGTGGCAGCGCTGATCACCAGACGCAAGTGGGAGCAGGATGGTGCTGCAGAGTATTACAAGGCCTACATGGAGGGCGAGTGCGTGCAGTCCCTCCGCAGATACCTGGAGCTCGGGAAGGAGATGCTGCTGCGCACA	SHTLQVMYGCDVGSDGRLLRGYRQSAYDGCDYIALNEDLKTWTAKDVAALITRRKWEQDGAAEYYKAYMEGECVQSLRRYLELGKEMLLRT	n
D	Exon3	440	TCTCACACACTCCAGGTGATGTATGGCTGTGATGTGGGATCGGACGGGCGCCTCCTCCGCGGGTACCGGCAGTCCGCCTATGATGGCTGCGATTACATTGCCCTGAACGAAGACCTGAAAACCTGGACTGCGAAGGATGTGGCAGCGCTGATCACCAGACGCAAGTGGGAGCAGGATGGTGCTGCAGAGTATTACAAGGCCTACATGGAgGGCGAGTGCGTGCAGTCCCTCCGCAGATACCTGGAGCTCGGGAAGGAGATGCTGCTGCGCACG	SHTLQVMYGCDVGSDGRLLRGYRQSAYDGCDYIALNEDLKTWTAKDVAALITRRKWEQDGAAEYYKAYMEGECVQSLRRYLELGKEMLLRT	n
D	Exon3	446	TCTCACACACTCCAGGTGATGTATGGCTGTGATGTGGGATCGGACGGGCGCCTCCTCCGCGGGTACCGGCAGTCCGCCTATGATGGCTGCGATTACATTGCCCTGAACGAAGACCTGAAAACCTGGACTGCGAAGGATGTGGCAGCGCTGATCACCAGACGCAAGTGGGAGCAGGATGGTGCTGCAGAGTATTACAAGGCCTACATGGAGGGCGAGTGCGTGCAGTCCCTCGCAGATACCTGGAGCTCGGGAAGGAGATGCTGCTGCGCACAG	SHTLQVMYGCDVGSDGRLLRGYRQSAYDGCDYIALNEDLKTWTAKDVAALITRRKWEQDGAAEYYKAYMEGECVQSLADTWSSGRRCCCAQ	n	NF
D	Exon3	440	TCTCACACACTCCAGGTGATGTATGGCTGTGATGTGGGATCGGACGGGCGCCTCCTCCGCGGGTACCGGCAGTCCGCCTATGATGGCTGCGATTACATTGCCCTGAACGAAGACCTGAAAACCTGGACTGCGAAGGATGTGGCAGCGCTGATCACCAGACGCAAGTGGGAGCAGGATGGTGCTGCAGAGTATTACAAGGCTTACATGGAGGGCGAGTGCGTGCAGTCGCTCCGCAGATACCTGGAGCTCGGGAAGGAGATGCTGCTGCGCACA	SHTLQVMYGCDVGSDGRLLRGYRQSAYDGCDYIALNEDLKTWTAKDVAALITRRKWEQDGAAEYYKAYMEGECVQSLRRYLELGKEMLLRT	n
D	Exon3	483	TCTCACACACTCCAGTGGATGTACGGCTGTGACGTGGGGTCGGACGGGCGCCTACTCCGAGGGTTTGACCAGTCCGCCTACGATGGCCTCGATTACATCGCCCTGAACGAAGACCTGAAAACGTGGACAGGGCGGACATGGCGGCGATGATCACCCGACTCAAGTGGGAGCAGGCTGGTGAAGCAGAGATACAAAGGGCCTACCTGGAGAGCGGGTGCGTGGAGTGGCTCCGCAGATACCTGGAGCTCGGGAATGCGAAGCTGCTGCACACA	SHTLQWMYGCDVGSDGRLLRGFDQSAYDGLDYIALNEDLKTWTGRTWRR*SPDSSGSRLVKQRYKGPTWRAGAWSGSADTWSSGMRSCCT	n	NF
D	Exon3	498	TCTCACACACTCCAGTGGATGTACGGCTGTGACGTGGGGTCGGACGGGCGCCTACTCCGAGGGTTTGACCAGTCCGCCTACGATGGCCTCGATTACATTGCCCTGAACAAAGACCTGAAAACGTGGACAGCGGCGGACATGGCGGCGATGATCACCCGACTCAAGTGGGAGCAGGCTGGTGAAGCAGAGATACAAAGGGCCTACCTGGAGAGCGGGTGCGTGGAGTGGCTCCACAGATACCTGGAGCTCGGGAAGGAGACGCTGCTGCACACA	SHTLQWMYGCDVGSDGRLLRGFDQSAYDGLDYIALNKDLKTWTAADMAAMITRLKWEQAGEAEIQRAYLESGCVEWLHRYLELGKETLLHT	n
D	Exon3	510	TCTCACACACTCCAGTGGATGTACGGCTGTGACGTGGGGTCGGACGGGCGCCTACTCCGAGGGTTTGACCAGTCCGCCTACGATGGCCTCGATTACATTGCCCTGAACGAAGACCTGAAAACGTGGACAGCGGCGGACATGGCGGCGATGATCACCCGACTCAAGTGGGAGCAGGCTGGTGAAGCAGAGATACAAAGGGCCTACCTGGAGAGCGGGTGCGTGGAGTGGCTCCGCAGATACCTGGAGCTCGGGAAGGAGACGCTGCTGCACACA	SHTLQWMYGCDVGSDGRLLRGFDQSAYDGLDYIALNEDLKTWTAADMAAMITRLKWEQAGEAEIQRAYLESGCVEWLRRYLELGKETLLHT	y
D	Exon3	512	TCTCACACACTCCAGTGGATGTACGGCTGTGACGTGGGGTCGGACGGGCGCCTACTCCGAGGGTTTGACCAGTCCGCCTACGATGGCCTCGATTACATTGCCCTGAACGAAGACCTGAAAACGTGGACAGCGGCGGACATGGCGGCGATGATCACCCGACTCAAGTGGGAGCAGGCTGGTGAAGCAGAGATACAAAGGGCCTACCTGGAGAGCGGGTGCGTGGAGTGGCTCCGCAGATACCTGGAGCTCGGGAATGCTACGCTGCTGCACACA	SHTLQWMYGCDVGSDGRLLRGFDQSAYDGLDYIALNEDLKTWTAADMAAMITRLKWEQAGEAEIQRAYLESGCVEWLRRYLELGNATLLHT	n
D	Exon3	520	TCTCACACACTCCAGTGGATGTACGGCTGTGACGTGGGGTCGGACGGGCGCCTACTCCGAGGGTTTGACCAGTCCGCCTACGATGGCCTCGATTACATTGCCCTGAACGAAGACCTGAAAACGTGGACAGCTGCGGACATGGCGGCGATGATCACCCGACTCAAGTGGGAGCAGGCTGGTGAAGCAGAGATACAAAGGGCCTACCTGGAGAGCGGGTGCGTGGAGTGGCTCCGCAGACACCTGGAGCTCGGGAAGGAGACGCTGCTGCACACA	SHTLQWMYGCDVGSDGRLLRGFDQSAYDGLDYIALNEDLKTWTAADMAAMITRLKWEQAGEAEIQRAYLESGCVEWLRRHLELGKETLLHT	n
D	Exon3	510	TCTCACACACTCCAGTGGATGTACGGCTGTGACGTGGGGTCGGACGGGCGCCTACTCCGAGGGTTTGACCAGTCCGCCTATGATGGCCTGGATTACATTGCCCTGAACGAAGACCTGAAAACGTGGACAGCGGCGGACATGGCGGCGATGATCACCCGACTCAAGTGGGAGCAGGCTGGTGAAGCAGAGATACAAAGGGCCTACCTGGAGAGCGGGTGCGTGGAGTGGCTCCGCAGATACCTGGAGCTCGGGAAGGAGACGCTGCTGCACACA	SHTLQWMYGCDVGSDGRLLRGFDQSAYDGLDYIALNEDLKTWTAADMAAMITRLKWEQAGEAEIQRAYLESGCVEWLRRYLELGKETLLHT	y
D	Exon3	543	TCTCACACACTCCAGTGGATGTACGGCTGTGACGTGGGGTCGGACGGGCGCCTCCTCCGCGGGTACCGGCAGTCCGCCTATGATGGCTGCGATTACATTGCCCTGAACGAAGACCTGAAAACCTGGACTGCGAAGGATGTGGCAGCGCTGATCACCAGACGCAAGTGGGAGCAGGATGGTGCTGCAGAGTATTACAAGGCTTACATGGAGGGCGAGTGCGTGCAGTCGCTCCGCAGATACCTGGAGCTCGGGAAGGAGATGCTGCTGCGCACA	SHTLQWMYGCDVGSDGRLLRGYRQSAYDGCDYIALNEDLKTWTAKDVAALITRRKWEQDGAAEYYKAYMEGECVQSLRRYLELGKEMLLRT	n
D	Exon3	556	TCTCACACACTCCAGTGGATGTACGGCTGTGACGTGGGGTTGGACGGGCGCCTACTCCGAGGGTTTGACCAGTCCGCCTACGATGGCCTCGATTACATTGCCCTGAACGAAGACCTGAAAACGTGGACAGCGGCGGACATGGCGGCGATGATCACCCGACTCAAGTGGGAGCAGGCTGGTGAAGCAGAGATACAAAGGGCCTACCTGGAGAGCGGGTGCGTGGAGTGGCTCCGCAGATACCTGGAGCGCGGGAACGCGACGCTGCTGCGCACAG	SHTLQWMYGCDVGLDGRLLRGFDQSAYDGLDYIALNEDLKTWTAADMAAMITRLKWEQAGEAEIQRAYLESGCVEWLRRYLERGNATLLRT	n
D	Exon3	558	TCTCACACACTCCAGTGGATGTACGGCTGTGACGTGGGGTTGGACGGGCGCCTACTCCGAGGGTTTGACCAGTCCGCCTACGATGGCCTCGATTACATTGCCCTGAACGAAGACCTGAAAACGTGGACAGCGGCGGACATGGCGGCGATGATCACCCGACTCAAGTGGGAGCAGGCTGGTGAAGCAGAGATACAAAGGGCCTACCTGGAGAGCGGGTGCGTGGAGTGGCTCCGCAGATACCTGGAGCTCGGGAAGGAGACACTGCTGCACACA	SHTLQWMYGCDVGLDGRLLRGFDQSAYDGLDYIALNEDLKTWTAADMAAMITRLKWEQAGEAEIQRAYLESGCVEWLRRYLELGKETLLHT	n
D	Exon3	576	TCTCACACACTCCAGTGGATGTATGGCTGTGACGTGGGGTCGGACGGGCGCCTCCTCCGCGGGTACCGGCAGCTCGCCTACGACGGCCGCGATTACATCGCCCTGAACGAAGACCTGAAAACGTGGACGGCGGCGGACATGGCGGCGCTGATCACCAAACACAAGTGGGAGCAGGCTGGTGCTGCAGAGAGATTCAGGGCCTACCTGGAGGCCGAGTGCGTGGAGTGGCTCCGCAGACACCTGGAGCTCGGGAATGCGACGCTGCTGCGCACAG	SHTLQWMYGCDVGSDGRLLRGYRQLAYDGRDYIALNEDLKTWTAADMAALITKHKWEQAGAAERFRAYLEAECVEWLRRHLELGNATLLRT	y
D	Exon3	624	TCTCACACATTCCAGCTGTTGTCTGGCTGTGACGTGGGGTCGGACGGGCGCTTCCTCCGCGGGTACCTGCAGTTCGCTTATGATGGCCGCGATTACATCGCCATGAACGAAGACCTGAAAACCTGGACGGCAGCGGACATGGCAGCACTGATCACCCGACGCAAGTGGGAGCAGGCTGGTGCTGCAGAGCATTACAGGGCCTACCTCGAGGGCACCTGCGTGGAGTGGCTCCGCAGATACCTGCAGCTCGGGAAGAGACGCTGCTGCGCACGA	SHTFQLLSGCDVGSDGRFLRGYLQFAYDGRDYIAMNEDLKTWTAADMAALITRRKWEQAGAAEHYRAYLEGTCVEWLRRYLQLGKRRCCAR	n	NF
D	Exon3	625	TCTCACACATTCCAGCTGTTGTCTGGCTGTGACGTGGGGTCGGACGGGCGCTTCCTCCGCGGGTACCTGCAGTTCGCTTATGATGGCCGCGATTACATCGCCATGAACGAAGACCTGAAAACCTGGACGGCAGCGGACATGGCAGCACTGATCACCCGACGCAAGTGGGAGCAGGCTGGTGCTGCAGAGCATTACAGGGCCTACCTCGAGGGCACCTGCGTGGAGTGGCTCCGCAGATACCTGCAGCTCGGGAAGGAGACGCTGCTGCGCACAG	SHTFQLLSGCDVGSDGRFLRGYLQFAYDGRDYIAMNEDLKTWTAADMAALITRRKWEQAGAAEHYRAYLEGTCVEWLRRYLQLGKETLLRT	n
D	Exon3	625	TCTCACACATTCCAGCTGTTGTCTGGCTGTGACGTGGGGTCGGACGGGCGCTTCCTCCGCGGGTACCTGCAGTTCGCTTATGATGGCCGCGATTACATCGCCATGAACGAAGACCTGAAAACCTGGACGGCGGCGGACATGGCAGCACTGATCACCCGACGCAAGTGGGAGCAGGCTGGTGCTGCAGAGCATTACAGGGCCTACCTCGAGGGCACCTGCGTGGAGTGGCTCCGCAGATACCTGCAGCTCGGGAAGGAGACGCTGCTGCGCACAG	SHTFQLLSGCDVGSDGRFLRGYLQFAYDGRDYIAMNEDLKTWTAADMAALITRRKWEQAGAAEHYRAYLEGTCVEWLRRYLQLGKETLLRT	n
D	Exon3	635	TCTCACACATTCCAGCTGTTGTCTGGCTGTGACGTGGGGTCGGACGGGCGCTTCCTCCGCGGGTACCTGCAGTTCGCTTATGATGGCCGCGATTACATCGCCATGAACGAAGACCTGAAAACCTGGACGGCGGCGGACATGGCAGCACTGATCACCCGACGCAAGTGGGAGCAGGCTGGTGCTGCAGAGCATTACAGGGCCTACCTCGAGGGCACCTGCGTGGAGTGGCTCCGCAGATACCTGGAGCTCGGGAAGGAGACACTGCTGCGCACA	SHTFQLLSGCDVGSDGRFLRGYLQFAYDGRDYIAMNEDLKTWTAADMAALITRRKWEQAGAAEHYRAYLEGTCVEWLRRYLELGKETLLRT	n
D	Exon3	655	TCTCACACCATCCAGGTGATGTCTGGTTGTGAAGTGGGGTCCGACGGGCGCCTCCTCCGCGGGTACCTGCAGTTCGCTTACGAAGGCCGCGATTACATCGCCCTGAACGAAGACCTGAAAACCTGGACGGCGGCGGACATGGCGGCGCTGATCACCCAACGCAAGTGGGAGCAGGCTGGTGCTGCAGAGCATTACAAGGCCTACCTGGAGGGCGCGTGCGTGCAGTCGCTCCACAGATACCTGCAGCTCGGGAAGGAGACGCTGCTGTGCACA	SHTIQVMSGCEVGSDGRLLRGYLQFAYEGRDYIALNEDLKTWTAADMAALITQRKWEQAGAAEHYKAYLEGACVQSLHRYLQLGKETLLCT	n
D	Exon3	669	TCTCACACCATCCAGTGGATGTACGGCTGTGACGTGGGGTCGGACTGGCGCCTCCTCCGCGGGTACGAGCAGTTCGCCTACGACGGCCGCGATTACATCGCCCTGAACGAAGACCTGAAAACGTGGACGGCGGCGGACATGGCGGCGCAGATCACCAGACGCAAGTTGGAGCAGGCTGGTGTTGCAGAGACACACAGGGCCTACCTGGAGGGCGAGTGCGTGGAGTGGCTCCGCAGACACCTGGAGCGCGGGAATGCGACGCTGCTGCGCACAG	SHTIQWMYGCDVGSDWRLLRGYEQFAYDGRDYIALNEDLKTWTAADMAAQITRRKLEQAGVAETHRAYLEGECVEWLRRHLERGNATLLRT	n
D	Exon3	702	TCTCACACCTTCCAGCAGATGTATGGCTGTGACTTGGGGTCGGACGGGCACCTCCTCCGCGGTTACTGGCAGCTTGCCTACGACGGCCGCGATTACATCGCCCTGAACGAAGACCTGAAAATGTGGACTGCTGCTGACAGGGCTGCGCAGAACACCCGACTCAAGTGGGAGCAAGCTGGTGCTGCAGAGTATTATGAGGACTTCCTGAAAGGCGAATGTGTGAAGAGGCTCCTGGATTACCTGAAGCTCGGGAATGAGACGCTGCTGCGCACAG	SHTFQQMYGCDLGSDGHLLRGYWQLAYDGRDYIALNEDLKMWTAADRAAQNTRLKWEQAGAAEYYEDFLKGECVKRLLDYLKLGNETLLRT	n
D	Exon3	736	TCTCACACCTTCCAGTGGTTGGTTGGCTGTGACCTGGGGCCAGACGGGAGCCTACTCCGAGGGTATGAGCAGTCTGCCTACGATGGCCGCGATTACCTCGCCCTGAACGAGGATCTGATAACGTGGACAGCGGCGGACCTGGCGGCGCTGAAGACCCGACGCAAGTTGGAGCTGTTTGATCTTGCAGAGAAGCGCAGGACCTACCTTGAGGGCGAGTGCTTGAAGTGGCTCCTCAGATACCTGAAGTTCGGGAATGCAACGCTGCTGCGCAAA	SHTFQWLVGCDLGPDGSLLRGYEQSAYDGRDYLALNEDLITWTAADLAALKTRRKLELFDLAEKRRTYLEGECLKWLLRYLKFGNATLLRK	n
D	Exon3	744	TCTCACACCTTCCAGTGGTTGGTTGGCTGTGACCTGGGGCCAGACGGGAGCCTACTCCGAGGGTATGAGCAGTCTGCCTACGATGGCCGCGATTACCTCGCCCTGAACGAGGATCTGATAACGTGGACAGCGGCGGACCTGGCGGCGCTGAAGACCCGACGCAAGTTGGAGCTGTTTGGCTTGCAAAGAAGCGCAGGACCTACCTTGAGGGCGAGTGCTTGAAGTGGCTCCTCAGATACCTGAAGTTCGGGAATGCAACGCTGCTGCGCAAAG	SHTFQWLVGCDLGPDGSLLRGYEQSAYDGRDYLALNEDLITWTAADLAALKTRRKLELFGLQRSAGPTLRASA*SGSSDT*SSGMQRCCAK	n	NF
D	Exon3	757	TCTCACACCTTCCAGTGGTTGGTTGGCTGTGACCTGGGGCCAGACGGGAGCCTACTCCGAGGGTATGAGCAGTCTGCCTACGATGGCCGCGATTACCTCGCCCTGAACGAGGATCTGATAACGTGGACAGCGGCGGACCTGGCGGCGCTGAAGACCCGACGCAAGTTGGAGCTGTTTGGTCTTGCAAAGAAGCGCAGGACCTACCTTGAGGGCGAGTGCTTGAAGTGGCTCCTCAGATACCTGAAGTTCGGGAATGCAACGCTGCTGCGCAAAG	SHTFQWLVGCDLGPDGSLLRGYEQSAYDGRDYLALNEDLITWTAADLAALKTRRKLELFGLAKKRRTYLEGECLKWLLRYLKFGNATLLRK	n
D	Exon3	763	TCTCACACCTTCCAGTGGTTGGTTGGCTGTGACCTGGGGCCAGACGGGAGCCTACTCCGAGGGTATGAGCAGTCTGCCTACGATGGCCGCGATTACCTCGCCCTGAACGAGGATCTGATAACGTGGACAGCGGCGGACCTGGCGGCGCTGAAGACCCGACGCAAGTTGGAGCTGTTTGGTCTTGCAAAGAGCGCAGGACCTACCTTGAGGGCGAGTGCTTGAAGTGGCTCCTCAGATACCTGAAGTTCGGGAATGCAACGCTGCTGCGCAAAG	SHTFQWLVGCDLGPDGSLLRGYEQSAYDGRDYLALNEDLITWTAADLAALKTRRKLELFGLAKSAGPTLRASA*SGSSDT*SSGMQRCCAK	n	NF
D	Exon3	775	TCTCACACCTTCCAGTGGTTGGTTGGCTGTGACCTGGGGCCAGACGGGAGCCTACTCCGAGGGTATGAGCAGTCTGCCTACGATGGCCTCGATTACCTCGCCCTGAACGAGGATCTGATAACGTGGACAGCGGCGGACCTGGCGGCGCTGAAGACCCAACGCAAGTTGGAGCTGTTTGGTCTTGCAGAGGAGCGCAGGACCTACCTTGAGGGCGAGTGCTTGAAGTGGCTCCTCAGATACCTGAAGTTCGGGAATGCAACGCTGCTGCGCAAA	SHTFQWLVGCDLGPDGSLLRGYEQSAYDGLDYLALNEDLITWTAADLAALKTQRKLELFGLAEERRTYLEGECLKWLLRYLKFGNATLLRK	n
D	Exon3	798	TCTCACACGATCCAGCGGATGCGCGGCTGTGAGGTGGGGTCGGACGGGCGCCTCCTCCGCGGGTACCTGCAGGTCGCATACGACGGCCGCGATTACATCGCCCTGAACGAAGACCTGAAAACGTGGACGGCAGCGGACATGGCGGCGCTGATCACCAAACACAAGTGGGAGCAGGCTGGTGCTGCAGAGAGAGACCGGGCCTACCTGGAGGGCGCGTGCGTGGAGTGGCTCCGCAGATACCTGGAGCTCGGGAACGCGACGCTGCTGCGCACAG	SHTIQRMRGCEVGSDGRLLRGYLQVAYDGRDYIALNEDLKTWTAADMAALITKHKWEQAGAAERDRAYLEGACVEWLRRYLELGNATLLRT	n
D	Exon3	815	TCTCACACGATCCAGCGGATGCGCGGCTGTGAGGTGGGGTCGGACTGGCGCCTCCTCCGCGGGTACGAGCAGGTCGCATACGACGGCCGCGATTACATCGCCCTGAACGAAGACCTGAAAACGTGGACGGCGGCGGACATGGCGGCGGAGATCACCCGACGCAAGTGGGAGCAGGGTGGTGATGCAGAGAGGCGTAGGGCCTACCTGGAGGGCACGTGCGTGGAGTGGCTCCGCAGATACCTGGAGCTCGGGAACGAGACGCTGCTGCGCACAG	SHTIQRMRGCEVGSDWRLLRGYEQVAYDGRDYIALNEDLKTWTAADMAAEITRRKWEQGGDAERRRAYLEGTCVEWLRRYLELGNETLLRT	n
D	Exon3	853	TCTCACACGATCCAGCGGATGTTCGGCTGTGACGTGGGGTCAGACTGGCGCCTCCTCCGCGGGTACGAGCAGTTCGCCTACGACGGCCGCGATTACATCGCCCTGAACGAAGACCTGAAAACGTGGACGGCGGCGGACACGGCGGCGCTGATCACCAGACGCAAGTGGGAGCAGGCTGGTGATGCAGAGTATTACAGGGCCTACCTAGAGGGCGAGTGCGTGGAGTGGCTCCGCAGATACCTGGAGCTCGGGAATGAGACGCTGCTGCGCACAG	SHTIQRMFGCDVGSDWRLLRGYEQFAYDGRDYIALNEDLKTWTAADTAALITRRKWEQAGDAEYYRAYLEGECVEWLRRYLELGNETLLRT	y
D	Exon3	878	TCTCACACGATCCAGCGGTTGTCCGGCTGTGACGTGGGGTCGGACTGGCGCCTCCTCCGCGGGTACGAGCAGTACGCATACGACGGCTGCGATTACATCGCCCTGAACGAAGACCTGAAAACGTGGACGGCGGCGGACATGGCGGCGCAGATCACCAGACGCAAGTTGGAGCAGGCTGGTGTTGCAGAGACACACAGGGCCTACCTGGAGGGCGAGTGCGTGGAGTGGCTCCGCAGACACCTGGAGCGCGGGAATGCGACGCTGCTGCGCACAG	SHTIQRLSGCDVGSDWRLLRGYEQYAYDGCDYIALNEDLKTWTAADMAAQITRRKLEQAGVAETHRAYLEGECVEWLRRHLERGNATLLRT	n
D	Exon3	887	TCTCACACGATCCAGCGGTTGTCCGGCTGTGACGTGGGGTCGGACTGGCGCCTCCTCCGCGGGTACGAGCAGTACGCATACGACGGCTGCGATTACATCGCCCTGAACGAAGACCTGAAAACGTGGACGGCGGCGGACATGGCGGCGCTGATCACCAAACACAAGTGGGAGCAGGCTGGTGCTGCAGAGAGAGACCGGGCCTACCTGGAGGGCACGTGCGTGCAGTCGCTCCGCAGATACCTGGAGCTCGGGAAGGAGACGCTGCTGCGCACAG	SHTIQRLSGCDVGSDWRLLRGYEQYAYDGCDYIALNEDLKTWTAADMAALITKHKWEQAGAAERDRAYLEGTCVQSLRRYLELGKETLLRT	n
D	Exon3	888	TCTCACACGATCCAGCGGTTGTCCGGCTGTGACGTGGGGTCGGACTGGCGCCTCCTCCGCGGGTACGAGCAGTACGCATACGACGGCTGCGATTACATCGCCCTGAACGAAGACCTGAAAACGTGGACGGCGGCGGACATGGCGGCGCTGATCACCAAACACAAGTGGGAGCAGGCTGGTGCTGCAGAGAGAGACCGGGCCTACCTGGAGGGCACGTGCGTGCAGTCGCTCCGCAGATACCTGGAGCTCGGGAATGCGACGCTGCTGCACACA	SHTIQRLSGCDVGSDWRLLRGYEQYAYDGCDYIALNEDLKTWTAADMAALITKHKWEQAGAAERDRAYLEGTCVQSLRRYLELGNATLLHT	n
D	Exon3	891	TCTCACACGATCCAGCGGTTGTCCGGCTGTGACGTGGGGTCGGACTGGCGCCTCCTCCGCGGGTACTGGCAGTACGCATACGACGGCTGCGATTACATCGCCCTGAACGAAGACCTGAAAACGTGGACGGCGGCGGACATGGCGGCGCAGATCACCAGACGCAAGTTGGAGCAGGCTGGTGTTGCAGAGACACACAGGGCCTACCTGGAGGGCGCGTGCGTGGAGTGGCTCCGCAGACACCTGGAGCGCGGGAATGCGACCCTGCTGCGCACAG	SHTIQRLSGCDVGSDWRLLRGYWQYAYDGCDYIALNEDLKTWTAADMAAQITRRKLEQAGVAETHRAYLEGACVEWLRRHLERGNATLLRT	n
D	Exon3	918	TCTCACACGATCCAGGGGATGTTCGGCTGTGACGTGGAGTCGGACGGGCGCCTCCTCCGCGGGTACCAGCAGGTCGCATACGACGGCCGCGATTACATCGCCCTGAACGAAGACCTGAAAACGTGGACGGCAGCGGACATGGCGGCGCTGATCACCAAACACAAGTGGGAGCAGGCTGGTGCTGCAGAGAGAGACCGGGCCTACCTGGAGGGCGCGTGCGTGGAGTGGCTCCGCAGATACCTGGAGCTCGGGAACGCGACGCTGCTGCGCACAG	SHTIQGMFGCDVESDGRLLRGYQQVAYDGRDYIALNEDLKTWTAADMAALITKHKWEQAGAAERDRAYLEGACVEWLRRYLELGNATLLRT	n
D	Exon3	926	TCTCACACGATCCAGGTGATGTACGGCTGTGACGTGGGGTCGGACGGGCGCCTCCTCCGCGGGTACCAGCAGCACGCATACGACGGCCGCGATTACATCGCCCTGAACGAAGACCTGAAAACCTGGACGGCGGCGGACATGGCGGCGCTGATCACCAAACACAAGTGGGAGCAGGCTGGTGAAGCAGAGAGATTCAGGGCCTACCTGGAGGGCGCGTGCGTGCAGTCGCTCCGCAGATACCTGGAGCTCGGGAAGGAGACGCTGCTGCGCACAG	SHTIQVMYGCDVGSDGRLLRGYQQHAYDGRDYIALNEDLKTWTAADMAALITKHKWEQAGEAERFRAYLEGACVQSLRRYLELGKETLLRT	n
D	Exon3	929	TCTCACACGATCCAGGTGATGTACGGCTGTGACGTGGGGTCGGACGGGCGCCTCCTCCGCGGGTACCAGCAGCACGCATACGACGGCTGCGATTACATCGCCCTGAACGAAGACCTGAAAACGTGGACGGCGGCCGACATGGCGGCGCTGATCACCAAACACAAGTGGGAGCAGGCTGGTGATGCAGAGAGACTCAGGGCCTACCTGGAGGGCACGTGCGTGGAGTGGCTCCGCAGATACCTGCAGCTCGGGAACGCGACGCTGCCGCGCACA	SHTIQVMYGCDVGSDGRLLRGYQQHAYDGCDYIALNEDLKTWTAADMAALITKHKWEQAGDAERLRAYLEGTCVEWLRRYLQLGNATLPRT	n
D	Exon3	932	TCTCACACGATCCAGGTGATGTACGGCTGTGACGTGGGGTCGGACTGGCGCCTCCTCCGCGGGTACCAGCAGCACGCATACGACGGCCGCGATTACATCGCCCTGAACGAAGACCTGAAAACCTGGACGGCGGCGGACATGGCGGCGCTGATCACCAGACGCAAGTGGGAGCAGGCTGGTGAAGCAGAGAGATTCAGGGCCTACCTGGAGGGCGCGTGCGTGCAGTCCCTCCGCAGATACCTGGAGCTTGGGAAGGAGACGCTGCCGCGCACA	SHTIQVMYGCDVGSDWRLLRGYQQHAYDGRDYIALNEDLKTWTAADMAALITRRKWEQAGEAERFRAYLEGACVQSLRRYLELGKETLPRT	n
D	Exon3	944	TCTCACACGATCCAGTGGATGCATGGCTGTGACGTGGGGTCGGACGGGCGCCTCCTCCGCGGGTACCAGCAGTACGCCTACGACGGCCGCGATTACATCGCCCTGAACGAAGACCTGAAAACGTGGACGGCGGCGGACATGGCGGCGCAGATCACCCGACGCAAGTGGGAGCAGGCTGGTGCTGCAGAGAGACACAGGGCCTACCTGGAGGGCACGTGCGTGGAGTGGCTCCGCAGACACCTGAAGAACGGGAATGCGACGCTGCTGCGCACAG	SHTIQWMHGCDVGSDGRLLRGYQQYAYDGRDYIALNEDLKTWTAADMAAQITRRKWEQAGAAERHRAYLEGTCVEWLRRHLKNGNATLLRT	n
D	Exon3	964	TCTCACACGATCCAGTGGATGTATGGCTGTGACGTGGGGTCGGACAGGCGCCTCCTCCGCGGGTACGAGCAGTTCGCCTACGACGGCTGCGATTACATCGCCCTGAACGAAGACCTGAAAACGTGGACGGCGGCGGACATGGCGGCGCTGATCACCAAACACAAGTGGGAGCAGGGTGGTGAAGCAGAGAGATTCAGGGCCTACCTAGAGGGCGAGTGCGTGGAGTGGCTCCTCAGATACCTGAAGAACGGGAACGCGACGCTGCTGCGCACAG	SHTIQWMYGCDVGSDRRLLRGYEQFAYDGCDYIALNEDLKTWTAADMAALITKHKWEQGGEAERFRAYLEGECVEWLLRYLKNGNATLLRT	n
D	Exon3	966	TCTCACACGATCCAGTGGATGTATGGCTGTGACGTGGGGTCGGACAGGCGCCTCCTCCGCGGGTACGAGCAGTTCGCCTACGACGGCTGCGATTACATCGCCCTGAACGAAGACCTGAAAACGTGGACGGCGGCGGACATGGCGGCGCTGATCACCAAACACAAGTGGGAGCAGGGTGGTGAAGCAGAGAGATTCAGGGCCTACCTGGAGGGCACGTGCGTGCAGTCGCTCCGCAGATACCTGGAGCTCGGGAATGCGACGCTGCTGCACACA	SHTIQWMYGCDVGSDRRLLRGYEQFAYDGCDYIALNEDLKTWTAADMAALITKHKWEQGGEAERFRAYLEGTCVQSLRRYLELGNATLLHT	n
D	Exon3	967	TCTCACACGATCCAGTGGATGTATGGCTGTGACGTGGGGTCGGACAGGCGCCTCCTCCGCGGGTACGAGCAGTTCGCCTACGACGGCTGCGATTACATCGCCCTGAACGAAGACCTGAAAACGTGGACGGCGGCGGACATGGCGGCGCTGATCACCAAACACAAGTGGGAGCAGGGTGGTGAAGCAGAGAGATTCAGGGCCTACCTGGAGGGCGAGTGCGTGGAGTGGCTCCGCAGATACCTGGAGCGCGGGAATGCGACGCTGCTGCGCACAG	SHTIQWMYGCDVGSDRRLLRGYEQFAYDGCDYIALNEDLKTWTAADMAALITKHKWEQGGEAERFRAYLEGECVEWLRRYLERGNATLLRT	n
D	Exon3	981	TCTCACACGATCCAGTGGATGTCTGGCTGTGACGTGGGGTCGGACTGGCGCCTCCTCCGCGGGTACGAGCAGCACGCATACGACGGCCGCGATTACATCGCCCTGAACGAAGACCTGAAAACGTGGACGGCGGCGGACATGGCGGCGCAGATCACCCGACGCAAGTGGGAGCAGGCTGGTGCTGCAGAGAGATTCAGGGCCTACCTGGAGGGGGCGTGCGTGGAGTGGCTCCGCAGATACCTGGAGCGCGGGAACGCGACGCTGCTGCGCACAG	SHTIQWMSGCDVGSDWRLLRGYEQHAYDGRDYIALNEDLKTWTAADMAAQITRRKWEQAGAAERFRAYLEGACVEWLRRYLERGNATLLRT	n
D	Exon3	993	TCTCACACGATCCAGTGGATGTCTGGCTGTTACGTGGGGTCGGACGGGCGCCTCCTCCGCGGGTACCTGCAATACGCATACGATGGCTGCGATTACATCGCCCTGAACGAAGACCTGAAAACGTGGACGACAGCGGACATGGCGGCGGAGATCACCCGACGCAAGTGGGAGCAGGGTGGTGAAGCAGAGAGAGACCGGGCCTACCTGGAGGACACCTGCGTGGAGTCGCTCCGCAGATACCTGCAGCTCGGGAAGGAGACGCTGCGCACAG	SHTIQWMSGCYVGSDGRLLRGYLQYAYDGCDYIALNEDLKTWTTADMAAEITRRKWEQGGEAERDRAYLEDTCVESLRRYLQLGKETLRT	n
D	Exon3	1015	TCTCACACGTTCCAGCAGATGTATGGCTGTGAGGTGGGGTCGGACGGGCGCTTCCTCCGCGGGTACGAGCAGTTCGCATACGACGGCCGCGATTACATCGCCCTGAACGAAGACCTGAAAACGTGGACGGCGGCGGACATGGCGGCGCAGATCACCCGACGCAAGTGGGAGCAGGGTGGTGATGCAGAGAGGAGTAGGGCCTACCTGGAGGCCGAGTGCGTGGAGTGGCTCCGCAGACACCTGGAGCTCGGGAACGCGACGCTGCTGCGCACAG	SHTFQQMYGCEVGSDGRFLRGYEQFAYDGRDYIALNEDLKTWTAADMAAQITRRKWEQGGDAERSRAYLEAECVEWLRRHLELGNATLLRT	n
D	Exon3	1021	TCTCACACGTTCCAGCGGATGTATGGCTGTGACTTGGGGTCGGACTGGCGCCTCCTCCGCGGGTACGAGCAGTCCGCCTACGACGGCCGCGATTACCTCGCCCTGAACGAAGACCTGAAAACGTGGACGGCGGCGGACATGGCGGCGCAGATCACCCGACGCAAGTGGGAGCAGGGTGGTGAAGCAGAGAGATTCAGGGCCTACCTGGAGGGCACGTGCGTGGAGTGGCTCCGCAGATACCTGGAGCTCGGGAACGCGACGCTGCTGCGCACAG	SHTFQRMYGCDLGSDWRLLRGYEQSAYDGRDYLALNEDLKTWTAADMAAQITRRKWEQGGEAERFRAYLEGTCVEWLRRYLELGNATLLRT	y
D	Exon3	1022	TCTCACACGTTCCAGCGGATGTATGGCTGTGACTTGGGGTCGGACTGGCGCCTCCTCCGCGGGTACGAGCAGTCCGCCTACGACGGCCGCGATTACCTCGCCCTGAACGAAGACCTGAAAACGTGGACGGCGGCGGACATGGCGGCGCAGATCACCCGACGCAAGTGGGAGCAGGGTGGTGAAGCAGAGATACAAAGGGCCTACCTGGAGAGCGGGTGCGTGGAGTGGCTCCGCAGATACCTGGAGCTCGGGAAGGAGACGCTGCTGCACACA	SHTFQRMYGCDLGSDWRLLRGYEQSAYDGRDYLALNEDLKTWTAADMAAQITRRKWEQGGEAEIQRAYLESGCVEWLRRYLELGKETLLHT	n
D	Exon3	1038	TCTCACACGTTCCAGCGGATGTTCGGCTGTGACGTGGGGTCGGACTGGCGCCTCCTCCGCGGGTACCAGCAGTTCGCCTACGACGGCCGCGATTACATCGCCCTGAACGAAGACCTGAAAACGTGGACGGCGGCGGACACGGCGGCGCTGATCACCAGACGCAAGTGGGAGCAGGCTGGTGATGCAGAGTATTACAGGGCCTACCTAGAGGGCGAGTGCGTGGAGTGGCTCCGCAGATACCTGGAGCTCGGGAATGAGACGCTGCTGCGCACAG	SHTFQRMFGCDVGSDWRLLRGYQQFAYDGRDYIALNEDLKTWTAADTAALITRRKWEQAGDAEYYRAYLEGECVEWLRRYLELGNETLLRT	y
D	Exon3	1060	TCTCACACGTTCCAGCGGTTGTCAGGCTGTGATTTGGGGTCGGACGGGCGCTTCCTCCGCGGGTACTGGCAGTTCGCTTACGACGGCCGTGATTACATCGCCCTGAACGAAGACCTGAAAACGTGGACGGCGGCGGACATGGCGGCGCTGATCACCAGACGCAAGTGGGAACAGGGTGGTGAAGCAGAGAGATTCAGGGCCTACCTAGAGGGCACCTGCGTGGAGTGGCTCCGCAGATACCTGGAGCTCGGGAAGGAGACGCTGCTGCGCACAG	SHTFQRLSGCDLGSDGRFLRGYWQFAYDGRDYIALNEDLKTWTAADMAALITRRKWEQGGEAERFRAYLEGTCVEWLRRYLELGKETLLRT	n
D	Exon3	1069	TCTCACACGTTCCAGCGGTTGTCAGGCTGTGATTTGGGGTCGGACGGGCGCTTCCTCCGCGGGTACTGGCAGTTCGCTTACGACGGCTGTGATTACATCGCCCTGAACGAAGACCTGAAAACGTGGACGGCGGCGGACATGGCGGCGCTGATCACCAGACGCAAGTGGGAGCAGGGTGGTGAAGCAGAGAGATTCAGGGCCTACCTAGAGGGCGTATGCGTGGAGTGGCTCCGCAGATACCTGGAGCTCGGGAAGGAGACGCTGATGCGCACA	SHTFQRLSGCDLGSDGRFLRGYWQFAYDGCDYIALNEDLKTWTAADMAALITRRKWEQGGEAERFRAYLEGVCVEWLRRYLELGKETLMRT	n
D	Exon3	1086	TCTCACACGTTCCAGCGGTTGTCCGGCTGTGATTTGGGGTCGGACGGGCGCTTCCTCAGCGGGTACTGGCAGTTCGCTTACGACGGATGCGATTACATCGCCCTGAACGAAGACCTGAAAACGTGGACGGCGGCGGACATGGCGGCGCTGATCACCAGACGCAAGTGGGAGCAGGGTGGTGAAGCAGAGAGATTCAGGGCCTACCTAGAGGGCGTATGCGTGGAGTGGCTCCGCAGATACCTGGAGCTCGGGAAGGAGACGCTGCTGCGCACAG	SHTFQRLSGCDLGSDGRFLSGYWQFAYDGCDYIALNEDLKTWTAADMAALITRRKWEQGGEAERFRAYLEGVCVEWLRRYLELGKETLLRT	y
D	Exon3	1125	TCTCACACGTTCCAGGGGATGCGCGGCTGTGAGGTGGAGTCGGACTGGCGCCTCCTCCGCGGGTACGAGCAGGTCGCATACGACGGCCGCGATTACATCGCCCTGAACGAAGACCTGAAAACGTGGACGGCGGCGGACATGGCGGCGGAGATCACCCGACGCAAGTGGGAGCAGGCTGGTGCTGCAGAGAGGCGTAGGGCCTACCTGGAGGCCGAGTGCGTGGAGTGGCTCCGCAGATACCTGGAGCGCGGGAACGAGACGCTGCTGCGCACAG	SHTFQGMRGCEVESDWRLLRGYEQVAYDGRDYIALNEDLKTWTAADMAAEITRRKWEQAGAAERRRAYLEAECVEWLRRYLERGNETLLRT	n
D	Exon3	1127	TCTCACACGTTCCAGGGGATGCGCGGCTGTGAGGTGGAGTCGGACTGGCGCCTCCTCCGCGGGTACGAGCAGGTCGCATACGACGGCCGCGATTACATCGCCCTGAACGAAGACCTGAAAACGTGGACGGCGGCGGACATGGCGGCGGAGATCACCCGACGCAAGTGGGAGCAGGCTGGTGCTGCAGAGAGGCGTAGGGCCTACCTGGAGGCCGAGTGCGTGGAGTGGCTCCGCAGATACCTGGAGCTCGGGAACGAGACGCTGCTGCGCACA	SHTFQGMRGCEVESDWRLLRGYEQVAYDGRDYIALNEDLKTWTAADMAAEITRRKWEQAGAAERRRAYLEAECVEWLRRYLELGNETLLRT	n
D	Exon3	1130	TCTCACACGTTCCAGGGGATGCGCGGCTGTGAGGTGGAGTCGGACTGGCGCCTCCTCCGCGGGTACGAGCAGGTCGCATACGACGGCCGCGATTACATCGCCCTGAACGAAGACCTGAAAACGTGGACGGCGGCGGACATGGCGGCGGAGATCACCCGACGCAAGTGGGAGCAGGCTGGTGCTGCAGAGAGGCGTAGGGCCTACCTGGAGGGCACGTGCGTGGAGTGGCTCCGCAGATACCTGGAGCTCGGGAACGAGACGCTGCTGCGCACAG	SHTFQGMRGCEVESDWRLLRGYEQVAYDGRDYIALNEDLKTWTAADMAAEITRRKWEQAGAAERRRAYLEGTCVEWLRRYLELGNETLLRT	n
D	Exon3	1155	TCTCACACGTTCCAGGGGATGTACGGCTGTGACGTGGGGTCGGACTGGCGCCTCCTCCGCGGGTACGAGCAGTACGCATACGACGGCTGCGATTACATCGCCCTGAACGAAGACCTGAAAACGTGGACGGCGGCGGACATGGCGGCGCAGATCACCAGACGCAAGTTGGAGCAGGCTGGTGTTGCAGAGACACACAGGGCCTACCTGGAGGGCGAGTGCGTGGAGTGGCTCCGCAGATACCTGGAGCGCGGGAATGCGACGCTGCTGCGCACAG	SHTFQGMYGCDVGSDWRLLRGYEQYAYDGCDYIALNEDLKTWTAADMAAQITRRKLEQAGVAETHRAYLEGECVEWLRRYLERGNATLLRT	n
D	Exon3	1169	TCTCACACGTTCCAGGGGATGTATGGCTGTGAGGTGGGGTCGGACTGGCGCCTCCTCCGCGGGTACGAGCAGGTCGCATACGACGGCCGCGATTACATCGCCCTGAACGAAGACCTGAAAACGTGGACAGCGGCGGACATGGCGGCGCTGATCACCAAACACAAGTGGGAGCAGGCTGGTGCTGCAGAGAGAGACCGGGCCTACCTGGAGGGCGAGTGCGTGGAGTGGCTCCGCAGATACCTGGAGCTCGGGAACGCGACGCTGCTGCGCACA	SHTFQGMYGCEVGSDWRLLRGYEQVAYDGRDYIALNEDLKTWTAADMAALITKHKWEQAGAAERDRAYLEGECVEWLRRYLELGNATLLRT	y
D	Exon3	1190	TCTCACACGTTCCAGGTGATGTACGGCTGTGAGGTGGGGTCGGACAGGCGCCTCCTCCGCGGGTACGAGCAGTTCGCCTACGACGGCTGCGATTACATCGCCCTGAACGAAGACCTGAAAACGTGGACGGCGGCGGACATGGCGGCGCTGATCACCAAACACAAGTGGGAGCAGGCTGGTGCTGCAGAGCATTACAAGGCCTACCTGGAGGGCACGTGCGTGGAGTGGCTCCTCAGATACCTGAAGAACGGGAACGCGACGCTGCTGCGCACAG	SHTFQVMYGCEVGSDRRLLRGYEQFAYDGCDYIALNEDLKTWTAADMAALITKHKWEQAGAAEHYKAYLEGTCVEWLLRYLKNGNATLLRT	n
D	Exon3	1206	TCTCACACGTTCCAGTGGAAGTCTGGCTGTGACCTCGGCTCCTCCGCGGGTACATGCAGTTCGCTTATGAAGGCTGCGATTACATCGCCCTGAACGAAGACCTGAACACGTGAACTGTGGCGGACATGGCGGCGCAGATCACCCGACACAACTGCCAGGAGGCTGGTGCTGCAGAGAAATAAATACAGGGCCTACCTGGAGGGCACCTGCTTGGAGAGGCTCCTCAGATACCTGTAGCTCCGGAAGGAGATGCTGCTGCGCACA	SHTFQWKSGCDLGSSAGTCSSLMKAAITSP*TKT*TRELWRTWRRRSPDTTARRLVLQRNKYRAYLEGTCLERLLRYL*LRKEMLLRT	n	NF
D	Exon3	1225	TCTCACACGTTCCAGTGGATGCGCGGCTGTGAGGTGGGGTCGGACTGGCGCCTCCTCCGCGGGTACGAGCAGGTCGCATACGACGGCCGCGATTACATCGCCCTGAACGAAGACCTGAAAACGTGGACGGCGGCGGACATGGCGGCGCTGATCACCAAACACAAGTGGGAGCAGGCTGGTGCTGCAGAGAGGCGTAGGGCCTACCTGGAGGGCGCGTGCGTGGAGTGGCTCCGCAGATACCTGGAGCTCGGGAACGCGACGCTGCTGCGCACAG	SHTFQWMRGCEVGSDWRLLRGYEQVAYDGRDYIALNEDLKTWTAADMAALITKHKWEQAGAAERRRAYLEGACVEWLRRYLELGNATLLRT	n
D	Exon3	1249	TCTCACACGTTCCAGTGGATGTACGGCTGTGACGTGGGGTCGGACGGGCGCCTCCTCCGCGGGTACGAGCAGTTCGCCTACGACGGCTGCGATTACATCGCCCTGAACGAAGACCTGAAAACGTGGACGGCGGCGGACATGGCGGCGCAGATCACCCGACGCAAGTGGGAGCAGGGTGGTGATGCAGAGAGGAGTAGGGCCTACCTGGAGGGCACGTGCGTGGAGTGGCTCCGCAGACACCTGAAGAACGGGAATGAGACGCTGCTGCGCACAG	SHTFQWMYGCDVGSDGRLLRGYEQFAYDGCDYIALNEDLKTWTAADMAAQITRRKWEQGGDAERSRAYLEGTCVEWLRRHLKNGNETLLRT	n
D	Exon3	1263	TCTCACACGTTCCAGTGGATGTACGGCTGTGACGTGGGGTCGGACTGGCGCCTCCTCCGCGGGTACGAGCAGTACGCATACGACGGCTGCGATTACATCGCCCTGAACGAAGACCTGAAAACGTGGACGGCGGCGGACATGGCGGCGCTGATCACCAAACACAAGTGGGAGCAGGCTGGTGCTGCAGAGAGAGACCGGGCCTACCTGGAGGGCACGTGCGTGGAGTGGCTCCTCAGATACCTGAAGAACGGGAACGCGACGCTGCTGCGCACAG	SHTFQWMYGCDVGSDWRLLRGYEQYAYDGCDYIALNEDLKTWTAADMAALITKHKWEQAGAAERDRAYLEGTCVEWLLRYLKNGNATLLRT	n
D	Exon3	1277	TCTCACACGTTCCAGTGGATGTACGGCTGTGAGGTGGGGTCGGACTGGCGCCTCCTCCGCGGGTACGAGCAGTACGCATACGACGGCCGCGATTACATCGCCCTGAACGAAGACCTGAAAACGTGGACAGCGGCGGACATGGCGGCGCAGATCACCAAACACAAGTGGGAGCAGGCTGGTGAAGCAGAGAGATTCAGGGCCTACCTGGAGGGCGCGTGCGTGGAGTGGCTCCGCAGATACCTGGAGCGCGGGAACGAGACGCTGCTGCGCACA	SHTFQWMYGCEVGSDWRLLRGYEQYAYDGRDYIALNEDLKTWTAADMAAQITKHKWEQAGEAERFRAYLEGACVEWLRRYLERGNETLLRT	n
D	Exon3	1292	TCTCACACGTTCCAGTGGATGTATGGCTGTGAAGTAGGGTCCGACGGGAGCCTCCTCCACGGGTACTGGTAGTACAGCCTACGAAGGTGCGATTACATCGCCCTGAACGATGACCTGAAAACATGATTGGCAGCAGACAGGGCAGCTCTCATCACCCCAAACAAGTGAGAGCAGGCTGATGAGGCAGAGCATTACAAGGCCTACCAGGAGAGCACTTGCATGGAGTAGCTCCAGATACTGGAGCGCGGAAAGAAGATGCTGCTGTGCACT	SHTFQWMYGCEVGSDGSLLHGYW*YSLRRCDYIALNDDLKT*LAADRAALITPNK*EQADEAEHYKAYQESTCME*LQILERGKKMLLCT	n	NF
D	Exon3	1307	TCTCACACGTTCCAGTGGATGTATGGCTGTGACGTGGGGTCGGACTGGCGCCTCCTCCGCGGGTACGAGCAGTTCGCCTACGACGGCCGCGATTACATCGCCCTGAACGAAGACCTGAAAACGTGGACGGCGGCGGACATGGCGGCGCTGATCACCAGACGCAAGTGGGAGCAGGCTGGTGTTGCAGAGACACACAGGGCCTACCTGGAGGGCACGTGCGTGGAGTCGCTCCGCAGATACCTGGAGCGCGGGAACGCGACGCTGCTGTGCACA	SHTFQWMYGCDVGSDWRLLRGYEQFAYDGRDYIALNEDLKTWTAADMAALITRRKWEQAGVAETHRAYLEGTCVESLRRYLERGNATLLCT	n
D	Exon3	1315	TCTCACACGTTCCAGTGGATGTATGGCTGTGAGGTGGGGTCCTACGAAGATCGCGATTACATCGCCCTGAATGATGACCTGAAAACATGGGCTGCAGCAGACGTGGAGGCTCTCATCACCCCAAGCAAGGCGGAGCCTGCTGATGAGGCAGAGCTTTACAAGGCCTACCTGGAGCGCACCTGGGTGGAGTGGCTTCACAGATACCTGGAGCATGGGAAGGAGAAGCTGCTGTGCACA	SHTFQWMYGCEVGSYEDRDYIALNDDLKTWAAADVEALITPSKAEPADEAELYKAYLERTWVEWLHRYLEHGKEKLLCT	n	NF
D	Exon3	1318	TCTCACACGTTCCAGTGGATGTATGGCTGTGAGGTGGGGTCCTACGAAGATCGCGATTACATCGCCCTGAATGATGACCTGAAAACATGGGCTGCAGCAGACGTGGAGGCTCTCATCACCCCAAGCAAGGCGGAGTCTGCTGATGAGGCAGAGCTTTACAAGGCCTACCTGGAGCGCACCTGGGTGGAGTGGCTTCACAGATACCTGGAGCATGGGAAGGAGAAGCTGCTGTGCACA	SHTFQWMYGCEVGSYEDRDYIALNDDLKTWAAADVEALITPSKAESADEAELYKAYLERTWVEWLHRYLEHGKEKLLCT	n	NF
D	Exon3	1329	TCTCACACGTTCCAGTGGATGTCTGGCTGTGACCTCGGCTCCTCCGCGGGTACATGCAGTTCGCTTATGAAGGCTGCGATTACATCGCCCTGAACGAAGACCTGAACACGTGAACTGTGGCGGACATGGCGGCGCAGATCACCCGACACAACTGCCAGGAGGCTGGTGCTGCAGAGAAATAAATACAGGGCCTACCTGGAGGGCACCTGCTTGGAGAGGCTCCAGATACAGGAAGAAGACACTTCTTGCACT	SHTFQWMSGCDLGSSAGTCSSLMKAAITSP*TKT*TRELWRTWRRRSPDTTARRLVLQRNKYRAYLEGTCLERLQIQEEDTSCT	n	NF
D	Exon3	1332	TCTCACACGTTCCAGTGGATGTCTGGCTGTGACCTCGGCTCCTCCGCGGGTACATGCAGTTCGCTTATGAAGGCTGCGATTACATCGCCCTGAACGAAGACCTGAACACGTGAACTGTGGCGGACATGGCGGCGCAGATCACCCGACACAACTGCCAGGAGGCTGGTGCTGCAGAGAAATAAATACAGGGCCTACCTGGAGGGCACCTGCTTGGAGAGGCTCCTCAGATACCTGCAGCTCCGGAAGGAGATGCTGCTGCGCACA	SHTFQWMSGCDLGSSAGTCSSLMKAAITSP*TKT*TRELWRTWRRRSPDTTARRLVLQRNKYRAYLEGTCLERLLRYLQLRKEMLLRT	n	NF
D	Exon3	1355	TCTCACACTATCCAGCGGATGTTCGGCTGTGACGTGGGGTCGGACTGGCGCCTCCTCCGCGGGTACCAGCAGTTCGCCTACGACGGCCGCGATTACATCGCCCTGAACGAAGACCTGAAAACGTGGACGGCGGCGGACACGGCGGCGCTGATCACCAGACGCAAGTGGGAGCAGGCTGGTGATGCAGAGTATTACAGGGCCTACCTAGAGGGCGAGTGCGTGGAGTGGCTCCGCAGATACCTGGAGCTCGGGAATGAGACGCTGCTGCGCACAG	SHTIQRMFGCDVGSDWRLLRGYQQFAYDGRDYIALNEDLKTWTAADTAALITRRKWEQAGDAEYYRAYLEGECVEWLRRYLELGNETLLRT	n
D	Exon3	1377	TCTCACACTATTCAGGTGATCTCTGGCTGTGAAGTGGGGTCCGACGGGCGCCTCCTCCGCGGGTACCAGCAGTACGCCTACGACGGCCGCGATTACATCGCCCTGAACGAAGACCTGAAAACGTGGACGGCGGCGGACATGGCGGCACAGATCACCCGACGCAAGTGGGAGCAGGCTGGTGCTACAGAGAAAAGCAAGGCCTACCTGGAGGGCGCGTGCGTGCAGTCCCTCTGCAGATACCTGGAGCTCGGGAAGGAGACGCTGCTGCGCACAG	SHTIQVISGCEVGSDGRLLRGYQQYAYDGRDYIALNEDLKTWTAADMAAQITRRKWEQAGATEKSKAYLEGACVQSLCRYLELGKETLLRT	n
D	Exon3	1385	TCTCACACTATTCAGGTGATCTCTGGCTGTGAAGTGGGGTCCGACGGGCGCCTCCTCCGCGGGTACCAGCAGTACGCCTACGACGGCTGCGATTACATCGCCCTGAACGAAGACCTGAAAACGTGGACGGCGGCGGACATGGCGGCGCTGATCACCAAACACAAGTGGGAGCAGGCTGGTGAAGCAGAGAGACTCAGGGCCTACCTGGAGGGCACGTGCGTGGAGTGGCTCCGCAGATACCTGAAGAACGGGAACGCGACGCTGCTGCGCACAG	SHTIQVISGCEVGSDGRLLRGYQQYAYDGCDYIALNEDLKTWTAADMAALITKHKWEQAGEAERLRAYLEGTCVEWLRRYLKNGNATLLRT	y
D	Exon3	1399	TCTCACACTATTCAGGTGATCTCTGGCTGTGAAGTGGGGTCCGACGGGCGCCTCCTCCGCGGGTACCAGCAGTTCGCCTACGACGGCCGCGATTACATCGCCCTGAACGAAGACCTGAAAACGTGGACGGCAGCGGACATGGCGGCGCTGATCACCAAACACAAGTGGGAGCAGGCTGGTGCTGCAGAGAGAGACCGGGCCTACCTGGAGGGCGCGTGCGTGGAGTGGCTCCGCAGATACCTGGAGCTCGGGAACGCGACGCTGCTGCGCACA	SHTIQVISGCEVGSDGRLLRGYQQFAYDGRDYIALNEDLKTWTAADMAALITKHKWEQAGAAERDRAYLEGACVEWLRRYLELGNATLLRT	n
D	Exon3	1410	TCTCACACTATTCAGGTGATCTCTGGCTGTGAAGTGGGGTCCGACGGGCGCCTCCTCCGCGGGTACCAGCAGTTCGCCTACGACGGCCGCGATTACATCGCCCTGAACGAAGACCTGAAAACGTGGACGGCGGCGGACATGGCGGCACAGATCACCCGACGCAAGTGGGAGCAGGCTGGTGCTACAGAGAAAAGCAAGGCCTACCTGGAGGGCGCGTGCGTGCAGTCCCTCCGCAGATACCTGGAGCTCGGGAAGGAGACGCTGCTGCGCACA	SHTIQVISGCEVGSDGRLLRGYQQFAYDGRDYIALNEDLKTWTAADMAAQITRRKWEQAGATEKSKAYLEGACVQSLRRYLELGKETLLRT	y
D	Exon3	1427	TCTCACACTATTCAGGTGATCTCTGGCTGTGAAGTGGGGTCCGACGGGCGCCTCCTCCGCGGGTACCAGCAGTTCGCCTACGACGGCCGCGATTACATCGCCCTGAACGAAGACCTGAAAACGTGGACGGCGGCGGACATGGCGGCACAGATCACCCGACGCAAGTGGGAGCAGGCTGGTGCTGCAGAGAAAAGCAAGGCCTACCTGGAGGGCGCGTGCGTGCAGTCCCTCCGCAGATACCTGGAGCTCGGGAAGGAGACGCTGCTGCGCACA	SHTIQVISGCEVGSDGRLLRGYQQFAYDGRDYIALNEDLKTWTAADMAAQITRRKWEQAGAAEKSKAYLEGACVQSLRRYLELGKETLLRT	y
D	Exon3	1427	TCTCACACTATTCAGGTGATCTCTGGCTGTGAAGTGGGGTCCGACGGGCGCCTCCTCCGCGGGTACCAGCAGTTCGCCTACGACGGCCGCGATTACATCGCCCTGAACGAAGACCTGAAAACGTGGACGGCGGCGGACATGGCGGCACAGATCACCCGACGCAAGTGGGAGCAGGCTGGTGCTGCAGAGAAAAGCAAGGCCTACCTGGAGGGCGCGTGCGTGCAGTCCCTCCGCAGATACCTGGAGCTCGGGAAGGAGACGCTGCTGCGCACG	SHTIQVISGCEVGSDGRLLRGYQQFAYDGRDYIALNEDLKTWTAADMAAQITRRKWEQAGAAEKSKAYLEGACVQSLRRYLELGKETLLRT	y
D	Exon3	1446	TCTCACACTATTCAGGTGATCTCTGGCTGTGAAGTGGGGTCCGACGGGCGCCTCCTCCGCGGGTACCAGCAGTTCGCCTACGACGGCCGCGATTACATCGCCCTGAACGAAGACCTGAAAACGTGGACGGCGGCGGACATGGCGGCACAGATCACCCGACGCAAGTGGGAGCAGGCTGGTGCTGCAGAGCTATACAAGTTCTACCTAGAGGGCGAGTGCGTGGAGTGGCTCCGCAGATACCTGGAGCTCGGGAATGAGACGCTGCTGCGCACA	SHTIQVISGCEVGSDGRLLRGYQQFAYDGRDYIALNEDLKTWTAADMAAQITRRKWEQAGAAELYKFYLEGECVEWLRRYLELGNETLLRT	n
D	Exon3	1447	TCTCACACTATTCAGGTGATCTCTGGCTGTGAAGTGGGGTCCGACGGGCGCCTCCTCCGCGGGTACCAGCAGTTCGCCTACGACGGCCGCGATTACATCGCCCTGAACGAAGACCTGAAAACGTGGACGGCGGCGGACATGGCGGCACAGATCACCCGACGCAAGTGGGAGCAGGCTGGTGCTGCAGAGTATTACAAGGCTTACATGGAGGGCGAGTGCGTGCAGTCGCTCCGCAGATACCTGGAGCTCGGGAAGGAGATGCTGCTGCGCACA	SHTIQVISGCEVGSDGRLLRGYQQFAYDGRDYIALNEDLKTWTAADMAAQITRRKWEQAGAAEYYKAYMEGECVQSLRRYLELGKEMLLRT	n
D	Exon3	1476	TCTCACACTATTCAGGTGATCTCTGGCTGTGAAGTGGGGTCCGACGGGCGCCTCCTCCGCGGGTACCGGCAGTCCGCCTATGATGGCTGCGATTACATTGCCCTGAACGAAGACCTGAAAACCTGGACTGCGAAGGATGTGGCAGCGCTGATCACCAGACGCAAGTGGGAGCAGGATGGTGCTGCAGAGTATTACAAGGCTTACATGGAGGGCGAGTGCGTGCAGTCGCTCCGCAGATACCTGGAGCTCGGGAAGGAGATGCTGCTGCGCACA	SHTIQVISGCEVGSDGRLLRGYRQSAYDGCDYIALNEDLKTWTAKDVAALITRRKWEQDGAAEYYKAYMEGECVQSLRRYLELGKEMLLRT	n
D	Exon3	1498	TCTCACAGGTTCCAGTGGATGTATTGGTGTGACATGGGGTCGGACCTGATGCCTATGACAGCCCCGATTACATCGCCCTGAACATTGACCTGAAAACGTGGGGGCGGGGACATGGAGGCGCTCATCACCCCACGCACGTGGGAGCAGGCTTTTGAGGCAGAGCATTACAAGACCTACCTGGAGAGCACCTGGGTGGAGTGGCTCCAAAGATACCCGGAGCACATGAAGGAGATGCTGCTGCACACC	SHRFQWMYWCDMGSDLMPMTAPITSP*TLT*KRGGGDMEALITPRTWEQAFEAEHYKTYLESTWVEWLQRYPEHMKEMLLHT	n	NF
D	Exon3	1516	TCTCACATGTTCCAGAGGATGTACGGCTGTGACGTAGGGTCCGACGGGAGCCTCCTCCACGGGTACTGGTAGTACAGCCTACGAAGGTCGCGATTACATCGCCCTGAACGATGACCTGAAAACATGATTGGCAGCAGACAGGGCAGCTCTCATCACCCCAAACAAGTGAGAGCAGGCTGATGAGGCAGAGCATTACAAGGCCTACCAGGAGAGCACTTGCATGGAGTAGCTCCAGATACCTGGAGCGCAGAAAGAAGACGCTGCTGTGCACTG	SHMFQRMYGCDVGSDGSLLHGYW*YSLRRSRLHRPER*PENMIGSRQGSSHHPKQVRAG**GRALQGLPGEHLHGVAPDTWSAERRRCCAL	n	NF
D	Exon3	1516	TCTCACATGTTCCAGAGGATGTATGGCTGTGACGTAGGGTCCGACGGGAGCCTCCTCCACGGGTACTGGTAGTACAGCCTACGAAGGTCGCGATTACATCGCCCTGAACGATGACCTGAAAACATGATTGGCAGCAGACAGGGCAGCTCTCATCACCCCAAACAAGTGAGAGCAGGCTGATGAGGCAGAGCATTACAAGGCCTACCAGGAGAGCACTTGCATGGAGTAGCTCCAGATACCTGGAGCGCGGAAAGAAGACGCTGCTGTGCACT	SHMFQRMYGCDVGSDGSLLHGYW*YSLRRSRLHRPER*PENMIGSRQGSSHHPKQVRAG**GRALQGLPGEHLHGVAPDTWSAERRRCCA	n	NF
D	Exon3	1547	TCTCACATGTTCCAGTGGTTGTATGACTGTGACGTAGGGTCCGACGGGAGCCTCCTCCACGGGTACTGGCAGTACAGCCTACAATGGTCGCGATTACATAGCCCTGAACGATGACCTGAAAACGTGATTGGTGGCAGACTTGGCAGTGCTCATCACCCCAAGCAAGTGGGAGCAGGCTGATGAGGCAGAGCATTATAAAGCCTACCTGGAGAGCACCTGCGTGGAGTGGCTCCAAAGATAGCTGGAGCGCAGGAAGGAAATGCTGCTGCACACC	SHMFQWLYDCDVGSDGSLLHGYWQYSLQWSRLHSPER*PENVIGGRLGSAHHPKQVGAG**GRAL*SLPGEHLRGVAPKIAGAQEGNAAAH	n	NF
D	Exon3	1550	TCTCACATGTTCCAGTGGTTGTATGACTGTGATGTGGGGTCCGACGGGAGCCTCCTCCACGGGTACTGGCAGTACAGCCTACAATGGTCGCGATTACATAGCCCTGAACGATGACCTGAAAACGTGATTGGTGGCAGACTTGGCAGTGCTCATCACCCCAAGCAAGTGGGAGCAGGCTGATGAGGCAGAGCATTATAAAGCCTACCTGGAGAGCACCTGCGTGGAGTGGCTCCAAAGATAGCTGGAGTGCAGGAAGGAAATGCTGCTGCACACC	SHMFQWLYDCDVGSDGSLLHGYWQYSLQWSRLHSPER*PENVIGGRLGSAHHPKQVGAG**GRAL*SLPGEHLRGVAPKIAGVQEGNAAAH	n	NF
D	Exon3	1573	TCTCACGTGTTCCAGTGGTTGTATGACTGTGATGTGGGGTCCGACGGGAGCCTCCTCCATGGGTACTGGCAGTACAGCCTACAATGGTCGCGATTACATAGCCCTGAACGATGACCTGAAAACGTGATCGGTGGCAGACTTGGCAGTGCTCATCACCCCAAGCAAGTGAGAGCAGGCTGATGAGGCAGAGCATTAAGAGGCCTACCTGGAGAGCACCTGCGTGGAGTGGCTCCAGATACCTGGAGCGCAGAAAGAAGATGCTTCTGTGCCCT	SHVFQWLYDCDVGSDGSLLHGYWQYSLQWSRLHSPER*PENVIGGRLGSAHHPKQVRAG**GRALRGLPGEHLRGVAPDTWSAERRCFCA	n	NF
D	Exon3	1596	TCTCACGTGTTCCAGTGGTTGTATGACTGTGATGTGGGGTCCGACGGGAGCCTCCTCCGCGGGTACTGGCAGTACAGCCTACAATGGTCGCGATTACATAGCCCTGAACGATGACCTGAAAACGTGATCGGTGGCAGACTTGGCAGTGCTCATCACCCCAAGCAAGTGAGAGCAGGCTGATGAGGCAGAGCATTAAGAGGCCTACCTGGAGAGCACCTGCGTGGAGTGGCTCCAGATACCTGGAGCGCAGAAAGAAGATGCTGCTGTGCACGTG	SHVFQWLYDCDVGSDGSLLRGYWQYSLQWSRLHSPER*PENVIGGRLGSAHHPKQVRAG**GRALRGLPGEHLRGVAPDTWSAERRCCCAR	n	NF
D	Exon3	1597	TCTCACGTGTTCCAGTGGTTGTATGACTGTGATGTGGGGTCCGACGGGAGCCTCCTCCGCGGGTACTGGCAGTACAGCCTACAATGGTCGCGATTACATAGCCCTGAACGATGACCTGAAAACGTGATCGGTGGCAGACTTGGCAGTGCTCATCACCCCAAGCAAGTGAGAGCAGGCTGATGAGGCAGAGCATTAAGAGGCCTACCTGGAGAGCACCTGCGTGGAGTGGCTCCAGATACCTGGAGCGCAGAAAGAAGATGCTGCTGTGCACTG	SHVFQWLYDCDVGSDGSLLRGYWQYSLQWSRLHSPER*PENVIGGRLGSAHHPKQVRAG**GRALRGLPGEHLRGVAPDTWSAERRCCCAL	n	NF
D	Exon3	1601	TCTCACGTGTTCCAGTGGTTGTATGACTGTGATGTGGGGTCCGACGGGAGCCTCCTCCGCGGGTACTGGCAGTACAGCCTACAATGGTCGCGATTACATAGCCCTGAACGATGACCTGAAAACGTGATCGGTGGCAGACTTGGCAGTGCTCATCACCCCAAGCAAGTGAGAGCAGGCTGATGAGGCAGAGCATTAAGAGGCCTACCTGGAGAGCACCTGCGTGGAGTGGCTCCAGATACCTGGAGCGCAGAAAGAGATGCTGCTGTGCACGTG	SHVFQWLYDCDVGSDGSLLRGYWQYSLQWSRLHSPER*PENVIGGRLGSAHHPKQVRAG**GRALRGLPGEHLRGVAPDTWSAERDAAVHV	n	NF
D	Exon3	1603	TCTCACGTGTTCCAGTGGTTGTATGACTGTGATGTGGGGTCCGACGGGAGCCTCCTCCGCGGGTACTGGCAGTACAGCCTACAATGGTCGCGATTACATAGCCCTGAACGATGACCTGAAAACGTGATCGGTGGCAGACTTGGCAGTGCTCATCACCCCAAGCAAGTGAGAGCAGGCTGATGAGGCAGAGCATTAAGAGGCCTACCTGGAGAGCACCTGCGTGGAGTGGCTCCAGATACCTGGAGCGCAGAAAGAGATGCTGCTGTGCACTGG	SHVFQWLYDCDVGSDGSLLRGYWQYSLQWSRLHSPER*PENVIGGRLGSAHHPKQVRAG**GRALRGLPGEHLRGVAPDTWSAERDAAVHW	n	NF
D	Exon3	1617	TCTCACGTGTTCCAGTGGTTGTATGACTGTGATGTGGGGTCCGGACGGGAGCCTCCTCCGCGGGTACTGGCAGTACAGCCTACAATGGTCGCGATTACATAGCCCTGAACGATGACCTGAAAACGTGATCGGTGGCAGACTTGGCAGTGCTCATCACCCCAAGCAAGTGAGAGCAGGCTGATGAGGCAGAGCATTAAGAGGCCTACCTGGAGAGCACCTGCGTGGAGTGGCTCCAGATACCTGGAGCGCAGAAAGAAGATGCTGCTGTGCACTG	SHVFQWLYDCDVGSGREPPPRVLAVQPTMVAIT*P*TMT*KRDRWQTWQCSSPQASESRLMRQSIKRPTWRAPAWSGSRYLERRKKMLLCT	n	NF
D	Exon3	1635	TTTCACACATTCCAGCGGTTGTCTGGCTGTGACATGGGGTTGGACGGGCGCCTCCTCCGCGGGTACCTGCAGTTCGCTTATGATGGCCGCGATTACATCACCCTGAACGAAGACCTGAAAACGTGGACGGCGGCGGACATGGCGGCGCAGATCACCCGACGCAAGTGGGAGCAGGGTGGTGCTGCAGAGCATTACAGGGCCTACCTGGAGGGCGAGTGCGTGGAGTGGCTCCACAGACACCTGAAGAACGGGAACGCGACGCTGCTGCGCACAG	FHTFQRLSGCDMGLDGRLLRGYLQFAYDGRDYITLNEDLKTWTAADMAAQITRRKWEQGGAAEHYRAYLEGECVEWLHRHLKNGNATLLRT	n
D	Exon3	1650	TTTCACACATTCCAGCGGTTGTCTGGCTGTGACATGGGGTTGGACGGGCGCCTCCTCCGCGGGTACCTGCAGTTCGCTTATGATGGCCGCGATTACATCACCCTGAACGAAGACCTGAAAACGTGGATGGCGGCGGATCTGGTAGCGCTGATCACCCGACGCAAGTGGGAGCAGGCTGGTGCTGCAGAGCTATACAAGTTCTACCTAGAGGGCGAGTGCGTGGAGTGGCTCCGCAGATACCTGGAGCTCGGGAATGAGACGCTGCTGCGCACAG	FHTFQRLSGCDMGLDGRLLRGYLQFAYDGRDYITLNEDLKTWMAADLVALITRRKWEQAGAAELYKFYLEGECVEWLRRYLELGNETLLRT	n
D	Exon3	1650	TTTCACACATTCCAGCGGTTGTCTGGCTGTGACATGGGGTTGGACGGGCGCCTCCTCCGCGGGTACCTGCAGTTCGCTTATGATGGCCGCGATTACATCACCCTGAACGAAGACCTGAAAACGTGGATGGCGGCGGATCTGGTAGCGCTTATCACCCGACGCAAGTGGGAGCAGGCTGGTGCTGCAGAGCTATACAAGTTCTACCTAGAGGGCGAGTGCGTGGAGTGGCTCCGCAGATACCTGGAGCTCGGGAATGAGACGCTGCTGCGCACAG	FHTFQRLSGCDMGLDGRLLRGYLQFAYDGRDYITLNEDLKTWMAADLVALITRRKWEQAGAAELYKFYLEGECVEWLRRYLELGNETLLRT	n
D	Exon3	1666	TTTCACACATTCCAGCGGTTGTCTGGCTGTGACATGGGGTTGGACGGGCGCCTCCTCCGCGGGTACCTGCAGTTCGCTTATGATGGCCGCGATTACATCGCCCTGAACGAAGACCTGAAAACGTGGATGGCGGCGGACCTGGTAGCGCTGATCACCCGACGCAAGTGGGAGCAGGCTGGTGCTGCAGAGCTATACAAGTTCTACCTAGAGGGCGAATGCGTGGAGTGGCTTCGCAGATACCTGGAGCTCGGGAATGAGACGCTGCTGCGCACAG	FHTFQRLSGCDMGLDGRLLRGYLQFAYDGRDYIALNEDLKTWMAADLVALITRRKWEQAGAAELYKFYLEGECVEWLRRYLELGNETLLRT	n
D	Exon3	1697	TTTCACACATTCCAGCGGTTGTCTGGCTGTGACGTGGGGTTGGACGGGCGCCTCCTCCGCGGGTACCTGCAGTTCGCTTATGATGGCCGCGATTACATCACCCTGAACGAAGACCTGAAAACGTGGATGGCGGCGGACCTGGTAGCGCTGATCACCCGACGCAAGTGGGAGCAGGCTGGTGCTGCAGAGCTATACAAGTTCTACCTAGAGGGCGAGTGCGTGGAGTGGCTCCGCAGATACCTGGAGCTCGGGAATGAGACGCTGCTGCGCACAG	FHTFQRLSGCDVGLDGRLLRGYLQFAYDGRDYITLNEDLKTWMAADLVALITRRKWEQAGAAELYKFYLEGECVEWLRRYLELGNETLLRT	n
K	Exon2	5	CACGTCGATGCGGTATTTCGAGACCGTCGTGTCCCGGCCGGGCCTCGGGGAGCCCCGGTACGTCTCTGTCGGCTACGTGGACGACACGGAGTTCGTGCGCTTCGACAGCGACGCGGAGAAACCGAGGTATGAGCCGCGGGCGCGGTGGATGGAGCAGGAGGGGCCGGAGTATTGGGAGCGGATCACGCAGATCGCCAAGGGCCATGAGCAGTGGTTCCGAGTGAGCCTGAGGAAACTGCTAGGCTACTACAACCAGAGCGCGGG	HVDAVFRDRRVPAGPRGAPVRLCRLRGRHGVRALRQRRGETEV*AAGAVDGAGGAGVLGADHADRQGP*AVVPSEPEETARLLQPERG	n	NF
K	Exon2	14	CACTAGATGCGGTATTTCCAGACCGCCGTGTCCCGGCCCGGCCTCGGGGAGCCCTGGTTCATCTCTGTCGGATATGTGGACGATACGCAGTTCGTGCGCTTCGACAGCGACGCGGAGAATGCGAGAGCTGAGCCGCGGGCGCGGTGGATGGAGCAGGAGGGGCCGGAGTATTGGGAGCGGGAGACACAGAAATCCAAGGGCAATGAGCAGAGTTTCCGAGTGAGCCTGAGGACCCTGCTTGGCTACTACAACCAGAGCACGGG	H*MRYFQTAVSRPGLGEPWFISVGYVDDTQFVRFDSDAENARAEPRARWMEQEGPEYWERETQKSKGNEQSFRVSLRTLLGYYNQST	n	NF
K	Exon2	39	CACTCCATGAGGTATTTCACCACCGCCGTTTCCCGGCCGGGCCTTGGGGAGCCCCGGTTCATTATTGTCGGTTACGTGGACGACACGCAGTTCGTGCGCTTCGACAGCGACGCGGAGACTCCGAGTATGGAGCCGCGGGTGCCTTGGATGGAGCAGGAGGGGCCGGAGTATTGGGAGGAGCAGACACAGATCGCCAAGGGCAATGAGCAGATTTTCCGAGTGAGCCTGAGGACCCTGCTCGGCTACTACAACCAGAGCGCGGG	HSMRYFTTAVSRPGLGEPRFIIVGYVDDTQFVRFDSDAETPSMEPRVPWMEQEGPEYWEEQTQIAKGNEQIFRVSLRTLLGYYNQSA	n
K	Exon2	58	CACTCCATGAGGTATTTCGAAACCTCCGTTTCCCGGCCGGGCCTTGGGAAGCCCCGGTTCATTATTGTCGGTTACGTGGACGACACGCAGTTCGTGCGCTTCGACAGCGACGCGGAGACTCCGAGGATGGAGCCGCGGGCGCCTTGGATGGAGCAGGAGGGGCCGGAGTATTGGGAGCGGGAGACACAGAGAGCCAAGGGCAATGAGCAGAGTTTCCATGTGAGCCTGAGGACCCTGCTCGGCTACTACAACCAGAGCGAGAG	HSMRYFETSVSRPGLGKPRFIIVGYVDDTQFVRFDSDAETPRMEPRAPWMEQEGPEYWERETQRAKGNEQSFHVSLRTLLGYYNQSE	n
K	Exon2	111	CACTCCATGAGGTATTTCGAAACCTCCGTTTCCCGGCCGGGCCTTGGGGAGCCCCGGTTCATTATTGTCGGTTACGTGGACGACACGCAGTTCGTGCGCTTCGACAGCGACGCGGAGACTCCGAGGATGGAGCCGCGGGCGCCTTGGATGGAGCAGGAGGGGCCGGAGTATTGGAAGCGGGAGACACAGAGAGCCAAGGGCAATGAGCAGAGTTTCCATGTGAGCCTGAGGACCCTGCTCGGCTACTACAACCAGAGCGAGAG	HSMRYFETSVSRPGLGEPRFIIVGYVDDTQFVRFDSDAETPRMEPRAPWMEQEGPEYWKRETQRAKGNEQSFHVSLRTLLGYYNQSE	n
K	Exon2	114	CACTCCATGAGGTATTTCGAAACCTCCGTTTCCCGGCCGGGCCTTGGGGAGCCCCGGTTCATTATTGTCGGTTACGTGGACGACACGCAGTTCGTGCGCTTCGACAGCGACGCGGAGACTCCGAGGATGGAGCCGCGGGCGCCTTGGATGGAGCAGGAGGGGCCGGAGTATTGGGAGAGGATCACGCAGATCGCCAAGCGCAGTGAGCAGAAATTCCGAGGGAGCCTGAGGAAACTGCTGGGCTACTACAACCAGAGCGCAGG	HSMRYFETSVSRPGLGEPRFIIVGYVDDTQFVRFDSDAETPRMEPRAPWMEQEGPEYWERITQIAKRSEQKFRGSLRKLLGYYNQSA	n
K	Exon2	118	CACTCCATGAGGTATTTCGAAACCTCCGTTTCCCGGCCGGGCCTTGGGGAGCCCCGGTTCATTATTGTCGGTTACGTGGACGACACGCAGTTCGTGCGCTTCGACAGCGACGCGGAGACTCCGAGGATGGAGCCGCGGGCGCCTTGGATGGAGCAGGAGGGGCCGGAGTATTGGGAGCGAGAGACACAGAGAGCCAAGGGCAATGAGCAGAGTTTCCATGTGAGCCTGAGGACCCTGCTCGGCTACTACAACCAGAGCGAGAG	HSMRYFETSVSRPGLGEPRFIIVGYVDDTQFVRFDSDAETPRMEPRAPWMEQEGPEYWERETQRAKGNEQSFHVSLRTLLGYYNQSE	y
K	Exon2	141	CACTCCATGAGGTATTTCGAAACCTCCGTTTCCCGGCCGGGCCTTGGGGAGCCCCGGTTCATTATTGTCGGTTACGTGGACGACACGCAGTTCGTGCGCTTCGACAGCGACGCGGAGACTCCGAGGATGGAGCCGCGGGCGCCTTGGATGGAGCAGGAGGGGCCGGAGTATTGGGAGCGGGAGACACAGAGAGCCAAGGGCAATGAGCAGAGTTCCATGTGAGCCTGAGGACCCTGCTCGGCTACTACAACCAGAGCGAGAG	HSMRYFETSVSRPGLGEPRFIIVGYVDDTQFVRFDSDAETPRMEPRAPWMEQEGPEYWERETQRAKGNEQSSM*A*GPCSATTTRAR	n	NF
K	Exon2	153	CACTCCATGAGGTATTTCGAAACCTCCGTTTCCCGGCCGGGCCTTGGGGAGCCCCGGTTCATTATTGTCGGTTACGTGGACGACACGCAGTTCGTGCGCTTCGACAGCGACGCGGAGACTCCGAGGATGGAGCCGCGGGCGCCTTGGATGGAGCAGGAGGGGCCGGAGTATTGGGAGCGGGAGACACAGAGAGCCAAGGGCAATGAGCAGAGTTTCCATGTGAGCCTGAGGACCCTGCTCGGCTACTACAACCAGAGCAAGGG	HSMRYFETSVSRPGLGEPRFIIVGYVDDTQFVRFDSDAETPRMEPRAPWMEQEGPEYWERETQRAKGNEQSFHVSLRTLLGYYNQSK	n
K	Exon2	118	CACTCCATGAGGTATTTCGAAACCTCCGTTTCCCGGCCGGGCCTTGGGGAGCCCCGGTTCATTATTGTCGGTTACGTGGACGACACGCAGTTCGTGCGCTTCGACAGCGACGCGGAGACTCCGAGGATGGAGCCGCGGGCGCCTTGGATGGAGCAGGAGGGGCCGGAGTATTGGGAGCGGGAGACACAGAGAGCCAAGGGCAATGAGCAGAGTTTCCATGTGAGCCTGAGGACCCTGCTCGGCTACTACAACCAGAGCGAGAG	HSMRYFETSVSRPGLGEPRFIIVGYVDDTQFVRFDSDAETPRMEPRAPWMEQEGPEYWERETQRAKGNEQSFHVSLRTLLGYYNQSE	y
K	Exon2	158	CACTCCATGAGGTATTTCGAAACCTCCGTTTCCCGGCCGGGCCTTGGGGAGCCCCGGTTCATTATTGTCGGTTACGTGGACGACACGCAGTTCGTGCGCTTCGACAGCGACGCGGAGACTCCGAGGATGGAGCCGCGGGCGCCTTGGATGGAGCAGGAGGGGCCGGAGTATTGGGAGCGGGAGACACAGAGAGCCAAGGGCAATGAGCAGAGTTTCCATGTGAGCCTGAGGACCCTGCTCGGCTACTACAACCAGAGCGCGGG	HSMRYFETSVSRPGLGEPRFIIVGYVDDTQFVRFDSDAETPRMEPRAPWMEQEGPEYWERETQRAKGNEQSFHVSLRTLLGYYNQSA	n
K	Exon2	172	CACTCCATGAGGTATTTCGAAACCTCCGTTTCCCGGCCGGGCCTTGGGGAGCCCCGGTTCATTATTGTCGGTTACGTGGACGACACGCAGTTCGTGCGCTTCGACAGCGACGCGGAGACTCCGAGGATGGAGCCGCGGGCGCCTTGGATGGAGCAGGAGGGGCCGGAGTATTGGGAGCGGGAGACACAGAGAGCCAAGGGCAATGAGCAGAGTTTTCCATGTGAGCCTGAGGACCCTGCTCGGCTACTACAACCAGAGCGAGAG	HSMRYFETSVSRPGLGEPRFIIVGYVDDTQFVRFDSDAETPRMEPRAPWMEQEGPEYWERETQRAKGNEQSFPCEPEDPARLLQPERE	n	NF
K	Exon2	186	CACTCCATGAGGTATTTCGAAACCTCCGTTTCCCGGCCGGGCCTTGGGGAGCCCCGGTTCATTATTGTCGGTTACGTGGACGACACGCAGTTCGTGCGCTTCGACAGCGACGCGGAGACTCCGAGGATGGAGCCGCGGGCGCCTTGGATGGAGCAGGAGGGGCCGGAGTATTGGGAGCGGGAGACACAGATCGCCAAGGGCCATGAGCAGAGTTTCCGAGGGAGCCTGAGGACCGCACAGAGCTACTACAACCAGAGCAAGGG	HSMRYFETSVSRPGLGEPRFIIVGYVDDTQFVRFDSDAETPRMEPRAPWMEQEGPEYWERETQIAKGHEQSFRGSLRTAQSYYNQSK	n
K	Exon2	206	CACTCCATGAGGTATTTCGAAACCTCCGTTTCCCGGCCGGGCCTTGGGGAGCCCCGGTTCATTATTGTCGGTTACGTGGACGACACGCAGTTCGTGCGCTTCGACAGCGACGCGGAGACTCCGAGGATGGAGCCGCGGGCGCGGTGGATGGAGCAGGAGGGGCCGGAATATTGGGAGCGGGAGACACAGAGAGCCAAGGGCAATGAGCAGAGTTTCCGAGTGAGCCTGAGGACCCTGCTCGGCTACTACAACCAGAGCGAGAG	HSMRYFETSVSRPGLGEPRFIIVGYVDDTQFVRFDSDAETPRMEPRARWMEQEGPEYWERETQRAKGNEQSFRVSLRTLLGYYNQSE	n
K	Exon2	217	CACTCCATGAGGTATTTCGAAACCTCCGTTTCCCGGCCGGGCCTTGGGGAGCCCCGGTTCATTATTGTCGGTTACGTGGACGACACGCAGTTCGTGCGCTTCGACAGCGACGCGGAGACTCCGAGGATGGAGCCGCGGGCGCGGTGGATGGAGCAGGAGGGGCCGGAGTATTGGGAGCGGGAGACACAGAGAGCCAAGGGCAATGAGCAGAGTTTCCGAGTGAGCCTGAGGACCCTGCTCAGCTACTACAACCAGAGCGAGAG	HSMRYFETSVSRPGLGEPRFIIVGYVDDTQFVRFDSDAETPRMEPRARWMEQEGPEYWERETQRAKGNEQSFRVSLRTLLSYYNQSE	n
K	Exon2	218	CACTCCATGAGGTATTTCGAAACCTCCGTTTCCCGGCCGGGCCTTGGGGAGCCCCGGTTCATTATTGTCGGTTACGTGGACGACACGCAGTTCGTGCGCTTCGACAGCGACGCGGAGACTCCGAGGATGGAGCCGCGGGCGCGGTGGATGGAGCAGGAGGGGCCGGAGTATTGGGAGCGGGAGACACAGATCGCCAAGGGCCATGAGCAGAGTTTCCGAGGGAGCCTGAGGACCGCACAGAGCTACTACAACCAGAGCAAGGG	HSMRYFETSVSRPGLGEPRFIIVGYVDDTQFVRFDSDAETPRMEPRARWMEQEGPEYWERETQIAKGHEQSFRGSLRTAQSYYNQSK	n
K	Exon2	249	CACTCCATGAGGTATTTCGAAACCTCCGTTTCCCGGCCGGGCCTTGGGGAGCCCGGTTCATTATTGTCGGTTACGTGGACGACACGCAGTTCGTGCGCTTCGACAGCGACGCGGAGACTCCGAGGATGGAGCCGCGGGCGCCTTGGATGGAGCAGGAGGGGCCGGAGTATTGGGAGCGGGAGACACAGAGAGCCAAGGGCAATGAGCAGAGTTTCCATGTGAGCCTGAGGACCCTGCTCGGCTACTACAACCAGAGCGAGAG	HSMRYFETSVSRPGLGEPGSLLSVTWTTRSSCASTATRRLRGWSRGRLGWSRRGRSIGSGRHREPRAMSRVSM*A*GPCSATTTRAR	n	NF
K	Exon2	275	CACTCCATGAGGTATTTCGAGACCGCCGTTTCCCGGCCGGGCCTTGGGGAGCCCCGGTTCATTATTGTCGGTTACGTGGACGACACGCAGTTCGTGCGCTTCGACAGCGACGCGGAGACTCCGAGGATGGAGCCGCGGGCGCCTTGGATGGAGCAGGAGGGGCCGGAGTATTGGGAGCGGGAGACACAGAGAGCCAAGGGCAATGAGCAGAGTTTCCATGTGAGCCTGAGGACCCTGCTCGGCTACTACAACCAGAGCGAGAG	HSMRYFETAVSRPGLGEPRFIIVGYVDDTQFVRFDSDAETPRMEPRAPWMEQEGPEYWERETQRAKGNEQSFHVSLRTLLGYYNQSE	n
K	Exon2	294	CACTCCATGAGGTATTTCGTCACCGCCGTGTCCCGGCCCGGCTTCGGGGAGCCCCGGTACATGGAAGTCGGCTACGTGGACAACACGGAGTTCGTGCGCTTCGACAGCGACGCGGAGAATCCGAGATATGAGCCGCGGGCGCGGTGGATAGAGCAGGAGGGGCCGGAGTATTGGGAGCGGATCACGCAGATCGCCAAGGGCCATGAGCAGTGGTTCCGAGTGAGCCTGAGGAAACTGCTAGGCTACTACAACCAGAGCGCGGG	HSMRYFVTAVSRPGFGEPRYMEVGYVDNTEFVRFDSDAENPRYEPRARWIEQEGPEYWERITQIAKGHEQWFRVSLRKLLGYYNQSA	n
K	Exon2	295	CACTCCATGAGGTATTTCGTCACCGCCGTGTCCCGGCCCGGCTTCGGGGAGCCCCGGTACATGGAAGTCGGCTACGTGGACAACACGGAGTTCGTGCGCTTCGACAGCGACGCGGAGAATCCGAGATATGAGCCGCGGGCGCGGTGGATAGAGCAGGAGGGGCCGGAGTATTGGGAGCGGGAGACACAGAGAGCCAAGGACAATGAGCAGAGTTTCCGAGTGGACCTGAGGACCCTGCTCGGCTACTACAACCAGAGCAAGGG	HSMRYFVTAVSRPGFGEPRYMEVGYVDNTEFVRFDSDAENPRYEPRARWIEQEGPEYWERETQRAKDNEQSFRVDLRTLLGYYNQSK	n
K	Exon2	298	CACTCCATGAGGTATTTCGTCACCGCCGTGTCCCGGCCCGGCTTCGGGGAGCCCCGGTACATGGAAGTCGGCTACGTGGACAACACGGAGTTCGTGCGCTTCGACAGCGACGCGGAGAATCCGAGATATGAGCCGCGGGCGCGGTGGATAGAGCAGGAGGGGCCGGAGTATTGGGAGCGGGAGACACAGAGAGCCAAGGGCAATGAGCAGATTTTCCGAGTGAACCTGAGGACCCTGCTTGGCTACTACAACCAGAGCAAGGG	HSMRYFVTAVSRPGFGEPRYMEVGYVDNTEFVRFDSDAENPRYEPRARWIEQEGPEYWERETQRAKGNEQIFRVNLRTLLGYYNQSK	n
K	Exon2	299	CACTCCATGAGGTATTTCGTCACCGCCGTGTCCCGGCCCGGCTTCGGGGAGCCCCGGTACATGGAAGTCGGCTACGTGGACAACACGGAGTTCGTGCGCTTCGACAGCGACGCGGAGAATCCGAGATATGAGCCGCGGGCGCGGTGGATAGAGCAGGAGGGGCCGGAGTATTGGGAGCGGGAGACACAGAGAGCCAAGGGCAATGAGCAGATTTTCCGAGTGAACCTGAGGACCCTGCTTGGCTACTACAACCAGAGCGCGGG	HSMRYFVTAVSRPGFGEPRYMEVGYVDNTEFVRFDSDAENPRYEPRARWIEQEGPEYWERETQRAKGNEQIFRVNLRTLLGYYNQSA	n
K	Exon2	306	CACTCCATGAGGTATTTCGTCACCGCCGTGTCCCGGCCCGGCTTCGGGGAGCCCCGGTACATGGAAGTCGGCTACGTGGACAACACGGAGTTCGTGCGCTTCGACAGCGACGCGGAGAATCCGAGATTTGAGCCGCGGGCGCGGTGGATAGAGCAGGAGGGGCCGGAGTATTGGGAGCGGGAGACACAGAAAGCCAAACGCCATGAGCAGAGTTTCCGAGTGAACCTGAGGACCCTGCTCGGCTACTACAACCAGAGCGCGGG	HSMRYFVTAVSRPGFGEPRYMEVGYVDNTEFVRFDSDAENPRFEPRARWIEQEGPEYWERETQKAKRHEQSFRVNLRTLLGYYNQSA	n
K	Exon2	309	CACTCCATGAGGTATTTCGTCACCGCCGTGTCCCGGCCCGGCTTCGGGGAGCCCCGGTACATGGAAGTCGGCTACGTGGACAACACGGAGTTCGTGCGCTTCGACAGCGACGCGGAGAATCCGAGATTTGAGCCGCGGGTGCGGTGGATGGAGCAGGAGGGGCCGGAGTATTGGGAGCGGGAGACACAGAGAGCCAAGGGCCAGGAGCAGAGTTTCCGAGTGGACCTGAGGACCCTGCTCGGCTACTACAACCAGAGCGAGAG	HSMRYFVTAVSRPGFGEPRYMEVGYVDNTEFVRFDSDAENPRFEPRVRWMEQEGPEYWERETQRAKGQEQSFRVDLRTLLGYYNQSE	n
K	Exon2	337	CACTCGATGAGGTATTTCGAGACCCTGGTATCCTGGCCAGGCCTCAGGGAGCCCCGGTTCATCTCTGTTGGCTACGTGGACGACATGGAGTTTATGCGCTTCGACAGCGCCGCGGAGAATGCGAGATATGAGCCGCGGGCTCCATGGATGGAGCAGGAGGGGCCGGAGTATTGGGAGAGGATCACGCAGATCGCCAAGCACAGTGAGCAGAAATTCCGAGGGAGCCTGAGGAAACTGCTGGGCTACTACAACCAGAGCGCGGG	HSMRYFETLVSWPGLREPRFISVGYVDDMEFMRFDSAAENARYEPRAPWMEQEGPEYWERITQIAKHSEQKFRGSLRKLLGYYNQSA	n
K	Exon2	350	CACTCGATGAGGTATTTCGAGACCGCCGTGTCCCGGCCCGGCCTCGGGGAGCCCCGGTACATCTCTGTCGGCTACGTGGACAACACGGAGTTCGTGCGCTTCGACAGCGACGCAGAGAATCCGAGAGATGAGCCGCGGGTGCGGTGGATGGAGCAGGAGGGGCCGGAGTATTGGGAGCGGGAGACACAGAAAGCCAAGGGCCAGGAGCAGAGTTTCCGAGTGGACCTGAGGACCCTGCTCGGCTACTACAACCAGAGCGAGAG	HSMRYFETAVSRPGLGEPRYISVGYVDNTEFVRFDSDAENPRDEPRVRWMEQEGPEYWERETQKAKGQEQSFRVDLRTLLGYYNQSE	n
K	Exon2	361	CACTCGATGAGGTATTTCGAGACCGCCGTGTCCCGGCCCGGCCTCGGGGAGCCCCGGTACATCTCTGTCGGCTACGTGGACAACACGGAGTTCGTGCGCTTCGACAGCGACGCGGAGAATCCGAGAGATGAGCCGCGGGTGCGGTGGATGGAGCAGGAGGGGCCGGAGTATTGGGAGCGGGAGACACAGAAATCCAAGAGCAATGAGCAGAGTGTCCGAGTGAGCCTGAGGACCCTGCTCGGCTACTACAACCAGAGCGAGAG	HSMRYFETAVSRPGLGEPRYISVGYVDNTEFVRFDSDAENPRDEPRVRWMEQEGPEYWERETQKSKSNEQSVRVSLRTLLGYYNQSE	n
K	Exon2	362	CACTCGATGAGGTATTTCGAGACCGCCGTGTCCCGGCCCGGCCTCGGGGAGCCCCGGTACATCTCTGTCGGCTACGTGGACAACACGGAGTTCGTGCGCTTCGACAGCGACGCGGAGAATCCGAGAGATGAGCCGCGGGTGCGGTGGATGGAGCAGGAGGGGCCGGAGTATTGGGAGCGGGAGACACAGAAATCCAAGAGCAATGAGCAGTGGTTCCGAGTGAGCCTGAGGACCGCGCTGCGCTACTACAACCAGAGCGAGAG	HSMRYFETAVSRPGLGEPRYISVGYVDNTEFVRFDSDAENPRDEPRVRWMEQEGPEYWERETQKSKSNEQWFRVSLRTALRYYNQSE	y
K	Exon2	363	CACTCGATGAGGTATTTCGAGACCGCCGTGTCCCGGCCCGGCCTCGGGGAGCCCCGGTACATCTCTGTCGGCTACGTGGACAACACGGAGTTCGTGCGCTTCGACAGCGACGCGGAGAATCCGAGAGATGAGCCGCGGGTGCGGTGGATGGAGCAGGAGGGGCCGGAGTATTGGGAGCGGGAGACACAGAAATCCAAGGGCCATGAGCAGAtTTTCCGAGTGAACCTGAGGACCGCGCTGCGCTACTACAACCAGAGCGAGAG	HSMRYFETAVSRPGLGEPRYISVGYVDNTEFVRFDSDAENPRDEPRVRWMEQEGPEYWERETQKSKGHEQIFRVNLRTALRYYNQSE	n
K	Exon2	369	CACTCGATGAGGTATTTCGAGACCGCCGTGTCCCGGCCCGGCCTCGGGGAGCCCCGGTACATCTCTGTCGGCTACGTGGACAACACGGAGTTCGTGCGCTTCGACAGCGACGCGGAGAATCCGAGATATGAGCCGCGGGTGCGGTGGATGGAGCAGGAGGGGCCGGAGTATTGGGAGCGGATCACTCAGATCGCCAAGGGCCATGAGCAGTGGTTCCGAGTGAGCCTGAGGAAACTGCTCAGCTACTACAACCAGAGCGCGGG	HSMRYFETAVSRPGLGEPRYISVGYVDNTEFVRFDSDAENPRYEPRVRWMEQEGPEYWERITQIAKGHEQWFRVSLRKLLSYYNQSA	n
K	Exon2	375	CACTCGATGAGGTATTTCGAGACCGCCGTGTCCCGGCCCGGCCTCGGGGAGCCCCGGTACATCTCTGTCGGCTACGTGGACAACACGGAGTTCGTGCGCTTCGACAGCGACGCGGAGAATCCGAGATATGAGCCGCGGGTGCGGTGGATGGAGCAGGAGGGGCCGGAGTATTGGGAGCGGGAGACACAGAAATCCAAGGGCCATGAGCAGTGGTTCCGAGTGAGCCTGAGGACCGCGCTGCGCTACTACAACCAGAGCGAGAG	HSMRYFETAVSRPGLGEPRYISVGYVDNTEFVRFDSDAENPRYEPRVRWMEQEGPEYWERETQKSKGHEQWFRVSLRTALRYYNQSE	n
K	Exon2	382	CACTCGATGAGGTATTTCGAGACCGCCGTGTCCCGGCCCGGCCTCGGGGAGCCCCGGTACATCTCTGTCGGCTACGTGGACAACACGGAGTTCGTGCGCTTCGACAGCGACGCGGAGAATCCGAGGATGGAGCCGCGGGCGCGGTGGATGGAGCAGGTGGAGCCGGAGTATTGGGAGCTGAACACACGGAGAGCCAAGGACCATGAGCAGAGTTCCCGAGTGGACCTGAGGACCGCGCTGCGCTACTACAACCAGAGCGCGGG	HSMRYFETAVSRPGLGEPRYISVGYVDNTEFVRFDSDAENPRMEPRARWMEQVEPEYWELNTRRAKDHEQSSRVDLRTALRYYNQSA	n
K	Exon2	415	CACTCGATGAGGTATTTCGAGACCGTGGTATCCTGGCCAGGCCTCAGGGAGCCCCGGTTCATCTCTGTTGGCTACGTGGACGACACGGAGTTCATGCGCTTCGACAGCGCCGCGGAGAATACGAGATATGAGCCGCGGGCTCCATGGATGGAGCAGGAGGGGCCGGAGTATTGGGAGAGGATCACGCAGATCGCCAAGCGCAGTGAGCAGAAATTCCGAGGGAGCCTGAGGAAACTGCTGGGCTACTACAACCAGAGCGCAGG	HSMRYFETVVSWPGLREPRFISVGYVDDTEFMRFDSAAENTRYEPRAPWMEQEGPEYWERITQIAKRSEQKFRGSLRKLLGYYNQSA	n
K	Exon2	430	CACTCGATGAGGTATTTCGAGACCGTGGTATCCTGGCCAGGCCTCAGGGAGCCCCGGTTCATCTCTGTTGGCTACGTGGACGACACGGAGTTCATGCGCTTCGACAGCGCCGCGGAGAATGCCAGATATGAGCCGCGGGCTCCATGGATGGAGCAGGAGGGGCCGGAGTATTGGGAGAGGATCACGCAGATCGCCAAGCGCAGTGAGCAGAAATTCCGAGGGAGCCTGAGGAAACTGCTGGGCTACTACAACCAGAGCGCAGG	HSMRYFETVVSWPGLREPRFISVGYVDDTEFMRFDSAAENARYEPRAPWMEQEGPEYWERITQIAKRSEQKFRGSLRKLLGYYNQSA	n
K	Exon2	430	CACTCGATGAGGTATTTCGAGACCGTGGTATCCTGGCCAGGCCTCAGGGAGCCCCGGTTCATCTCTGTTGGCTACGTGGACGACACGGAGTTCATGCGCTTCGACAGCGCCGCGGAGAATGCGAGATATGAGCCGCGGGCTCCATGGATGGAGCAGGAGGGGCCGGAGTATTGGGAGAGGATCACGCAGATCGCCAAGCGCAGTGAGCAGAAATTCCGAGGGAGCCTGAGGAAACTGCTGGGCTACTACAACCAGAGCGCAGG	HSMRYFETVVSWPGLREPRFISVGYVDDTEFMRFDSAAENARYEPRAPWMEQEGPEYWERITQIAKRSEQKFRGSLRKLLGYYNQSA	n
K	Exon2	453	CACTCGATGAGGTATTTCGAGACCGTGGTATCCTGGCCAGGCCTCAGGGATCCCCGGTTCATCTCTGTTGGCTACGTGGACGACATGGAGTTCATGCGCTTCGACAGCGCCGCGGAGAATGCGAGATATGAGCCGCGGGCTCCATGGATGGAGCAGGAGGGGCCGGAGTATTGGGAGAGGATCACGCAGATCGCCAAGCGCAGTGAGCAGAAATTCCGAGGGAGCCTGAGGAAACTGCTGGGCTACTACAACCAGAGCGCGGG	HSMRYFETVVSWPGLRDPRFISVGYVDDMEFMRFDSAAENARYEPRAPWMEQEGPEYWERITQIAKRSEQKFRGSLRKLLGYYNQSA	n
K	Exon2	464	CACTCGATGAGGTATTTCGAGACCGTGGTGTCCTGGTCAGGCCTCAGGGAGCCCGGGTTCATCTCTGTTGGTTACGTGGACAACACGGAGTTCATGCGCTTCGACAGCGCCGCGGAGAATGCGAGATATGAGCCGCGGGCTCCATGGATGGAGCAGGAGGGGCCGAAGTATTGGGAGCAGACCACGCAGATCAACAAGCGCAGTGAGCAGATATTCCGAGGGAGCCTGAGGAAACTGCTGGGCTACTACAACCAGAGCGCGGG	HSMRYFETVVSWSGLREPGFISVGYVDNTEFMRFDSAAENARYEPRAPWMEQEGPKYWEQTTQINKRSEQIFRGSLRKLLGYYNQSA	n
K	Exon2	464	CACTCGATGAGGTATTTCGAGACCGTGGTGTCCTGGTCAGGCCTCCGGGAGCCCGGGTTCATCTCTGTTGGTTACGTGGACAACACGGAGTTCATGCGCTTCGACAGCGCCGCGGAGAATGCGAGATATGAGCCGCGGGCTCCATGGATGGAGCAGGAGGGGCCGAAGTATTGGGAGCAGACCACGCAGATCAACAAGCGCAGTGAGCAGATATTCCGAGGGAGCCTGAGGAAACTGCTGGGCTACTACAACCAGAGCGCGGG	HSMRYFETVVSWSGLREPGFISVGYVDNTEFMRFDSAAENARYEPRAPWMEQEGPKYWEQTTQINKRSEQIFRGSLRKLLGYYNQSA	n
K	Exon2	430	CACTCGATGAGGTATTTCGAGACGGTGGTATCCTGGCCAGGCCTCAGGGAGCCCCGGTTCATCTCTGTTGGCTACGTGGACGACACGGAGTTCATGCGCTTCGACAGCGCCGCGGAGAATGCGAGATATGAGCCGCGGGCTCCATGGATGGAGCAGGAGGGGCCGGAGTATTGGGAGAGGATCACGCAGATCGCCAAGCGCAGTGAGCAGAAATTCCGAGGGAGCCTGAGGAAACTGCTGGGCTACTACAACCAGAGCGCAGG	HSMRYFETVVSWPGLREPRFISVGYVDDTEFMRFDSAAENARYEPRAPWMEQEGPEYWERITQIAKRSEQKFRGSLRKLLGYYNQSA	n
K	Exon2	496	CACTCGATGAGGTAtTTTGAGACCGTGGTATCCTGGCCAGGCCTCAGGGAGCCCCGGTTCATCTCTGTTGGCTACGTGGACGACACGGAGTTCATGCGCTTCGACAGCGCCGCGAAGAAGGCGAGATACGAGCCGCGGGCTCCATGGATGGAGCAGGAGGGGCCGGAGTATTGGGAGAGGATCACGCAGATCGCCAAGGGCAGTGAGCAGAAATTCCGAGGGAGCCTGAGGAAACTGCTGGGCTACTACAACCAGAGCGCGGG	HSMRYFETVVSWPGLREPRFISVGYVDDTEFMRFDSAAKKARYEPRAPWMEQEGPEYWERITQIAKGSEQKFRGSLRKLLGYYNQSA	n
K	Exon2	510	CACTCGATGCGATATTTCGAGACCGCAGTGTTCGGGCCCGGCCTCGGGGAGCCCCGGTTCATCTCTGTCGGCTACGTGGACAACACGCAGTTCGTGAGCTTCGACAGCGACGCGGAGAATCCGAGATCTGAGCCGCGGTCGCCCTGGATGGAGCAGGAGGGACCGGAGTATTGGGAGCGGGAAACACAGATCGCCAAGGACAATGAGCAGAGTTTCGGATGGAGCCTGAGGAACCTGATCCACTACTACAACCAGAGCAAGGG	HSMRYFETAVFGPGLGEPRFISVGYVDNTQFVSFDSDAENPRSEPRSPWMEQEGPEYWERETQIAKDNEQSFGWSLRNLIHYYNQSK	y
K	Exon2	521	CACTCGATGCGGTATTTCACCACCGCCGTGTCCCGGCCCGGTCTCAGGGAGCCCTGGTTCATCTCTGTCGGCTACGTGGACAACACGGAGTTCGTGCGCTTCGACAGCGACGCGGAGAATCCGAGAGATGAGCCGCGGGTGCGGTGGATAGAGCAGGAGGGGCCGGAGTATTGGGAGCGGGAGACACAGAAAGCCAAACGCCATGAGCAGAGTTTCCGAGTGAGCCTGAGGACCCTGCTTGGCTACTACAACCATAGCGAGGG	HSMRYFTTAVSRPGLREPWFISVGYVDNTEFVRFDSDAENPRDEPRVRWIEQEGPEYWERETQKAKRHEQSFRVSLRTLLGYYNHSE	n
K	Exon2	529	CACTCGATGCGGTATTTCCACACCTCTGTGTCCTGGCCGGGCTTCAGGGGAAACCCATTCATCTCTACTGACTAAGCTGACTACATGCAGTTCGTGCGCTTCAACAGTTCCTGAGACTTGGAGGATGGAGCGAGCCCTGTGCGCCATGGGTGGAGTAGGAGAGGCTGGAGTATTGGGAGCAGGAGACACAGAGTGGCAAGAATGAGTGGACCTGAGGTCCCTGCTCCACTACTACAACCAGAGCAAGGG	HSMRYFHTSVSWPGFRGNPFISTD*ADYMQFVRFNSS*DLEDGASPVRHGWSRRGWSIGSRRHRVARMSGPEVPAPLLQPEQG	n	NF
K	Exon2	548	CACTCGATGCGGTATTTCCAGACCGCCGTGTCCCGGCCCGGCCTCGGGGAGCCCTGGTTCATCTCTGTCGGATATGTGGACGATACGCAGTTCGTGCGCTTCAACAGCGACGCGGAGAATGCGAGAGCTGAGCCGCGGGCGCGGTGGATGGAGCAGGAGGGGCCGGAGTATTGGGAGCGGGAGACACAGAAATCCAAGGGCAATGAGCAGAGTTTCCGAGTGAGCCTGAGGACCCTGCTTGGCTACTACAACCAGAGCACGGG	HSMRYFQTAVSRPGLGEPWFISVGYVDDTQFVRFNSDAENARAEPRARWMEQEGPEYWERETQKSKGNEQSFRVSLRTLLGYYNQST	n
K	Exon2	559	CACTCGATGCGGTATTTCCAGACCGCCGTGTCCCGGCCCGGCCTCGGGGAGCCCTGGTTCATCTCTGTCGGATATGTGGACGATACGCAGTTCGTGCGCTTCGACAGCGACGCGGAGAATGCGAGAGCTGAGCCGCGGGCGCGGTGGATGGAGCAGGAGGGGCCGGAGTATTGGGAGCGGGAGACACAGAAATCCAAGGGCAATGAGCAGAGTTTCCGAGTGAGCCTGAGGACCCTGCTTGGCTACTACAACCAGAGCACGGG	HSMRYFQTAVSRPGLGEPWFISVGYVDDTQFVRFDSDAENARAEPRARWMEQEGPEYWERETQKSKGNEQSFRVSLRTLLGYYNQST	n
K	Exon2	561	CACTCGATGCGGTATTTCCAGACCGCCGTGTCCCGGCCCGGCCTCGGGGAGCCCTGGTTCATCTCTGTCGGATATGTGGACGATACGCAGTTCGTGCGCTTCGACAGCGACGCGGAGAATGCGAGAGCTGAGCCGCGGGCGCGGTGGATGGAGCAGGAGGGGCCGGAGTATTGGGAGCGGGAGACACAGATCGCCAAGGGCAATGAGCAGAGTTTCCGAGTGAACCTGAGGACCCTGCTTGGCTACTACAACCAGAGCACGGG	HSMRYFQTAVSRPGLGEPWFISVGYVDDTQFVRFDSDAENARAEPRARWMEQEGPEYWERETQIAKGNEQSFRVNLRTLLGYYNQST	n
K	Exon2	563	CACTCGATGCGGTATTTCCAGACCGCCGTGTCCCGGCCCGGCCTCGGGGAGCCCTGGTTCATCTCTGTCGGATATGTGGACGATACGCAGTTCGTGCGCTTCGACAGCGACGCGGAGAATGCGAGAGCTGAGCCGCGGGCGCGGTGGATGGAGCAGGAGGGGCCGGAGTATTGGGAGCGGGAGACACAGATCGCCAAGGGCAATGAGCAGAGTTTCCGAGTGAGCCTGAGGACCCTGCTTGGCTACTACAACCAGAGCACGGG	HSMRYFQTAVSRPGLGEPWFISVGYVDDTQFVRFDSDAENARAEPRARWMEQEGPEYWERETQIAKGNEQSFRVSLRTLLGYYNQST	n
K	Exon2	568	CACTCGATGCGGTATTTCCAGACCGCCGTGTCCCGGCCCGGCCTCGGGGAGCCCTGGTTCATCTCTGTCGGATATGTGGACGATACGCAGTTCGTGCGCTTCGACAGCGACGCGGAGAATGGGAGAGCTGAGCCGCGGGCGCGGTGGATGGAGCAGGAGGGGCCGGAGTATTGGGAGCGGGAGACACAGAAATCCAAGGGCAATGAGCAGAGTTTCCGAGTGAGCCTGAGGACCCTGCTTGGCTACTACAACCAGAGCACGGG	HSMRYFQTAVSRPGLGEPWFISVGYVDDTQFVRFDSDAENGRAEPRARWMEQEGPEYWERETQKSKGNEQSFRVSLRTLLGYYNQST	n
K	Exon2	595	CACTCGATGCGGTATTTCCTCACCGCCGTGTCCCGGCCCGGCCTCGGGGAGCCCCGGTTCATCGCTGTCGGCTACGTGGACGACACGCAGTTCGTGCGCTTCGACAGCGACGCGGAGAATCCGAGATTTGAGCCGCGGGCGCGGTGGATGGAGCAGGAGGGGCCGGAGTATTGGGAGGAGCAGACACAGAGAGCCAAGGGCCATGAGCAGATTTTCCGAGTGAGCCTGAGGACCGCGCTGCGCTACTACAACCAGAGCGCGGG	HSMRYFLTAVSRPGLGEPRFIAVGYVDDTQFVRFDSDAENPRFEPRARWMEQEGPEYWEEQTQRAKGHEQIFRVSLRTALRYYNQSA	n
K	Exon2	603	CACTCGATGCGGTATTTCGAGACCGCCGTGTCCCGGCCCGGCCACGGGAAGCCCCGGTTCATCTCTGTCGGCTATGTGGACAACAAGGAGTTCGTGCGCTTCGACAGCGACGCGGAGAATCCGAGATATGAGCCGCGGGTGCGGTGGATGGAGCAGGAGGGGCCGGAGTATTGGGAGCGGGAGACACAGAAAGCCAAGGGCCAGGAGCAGTGGTTCCGAGTGAGCCTGAGGAACCTGCTCGGCTACTACAACCAGAGCGCGGG	HSMRYFETAVSRPGHGKPRFISVGYVDNKEFVRFDSDAENPRYEPRVRWMEQEGPEYWERETQKAKGQEQWFRVSLRNLLGYYNQSA	n
K	Exon2	613	CACTCGATGCGGTATTTCGAGACCGCCGTGTCCCGGCCCGGCCTCGAGGAGCCCCGGTACATCTCTGTCGGCTATGTGGACAACAAGGAGTTCGTGCGCTTCGACAGCGACGCGGAGAATCCGAGATATGAGCCGCGGGCGCCGTGGATGGAGCAGGAGGGGCCGGAGTATTGGGAGCGGGAAACACAGAAAGCCAAGGGCCAAGAGCAGTGGTTCCGAGTGAGCCTGAGGAACCTGCTCGGCTACTACAACCAGAGCGCGGG	HSMRYFETAVSRPGLEEPRYISVGYVDNKEFVRFDSDAENPRYEPRAPWMEQEGPEYWERETQKAKGQEQWFRVSLRNLLGYYNQSA	y
K	Exon2	625	CACTCGATGCGGTATTTCGAGACCGCCGTGTCCCGGCCCGGCCTCGGGGAGCCCCGGTACATCTCTGTCGGCTATGTGGACAACAAGGAGTTCGTGCGCTTCGACAGCGACGCGGAGAATCCGAGATATGAGCCGCAGGCGCCGTGGATGGAGCAGGAGGGACCGGAGTATTGGGAGCGGGAGACACAGAAAGCCAAGGGCCAGGAGCAGTGGTTCCGAGTGAGCCTGAGGACCGCGCTGCGCTACTACAACCAGAGCGAGGG	HSMRYFETAVSRPGLGEPRYISVGYVDNKEFVRFDSDAENPRYEPQAPWMEQEGPEYWERETQKAKGQEQWFRVSLRTALRYYNQSE	n
K	Exon2	630	CACTCGATGCGGTATTTCGAGACCGCCGTGTCCCGGCCCGGCCTCGGGGAGCCCCGGTACATCTCTGTCGGCTATGTGGACAACAAGGAGTTCGTGCGCTTCGACAGCGACGCGGAGAATCCGAGATATGAGCCGCGGGCGCCGTGGATGGAGCAGGAGGGGCCGGAGTATTGGGAGCGGAACACACAGATCGCCAAGGGCCAGGAGCAGTGGTTCCGAGGGAGCCTGAGGAACCTGCTCGGCTACTACAACCAGAGCGCGGG	HSMRYFETAVSRPGLGEPRYISVGYVDNKEFVRFDSDAENPRYEPRAPWMEQEGPEYWERNTQIAKGQEQWFRGSLRNLLGYYNQSA	n
K	Exon2	634	CACTCGATGCGGTATTTCGAGACCGCCGTGTCCCGGCCCGGCCTCGGGGAGCCCCGGTACATCTCTGTCGGCTATGTGGACAACAAGGAGTTCGTGCGCTTCGACAGCGACGCGGAGAATCCGAGATATGAGCCGCGGGCGCCGTGGATGGAGCAGGAGGGGCCGGAGTATTGGGAGCGGATCACGCAGATCGCCAAGGACAATGAGCAGTGGTTCCGAGTGAGCCTGAGGACCGCGCTGCGCTACTACAACCAGAGCGCGGG	HSMRYFETAVSRPGLGEPRYISVGYVDNKEFVRFDSDAENPRYEPRAPWMEQEGPEYWERITQIAKDNEQWFRVSLRTALRYYNQSA	y
K	Exon2	638	CACTCGATGCGGTATTTCGAGACCGCCGTGTCCCGGCCCGGCCTCGGGGAGCCCCGGTACATCTCTGTCGGCTATGTGGACAACAAGGAGTTCGTGCGCTTCGACAGCGACGCGGAGAATCCGAGATATGAGCCGCGGGCGCCGTGGATGGAGCAGGAGGGGCCGGAGTATTGGGAGCGGATCACGCAGATCGCCAAGGGCCAGGAGCAGTGGTTCCGAGTGAACCTGAGGACCCTGCTCGGCTACTACAACCAGAGCGAGAG	HSMRYFETAVSRPGLGEPRYISVGYVDNKEFVRFDSDAENPRYEPRAPWMEQEGPEYWERITQIAKGQEQWFRVNLRTLLGYYNQSE	n
K	Exon2	648	CACTCGATGCGGTATTTCGAGACCGCCGTGTCCCGGCCCGGCCTCGGGGAGCCCCGGTACATCTCTGTCGGCTATGTGGACAACAAGGAGTTCGTGCGCTTCGACAGCGACGCGGAGAATCCGAGATATGAGCCGCGGGTGCGGTGGATGGAGCAGGAGGGGCCGGAGTATTGGGAGCGGATCACGCAGATCGCCAAGGGCCAGGAGCAGTGGTTCCGAGGGAGCCTGAGGAACCTGCTCGGCTACTACAACCAGAGCGCGGG	HSMRYFETAVSRPGLGEPRYISVGYVDNKEFVRFDSDAENPRYEPRVRWMEQEGPEYWERITQIAKGQEQWFRGSLRNLLGYYNQSA	n
K	Exon2	660	CACTCGATGCGGTATTTCGAGACCGCCGTGTCCCGGCCCGGCCTCGGGGAGCCCCGGTTCATCTCTGTCGGCTACGTGGACGACACGCAGTTCGTGCGCTTTGACAGCGACGCGGAGAATCCTAGATACGAGCCGCGGGCGCGGTGGATAGAGCAGGAGGGGCCGAAGTATTGGGAGCGGAACACACGGCGTGCCAAGGGCAATGAGCAGAGTTTCCGAGAGAGCCTGAGGAACCTGCTCCGCTACTACAACCAGAGCAAGGG	HSMRYFETAVSRPGLGEPRFISVGYVDDTQFVRFDSDAENPRYEPRARWIEQEGPKYWERNTRRAKGNEQSFRESLRNLLRYYNQSK	y
K	Exon2	663	CACTCGATGCGGTATTTCGAGACCGCCGTGTCCCGGCCCGGCCTCGGGGAGCCCCGGTTCATCTCTGTCGGCTACGTGGACGACACGCAGTTCGTGCGCTTTGACAGCGACGCGGAGAATCCTAGATACGAGCCGCGGGCGCGGTGGATAGAGCAGGAGGGGCCGGAGTATTGGGAGCGGAACACACGGCGTGCCAAGGGCAATGAGCAGAGTTTCCGAGGGAGCCTGAGGAACCTGCTCCGCTACTACAACCAGAGCAAGGG	HSMRYFETAVSRPGLGEPRFISVGYVDDTQFVRFDSDAENPRYEPRARWIEQEGPEYWERNTRRAKGNEQSFRGSLRNLLRYYNQSK	n
K	Exon2	670	CACTCGATGCGGTATTTCGAGACCGCCGTGTCCCGGCCCGGCCTCGGGGAGCCCCGGTTCATCTCTGTCGGCTATGTGGACAACAAGGAGTTCGTGCGCTTCGACAGCGACGCGGAGAATCCGAGATATGAGCCGCGGGTGCGGTGGATGGAGCAGGAGGGGCCGGAGTATTGGGAGCGGGAGACACAGAAAGCCAAGGGCCAGGAGCAGTGGTTCCGAGTGAGCCTGAGGAACCTGCTCGGCTACTACAACCAGAGCGCGGG	HSMRYFETAVSRPGLGEPRFISVGYVDNKEFVRFDSDAENPRYEPRVRWMEQEGPEYWERETQKAKGQEQWFRVSLRNLLGYYNQSA	n
K	Exon2	731	CACTCGATGCGGTATTTCGAGACCGTCGTGTCCCGGCCGGGCCTCGGGGAGCCCCGGTACGTCTCTGTCGGCTACGTGGACGACACGGAGTTCGTGCGCTTAGACAGCGACGCGGAGAAACCGAGGTATGAGCCGCGGGCGCGGTGGATGGAGCAGGAGGGGCCGGAGTATTGGGAGCGGATCACGCAGATCGCCAAGGGCCATGAGCAGTGGTTCCGAGTGAGCCTGAGGAAACTGCTAGGCTACTACAACCAGAGCGCGGG	HSMRYFETVVSRPGLGEPRYVSVGYVDDTEFVRLDSDAEKPRYEPRARWMEQEGPEYWERITQIAKGHEQWFRVSLRKLLGYYNQSA	n
K	Exon2	737	CACTCGATGCGGTATTTCGAGACCGTCGTGTCCCGGCCGGGCCTCGGGGAGCCCCGGTACGTCTCTGTCGGCTACGTGGACGACACGGAGTTCGTGCGCTTCGACAGCGACGCGGAGAAACCGAGATATGAGCCGCGGGCGCGGTGGATGGAGCAGGAGGGGCCGGAGTATTGGGAGCGGATCACGCAGATCGCCAAGGGCCATGAGCAGTGGTTCCGAGTGAGCCTGAGGAAACTGCTAGGCTACTACAACCAGAGCGCGGG	HSMRYFETVVSRPGLGEPRYVSVGYVDDTEFVRFDSDAEKPRYEPRARWMEQEGPEYWERITQIAKGHEQWFRVSLRKLLGYYNQSA	y
K	Exon2	755	CACTCGATGCGGTATTTCGAGACCGTCGTGTCCCGGCCGGGCCTCGGGGAGCCCCGGTACGTCTCTGTCGGCTACGTGGACGACACGGAGTTCGTGCGCTTCGACAGCGACGCGGAGAAACCGAGGTATGAGCCGCGGGCGCGGTGGATGGAGCAGGAGGGGCCGGAGTATTGGGAGCGGAACACACGGCGTGCCAAGGGCCATGAGCAGAGTTTCCGAGTGAGCCTGAGGAACCTGCTCGGCTACTACAACCAGAGCGCGGG	HSMRYFETVVSRPGLGEPRYVSVGYVDDTEFVRFDSDAEKPRYEPRARWMEQEGPEYWERNTRRAKGHEQSFRVSLRNLLGYYNQSA	n
K	Exon2	757	CACTCGATGCGGTATTTCGAGACCGTCGTGTCCCGGCCGGGCCTCGGGGAGCCCCGGTACGTCTCTGTCGGCTACGTGGACGACACGGAGTTCGTGCGCTTCGACAGCGACGCGGAGAAACCGAGGTATGAGCCGCGGGCGCGGTGGATGGAGCAGGAGGGGCCGGAGTATTGGGAGCGGAACACGCAGATCGCCAAGGGCAATGAGCAGATTTTCCGAGTGAACCTGAGGACCGCGCTGCGCTACTACAACCAGAGCGCGGG	HSMRYFETVVSRPGLGEPRYVSVGYVDDTEFVRFDSDAEKPRYEPRARWMEQEGPEYWERNTQIAKGNEQIFRVNLRTALRYYNQSA	n
K	Exon2	765	CACTCGATGCGGTATTTCGAGACCGTCGTGTCCCGGCCGGGCCTCGGGGAGCCCCGGTACGTCTCTGTCGGCTACGTGGACGACACGGAGTTCGTGCGCTTCGACAGCGACGCGGAGAAACCGAGGTATGAGCCGCGGGCGCGGTGGATGGAGCAGGAGGGGCCGGAGTATTGGGAGCGGATCACGCAGATCGCCAAGGGCAATGAGCAGTGGTTCCGAGTGAGCCTGAGGAAACTGCTAGGCTACTACAACCAGAGCGCGGG	HSMRYFETVVSRPGLGEPRYVSVGYVDDTEFVRFDSDAEKPRYEPRARWMEQEGPEYWERITQIAKGNEQWFRVSLRKLLGYYNQSA	n
K	Exon2	768	CACTCGATGCGGTATTTCGAGACCGTCGTGTCCCGGCCGGGCCTCGGGGAGCCCCGGTACGTCTCTGTCGGCTACGTGGACGACACGGAGTTCGTGCGCTTCGACAGCGACGCGGAGAAACCGAGGTATGAGCCGCGGGCGCGGTGGATGGAGCAGGAGGGGCCGGAGTATTGGGAGCGGATCACGCAGATCGCCAAGGGCCATGAGCAGAGTTTCCGAGGGAGCCTGAGGACCGCACAGAGCTACTACAACCAGAGCAAGGG	HSMRYFETVVSRPGLGEPRYVSVGYVDDTEFVRFDSDAEKPRYEPRARWMEQEGPEYWERITQIAKGHEQSFRGSLRTAQSYYNQSK	n
K	Exon2	737	CACTCGATGCGGTATTTCGAGACCGTCGTGTCCCGGCCGGGCCTCGGGGAGCCCCGGTACGTCTCTGTCGGCTACGTGGACGACACGGAGTTCGTGCGCTTCGACAGCGACGCGGAGAAACCGAGGTATGAGCCGCGGGCGCGGTGGATGGAGCAGGAGGGGCCGGAGTATTGGGAGCGGATCACGCAGATCGCCAAGGGCCATGAGCAGTGGTTCCGAGTGAGCCTGAGGAAACTGCTAGGCTACTACAACCAGAGCGCGGC	HSMRYFETVVSRPGLGEPRYVSVGYVDDTEFVRFDSDAEKPRYEPRARWMEQEGPEYWERITQIAKGHEQWFRVSLRKLLGYYNQSA	y
K	Exon2	737	CACTCGATGCGGTATTTCGAGACCGTCGTGTCCCGGCCGGGCCTCGGGGAGCCCCGGTACGTCTCTGTCGGCTACGTGGACGACACGGAGTTCGTGCGCTTCGACAGCGACGCGGAGAAACCGAGGTATGAGCCGCGGGCGCGGTGGATGGAGCAGGAGGGGCCGGAGTATTGGGAGCGGATCACGCAGATCGCCAAGGGCCATGAGCAGTGGTTCCGAGTGAGCCTGAGGAAACTGCTAGGCTACTACAACCAGAGCGCGGG	HSMRYFETVVSRPGLGEPRYVSVGYVDDTEFVRFDSDAEKPRYEPRARWMEQEGPEYWERITQIAKGHEQWFRVSLRKLLGYYNQSA	y
K	Exon2	785	CACTCGATGCGGTATTTCGAGACCGTCGTGTCCCGGCCGGGCCTCGGGGAGCCCCGGTACGTCTCTGTCGGCTACGTGGACGACACGGAGTTCGTGCGCTTCGACAGCGACGCGGAGAAACCGAGGTATGAGCCGCGGGCGCGGTGGATGGAGCAGGAGGGGCCGGAGTATTGGGAGCGGATCACGCAGATCGCCAAGGGCCATGAGCAGTGGTTCCGAGTGAGCCTGAGGAACCTGCTTGGCTACTACAACCAGAGCGCGGG	HSMRYFETVVSRPGLGEPRYVSVGYVDDTEFVRFDSDAEKPRYEPRARWMEQEGPEYWERITQIAKGHEQWFRVSLRNLLGYYNQSA	n
K	Exon2	737	CACTCGATGCGGTATTTCGAGACCGTCGTGTCCCGGCCGGGCCTCGGGGAGCCCCGGTACGTCTCTGTCGGCTACGTGGACGACACGGAGTTCGTGCGCTTCGACAGCGACGCGGAGAAACCGAGGTATGAGCCGCGGGCGCGGTGGATGGAGCAGGAGGGGCCGGAGTATTGGGAGCGGATCACTCAGATCGCCAAGGGCCATGAGCAGTGGTTCCGAGTGAGCCTGAGGAAACTGCTAGGCTACTACAACCAGAGCGCGGG	HSMRYFETVVSRPGLGEPRYVSVGYVDDTEFVRFDSDAEKPRYEPRARWMEQEGPEYWERITQIAKGHEQWFRVSLRKLLGYYNQSA	n
K	Exon2	804	CACTCGATGCGGTATTTCGAGACCGTCGTGTCCCGGCCGGGCCTCGGGGAGCCCCGGTACGTCTCTGTCGGCTACGTGGACGACACGGAGTTCGTGCGCTTCGACAGCGACGCGGAGAAACCGAGGTATGAGCCGCGGGCGCGGTGGATGGAGCAGGAGGGGCCGGAGTATTGGGAGCGGATCACTCAGATCGCCAAGGGCCATGAGCAGTGGTTCCGAGTGAGCCTGAGGAAACTGCTCAGCTACTACAACCAGAGCGCGGG	HSMRYFETVVSRPGLGEPRYVSVGYVDDTEFVRFDSDAEKPRYEPRARWMEQEGPEYWERITQIAKGHEQWFRVSLRKLLSYYNQSA	n
K	Exon2	855	CACTCGATGCGGTATTTCGAGACCGTCGTGTCCCGGCCGGGCCTCgGGGAGCCCCGGTTCATCTCTGTCGGCTACGTGGACAACACGGAGTTCGTGCGCTTCGACAGCGACGCGGAGAATCCGAGGTATGAGCCGCGGGTGCGGTGGATGGAGCAGGTGGAGCCCGAGTATTGGGAGCGGAACACGCAGATCGCCAAGGGCAATGAGCAGATTTTCCGAGTGAACCTGAGGACCGCGCTGCGCTACTACAACCAGAGCGCGGG	HSMRYFETVVSRPGLGEPRFISVGYVDNTEFVRFDSDAENPRYEPRVRWMEQVEPEYWERNTQIAKGNEQIFRVNLRTALRYYNQSA	n
K	Exon2	875	CACTCGATGCGGTATTTCGAGACCGTCGTGTCCCGGCCGGGCCTCGGGGAGGCCCCGGTACGTCTCTGTCGGCTACGTGGACGACACGGAGTTCGTGCGCTTCGACAGCGACGCGGAGAAACCGAGGTATGAGCCGCGGGCGCGGTGGATGGAGCAGGAGGGGCCGGAGTATTGGGAGCGGATCACGCAGATCGCCAAGGGCCATGAGCAGTGGTTCCGAGTGAGCCTGAGGAAACTGCTAGGCTACTACAACCAGAGCGCGGG	HSMRYFETVVSRPGLGEAPVRLCRLRGRHGVRALRQRRGETEV*AAGAVDGAGGAGVLGADHADRQGP*AVVPSEPEETARLLQPERG	n	NF
K	Exon2	909	CACTCGCTGAGGTATTTCACCACCGCCGTGTCCCGGCCCGGCCACGGGAAGCCCCGGTTCATCTCTGTCGGCTACGTGGACAACACGGAGTTCGTGCGCTTCGACAGCGACGCGGAGAATCCGAGGTATGAGCCGCGGGTGCGGTGGATGGAGCAGGTGGAGCCCGAGTATTGGGAGCGGAACACGCAGATCGCCAAGGGCAATGAGCAGAGTTTCCGAGTGGACCTGAGGACCGCGCTGCGCTACTACAACCAGAGCGCGGG	HSLRYFTTAVSRPGHGKPRFISVGYVDNTEFVRFDSDAENPRYEPRVRWMEQVEPEYWERNTQIAKGNEQSFRVDLRTALRYYNQSA	n
K	Exon2	915	CACTCGCTGAGGTATTTCACCACCGCCGTGTCCCGGCCCGGCCACGGGAAGCCCCGGTTCATCTCTGTCGGCTACGTGGACAACACGGAGTTCGTGCGCTTCGACAGCGACGCGGAGAATCCGAGGTATGAGCCGCGGGTGCGGTGGATGGAGCAGGTGGAGCCCGAGTATTGGGAGCGGAACACGCAGATCGCCAAGGGCAATGAGCAGATTTTCCGAGTGAACCTGAGGACCGCGCTGCGCTACTACAACCAGAGCGCGGG	HSLRYFTTAVSRPGHGKPRFISVGYVDNTEFVRFDSDAENPRYEPRVRWMEQVEPEYWERNTQIAKGNEQIFRVNLRTALRYYNQSA	n
K	Exon2	917	CACTCGCTGAGGTATTTCACCACCGCCGTGTCCCGGCCCGGCCACGGGAAGCCCCGGTTCATCTCTGTCGGCTACGTGGACAACACGGAGTTCGTGCGCTTCGACAGCGACGCGGAGAATCCGAGGTATGAGCCGCGGGTGCGGTGGATGGAGCAGGTGGAGCCCGAGTATTGGGAGCGGAACACGCAGATCGCCAAGGGCAATGAGCAGATTTTTCCGAGTGAACCTGAGGACCGCGCTGCGCTACTACAACCAGAGCGCGGG	HSLRYFTTAVSRPGHGKPRFISVGYVDNTEFVRFDSDAENPRYEPRVRWMEQVEPEYWERNTQIAKGNEQIFPSEPEDRAALLQPERG	n	NF
K	Exon2	928	CACTCGCTGAGGTATTTCACCACCGCCGTGTCCCGGCCCGGCCTCGGGAAGCCCCGGTACATGGAAGTCGGCTACGTGGACGACACGGAGTTCGTGCGCTTCGACAGCGACGCGGAGAATCCGAGATATGAGCCGCGGGCGCGGTGGATAGAGCAGGAGGGGCCGGAGTATTGGGAGCGGGAGACACAGAAAGCCAAGGGCCATGAGCAGAGTTTCCGAGTGAACCTGAGGACCGCGCTGCGCTACTACAACCAGAGCGCGGG	HSLRYFTTAVSRPGLGKPRYMEVGYVDDTEFVRFDSDAENPRYEPRARWIEQEGPEYWERETQKAKGHEQSFRVNLRTALRYYNQSA	n
K	Exon2	929	CACTCGCTGAGGTATTTCACCACCGCCGTGTCCCGGCCCGGCCTCGGGAAGCCCCGGTACATGGAAGTCGGCTACGTGGACGACACGGAGTTCGTGCGCTTCGACAGCGACGCGGAGAATCCGAGATATGAGCCGCGGGCGCGGTGGATGGAGCAGGAGGGGCCGGAGTATTGGGAGCGGGAGACACAGAAAGCCAAGGGCCATGAGCAGAGTTTCCGAGTGAACCTGAGGACCGCGCTGCGCTACTACAACCAGAGCGCGGG	HSLRYFTTAVSRPGLGKPRYMEVGYVDDTEFVRFDSDAENPRYEPRARWMEQEGPEYWERETQKAKGHEQSFRVNLRTALRYYNQSA	n
K	Exon2	955	CACTCGCTGAGGTATTTCCACACCGCCGTGTCCCGGCCCGGCCACGGGAAGCCCCGGTACATGGAAGTCGGCTACGTGGACGACACGGAGTTCGTGCGCTTCGACAGCGACGCGGAGAATCCGAGATATGAGCCGCGGACGCCGTGGATGGAGCAGGTGGAGCCCGAGTATTGGGAGGAGCAGACACAGATCGCCAAGGGCAATGAGCAGAGTTCCCGAGTGAACCTGAGGACCGCGCTCCGCTACTACAACCAGAGCGCGGG	HSLRYFHTAVSRPGHGKPRYMEVGYVDDTEFVRFDSDAENPRYEPRTPWMEQVEPEYWEEQTQIAKGNEQSSRVNLRTALRYYNQSA	n
K	Exon2	967	CACTCGCTGAGGTATTTCCACACCGCCGTGTCCCGGCCCGGCCACGGGAAGCCCCGGTTCATCTCTGTCGGCTACGTGGACGACACGCAGTTCGTGCGCTTCGACAGCGACGCGGAGAAACCGAGGTATGAGCCGCGGGCGCGGTGGATGGAGCAGGAGGGGCCGGAGTATTGGGAGCGGGAAACACAGAAAGCCAAGGACAATGAGCAGAGTTCCCGAGTGAACCTGAGGACCCTGCTCGGCTACTACAACCAGAGCGCGGG	HSLRYFHTAVSRPGHGKPRFISVGYVDDTQFVRFDSDAEKPRYEPRARWMEQEGPEYWERETQKAKDNEQSSRVNLRTLLGYYNQSA	n
K	Exon2	971	CACTCGCTGAGGTATTTCCACACCGCCGTGTCCCGGCCCGGCCACGGGAAGCCCCGGTTCATCTCTGTCGGCTACGTGGACGACACGCAGTTCGTGCGCTTCGACAGCGACGCGGAGAAACCGAGGTATGAGCCGCGGGCGCGGTGGATGGAGCAGGAGGGGCCGGAGTATTGGGAGCGGGAGACACAGATCGCCAAGCGCAGTGAGCAGAGTTCCCGAGTGAGCCTGAGGACCCTGCTCGGCTACTACAACCAGAGCGCGGG	HSLRYFHTAVSRPGHGKPRFISVGYVDDTQFVRFDSDAEKPRYEPRARWMEQEGPEYWERETQIAKRSEQSSRVSLRTLLGYYNQSA	n
K	Exon2	996	CACTCGCTGAGGTATTTCCTCACCGCCGTGTCCCGGCCCGGCCTCGGGAAGCCCCGGTACATGGAAGTCGGCTACGTGGACAACACGGAGTTCGTGCGCTTCGACAGCGACGCGGAGAATCCGAGGATGGAGCCGCGGGCGCGGTGGATAGAGCAGGAGGGGCCGGAGTATTGGGAGCGGAACACACGGATCGCCAAGGGCAATGAGCAGAGTTCCCGAGTGAACCTGAGGACCCTGCTCGGCTACTACAACCAGAGCGCGGG	HSLRYFLTAVSRPGLGKPRYMEVGYVDNTEFVRFDSDAENPRMEPRARWIEQEGPEYWERNTRIAKGNEQSSRVNLRTLLGYYNQSA	n
K	Exon2	1004	CACTCGCTGAGGTATTTCCTCACCGCCGTGTCCCGGCCCGGCCTCGGGAAGCCCCGGTACATGGAAGTCGGCTACGTGGACAACACGGAGTTCGTGCGCTTCGACAGCGACGCGGAGAATCCGAGGATGGAGCCGCGGGCGCTGTGGATGGAGCAGGAGGGGCCGGAGTATTGGGAGCGGAACACACGGATCGCCAAGGGCAATGAGCAGCGTTCCCGAGTGGACCTGAGGACCCTGCTCGGCTACTACAACCAGAGCGCGGG	HSLRYFLTAVSRPGLGKPRYMEVGYVDNTEFVRFDSDAENPRMEPRALWMEQEGPEYWERNTRIAKGNEQRSRVDLRTLLGYYNQSA	n
K	Exon2	1010	CACTCGCTGAGGTATTTCCTCACCGCCGTGTCCCGGCCCGGCCTCGGGAAGCCCCGGTACTTGGAAGTCGGCTACGTGGACAACACGGAGTTCGTGCGCTTCGACAGCGACGCGGAGAATCCGAGAGATGAGCCGCGGGCGCGGTGGATGGAGCAGGAGGGGCCGGAGTATTGGGAGCGGAACACACAGATCGCCAAGGGCAATGAGCAGAGTTCCCGAGTGAACCTGAGGACCCTGCTCGGCTACTACAACCAGAGCGCGGG	HSLRYFLTAVSRPGLGKPRYLEVGYVDNTEFVRFDSDAENPRDEPRARWMEQEGPEYWERNTQIAKGNEQSSRVNLRTLLGYYNQSA	n
K	Exon2	1034	CACTCGCTGAGGTATTTCGAGACCGCCGTGTCCCGGCCCGGCCTCGGGGAGCCCCGGTACATCTCTGTCGGCTACGTGGACAACACGGAGTTCGTGCGCTTCGACAGCGACGCGGAGAATCCGAGAGATGAGCCGCGGGTGCGGTGGATGGAGCAGGAGGGGCCGGAGTATTGGGAGCGGGAGACACAGAAAGCCAAGGGCAGTGAGCAGTGGTTCCGAGTGAGCCTGAGGACCCTGCTCGGCTACTACAACCAGAGCGAGAG	HSLRYFETAVSRPGLGEPRYISVGYVDNTEFVRFDSDAENPRDEPRVRWMEQEGPEYWERETQKAKGSEQWFRVSLRTLLGYYNQSE	n
K	Exon2	1039	CACTCGCTGAGGTATTTCGAGACCGCCGTGTCCCGGCCCGGCCTCGGGGAGCCCCGGTACATCTCTGTCGGCTACGTGGACGACACGGAGTTCGTGCGCTTCGACAGCGACGCGGAGAATCCGAGATATGAGCCGCGGGCGCGGTGGATGGAGCAGGAGGGGCCGGAGTATTGGGAGCGGATCACACGGATCGCCAAGGGCAATGAGCAGAGTTCCCGAGTGGACCTGAGGACCGCGCTGCGCTACTACAACCAGAGCGCGGG	HSLRYFETAVSRPGLGEPRYISVGYVDDTEFVRFDSDAENPRYEPRARWMEQEGPEYWERITRIAKGNEQSSRVDLRTALRYYNQSA	n
K	Exon2	1040	CACTCGCTGAGGTATTTCGAGACCGCCGTGTCCCGGCCCGGCCTCGGGGAGCCCCGGTACATCTCTGTCGGCTACGTGGACGACACGGAGTTCGTGCGCTTCGACAGCGACGCGGAGAATCCGAGATATGAGCCGCGGGCGCGGTGGATGGAGCAGGAGGGGCCGGAGTATTGGGAGCGGATCACGCAGATCGCCAAGGGCAATGAGCAGAGTTCCCGAGTGGACCTGAGGACCGCGCTGCGCTACTACAACCAGAGCGCGGG	HSLRYFETAVSRPGLGEPRYISVGYVDDTEFVRFDSDAENPRYEPRARWMEQEGPEYWERITQIAKGNEQSSRVDLRTALRYYNQSA	n
K	Exon2	1050	CACTCGCTGAGGTATTTCGAGACCGCCGTGTCCCGGCCCGGTCTCGGGGAGCCCCGGTTCATCGCTGTCGGCTATGTGGACAACAAGGAGTTCGTGCGCTTCGACAGCGACGCGGAGAATCCGAGATATGAGCCGCGGGCGCCGTGGATGGAGCAGGAGGGGCCGGAGTATTGGGAGCCGGAGACACAGAAAGCCAAGGGCCAGGAGCAGTGGTTCCGAGTGAGCCTGAGGATCCTGCTCGGCTACTACAACCAGAGCGCGGG	HSLRYFETAVSRPGLGEPRFIAVGYVDNKEFVRFDSDAENPRYEPRAPWMEQEGPEYWEPETQKAKGQEQWFRVSLRILLGYYNQSA	n
K	Exon2	1066	CACTCGCTGAGGTATTTCGATACCGCCGTGTCCCGGCCCGGCCTTGGGGAGCCCCGGTACATCTCTGTCGGCTACGTGGACGACACGCAGTTCGTGCGCTTCGACAGCGACGCGGAGAATCCGAGATTTGAGCCGCGGGCGCGTTGGATGGAGCAGGAGGGGCCGGAGTATTGGGAGCGGGAGACACAGAAAGCCAAGGGCAGTGAGCAGTGGTTCCGAGTGAACCTGAGGACCCTGTTCGGCTACTACAACCAGAGCGCGGG	HSLRYFDTAVSRPGLGEPRYISVGYVDDTQFVRFDSDAENPRFEPRARWMEQEGPEYWERETQKAKGSEQWFRVNLRTLFGYYNQSA	n
K	Exon2	1070	CACTCGCTGAGGTATTTCGATACCGCCGTGTCCCGGCCCGGCCTTGGGGAGCCCCGGTACATCTCTGTCGGCTACGTGGACGACACGCAGTTCGTGCGCTTCGACAGCGACGCGGAGAATCCGAGATTTGAGCCGCGGGCGCGTTGGATGGAGCAGGAGGGGCCGGAGTATTGGGAGCGGGAGACACAGAGAGCCAAGGGCAGTGAGCAGTGGTTCCGAGTGAACCTGAGGACCCTGTTCGGCTACTACAACCAGAGCGCGGG	HSLRYFDTAVSRPGLGEPRYISVGYVDDTQFVRFDSDAENPRFEPRARWMEQEGPEYWERETQRAKGSEQWFRVNLRTLFGYYNQSA	n
K	Exon2	1077	CACTCGCTGAGGTATTTCGATACCGCCGTGTCCCGGCCCGGCCTTGGGGAGCCCGGTACATCTCTGTCGGCTACGTGGACGACACGCAGTTCGTGCGCTTCGACAGCGACGCGGAGAATCCGAGATTTGAGCCGCGGGCGCGTTGGATGGAGCAGGAGGGGCCGGAGTATTGGGAGCGGGAGACACAGAGAGCCAAGGGCAGTGAGCAGTGGTTCCGAGTGAACCTGAGGACCCTGTTCGGCTACTACAACCAGAGCGCGGG	HSLRYFDTAVSRPGLGEPGTSLSATWTTRSSCASTATRRIRDLSRGRVGWSRRGRSIGSGRHREPRAVSSGSE*T*GPCSATTTRAR	n	NF
K	Exon2	1095	CACTCGCTGAGGTATTTCGTCACCGCCGTGTCCCGACCCGGCCTCGGGGAGCCCCGGTACATAGAAGTCGGCTACGTGGACAACACGGAGTTCGTGCGCTTCGACAGCGACGCGGAGAATCCGAGAGTTGAGCCGCGGGTGCGGTGGATGGAGCAGGTGGAGCCCGAGTATTGGGAGCGGAACACACAGATCGCCAAGGGCAATGAGCAGAGTTTCCGAGTGGACCTGAGGACCGCGCTGCGCTACTACAACCAGAGCGCGGG	HSLRYFVTAVSRPGLGEPRYIEVGYVDNTEFVRFDSDAENPRVEPRVRWMEQVEPEYWERNTQIAKGNEQSFRVDLRTALRYYNQSA	n
K	Exon2	1116	CACTCGCTGAGGTATTTCGTCACCGCCGTGTCCCGGCCCGGCCTCGGGAAGCCCCGGTACATGGAAGTCGGCTACGTGGACGACACGGAGTTCGTGCGCTTCGACAGCGACGCGGAGAATCCGAGATATGAGCCGCGGGCGCCGTGGATGGAGCAGGTGGAGCCCGAGTATTGGGAGGAGCAGACACAGATCGCCAAGGGCAATGAGCAGCGTTCCCGAGTGGACCTGAGGACCGCGCTCCGCTACTACAACCAGAGCGCGGG	HSLRYFVTAVSRPGLGKPRYMEVGYVDDTEFVRFDSDAENPRYEPRAPWMEQVEPEYWEEQTQIAKGNEQRSRVDLRTALRYYNQSA	n
K	Exon2	1118	CACTCGCTGAGGTATTTCGTCACCGCCGTGTCCCGGCCCGGCCTCGGGAAGCCCCGGTACATGGAAGTCGGCTACGTGGACGACACGGAGTTCGTGCGCTTCGACAGCGACGCGGAGAATCCGAGATATGAGCCGCGGGCGCCTTGGATGGAGCAGGAGGGGCCGGAGTATTGGGAGCGGGAGACACAGAGAGCCAAGGGCAATGAGCAGAGTTTCCATGTGAGCCTGAGGACCCTGCTCGGCTACTACAACCAGAGCGAGAG	HSLRYFVTAVSRPGLGKPRYMEVGYVDDTEFVRFDSDAENPRYEPRAPWMEQEGPEYWERETQRAKGNEQSFHVSLRTLLGYYNQSE	n
K	Exon2	1119	CACTCGCTGAGGTATTTCGTCACCGCCGTGTCCCGGCCCGGCCTCGGGAAGCCCCGGTACATGGAAGTCGGCTACGTGGACGACACGGAGTTCGTGCGCTTCGACAGCGACGCGGAGAATCCGAGATATGAGCCGCGGGCGCGGTGGATAGAGCAGGAGGGGCCGGAGTATTGGGAGCGGAACACACAGAACGCCAAGGGCCATGAGCAGATTTTCCGAGTGAACCTGAGGACCGCGCTGCGCTACTACAACCAGAGCGCGGG	HSLRYFVTAVSRPGLGKPRYMEVGYVDDTEFVRFDSDAENPRYEPRARWIEQEGPEYWERNTQNAKGHEQIFRVNLRTALRYYNQSA	n
K	Exon2	1121	CACTCGCTGAGGTATTTCGTCACCGCCGTGTcCCGGCCCGGCCTCGGGAAGCCCCGGTACATGGAAGTCGGCTACGTGGACGACACGGAGTTCGTGCGCTTCGACAGCGACGCGGAGAATCCGAGATATGAGCCGCGGGCGCGGTGGATAGAGCAGGAGGGGCCGGAGTATTGGGAGCGGGAGACACAGAACGCCAAGGGCCATGAGCAGATTTTCCGAGTGAACCTGAGGACCGCGCTGCGCTACTACAACCAGAGCGCGGG	HSLRYFVTAVSRPGLGKPRYMEVGYVDDTEFVRFDSDAENPRYEPRARWIEQEGPEYWERETQNAKGHEQIFRVNLRTALRYYNQSA	n
K	Exon2	1125	CACTCGCTGAGGTATTTCGTCACCGCCGTGTCCCGGCCCGGCCTCGGGAAGCCCCGGTACATGGAAGTCGGCTACGTGGACGACACGGAGTTCGTGCGCTTCGACAGCGACGCGGAGAATCCGAGATATGAGCCGCGGGCGCGGTGGATGGAGCAGGAGGGGCCGGAGTATTGGGAGGAGCAGACACAGAACGCCAAGGGCCATGAGCAGATTTTCCGAGTGAACCTGAGGACCCTGCTCGGCTACTACAACCAGAGCGCGGG	HSLRYFVTAVSRPGLGKPRYMEVGYVDDTEFVRFDSDAENPRYEPRARWMEQEGPEYWEEQTQNAKGHEQIFRVNLRTLLGYYNQSA	n
K	Exon2	1127	CACTCGCTGAGGTATTTCGTCACCGCCGTGTCCCGGCCCGGCCTCGGGAAGCCCCGGTACATGGAAGTCGGCTACGTGGACGACACGGAGTTCGTGCGCTTCGACAGCGACGCGGAGAATCCGAGATATGAGCCGCGGGCGCGGTGGATGGAGCAGGAGGGGCCGGAGTATTGGGAGGGGCAGACACAGATCGCCAAGGGCAATGAGCAGAGTTCCCGAGTGGACCTGAGGACCCTGCTCCAGTACTACAACCAGAGCGCGGG	HSLRYFVTAVSRPGLGKPRYMEVGYVDDTEFVRFDSDAENPRYEPRARWMEQEGPEYWEGQTQIAKGNEQSSRVDLRTLLQYYNQSA	n
K	Exon2	1137	CACTCGCTGAGGTATTTCGTCACCGCCGTGTCCCGGCCCGGCCTCGGGAAGCCCCGGTACATGGAAGTCGGCTACGTGGACGACACGGAGTTCGTGCGCTTCGACAGCGACGCGGAGAATCCGAGGTATGAGCCGCGGACGCCGTGGATGGAGCAGGTGGAGCCCGAGTATTGGGAGGAGCAGACACAGATCGCCAAGGGCAATGAGCAGAGTTCCCGAGTGGACCTGAGGACCGCGCTGCGCTACTACAACCAGAGCGCGGG	HSLRYFVTAVSRPGLGKPRYMEVGYVDDTEFVRFDSDAENPRYEPRTPWMEQVEPEYWEEQTQIAKGNEQSSRVDLRTALRYYNQSA	n
K	Exon2	1147	CACTCGCTGAGGTATTTCGTCACCGCCGTGTCCCGGCCCGGCCTCGGGAAGCCCCGGTATATGGAAGTCGGCTACGTGGACAACACGGAGTTCGTGCGCTTCGACAGCGACGCGGAGAATCCGAGGATGAAGCCGCGGGCGCGGTGGATGGAGCAGGAGGGGCCGGAGTATTGGGAGCGGGAGACACAGAACGCCAAGGGCAATGAGCAGAGTTTCCGAGTGAGCCTGAGGAACCTGCTCGGCTACTACAACCAGAGCAAGGG	HSLRYFVTAVSRPGLGKPRYMEVGYVDNTEFVRFDSDAENPRMKPRARWMEQEGPEYWERETQNAKGNEQSFRVSLRNLLGYYNQSK	n
K	Exon2	1184	CACTCGCTGAGGTATTTCGTCACCGCCGTGTCCCGGCCCGGCCTCGGGGAGCCCCGGTACATGGAAGTCGGCTACGTGGACGACACGGAGTTCGTGCGCTTCGACAGCGACGCGGAGAATCCGAGATATGAGCCGCGGGCGCGGTGGATGGAGCAGGAGGGGCCCGAGTATTGGGAGCGGGAGACACAGAAAGCCAAGGGCAATGAGCAGAGTTTCCGAGTGGACCTGAGGACCCTGCTCGGCTACTACAACCAGAGCAAGGG	HSLRYFVTAVSRPGLGEPRYMEVGYVDDTEFVRFDSDAENPRYEPRARWMEQEGPEYWERETQKAKGNEQSFRVDLRTLLGYYNQSK	y
K	Exon2	1185	CACTCGCTGAGGTATTTCGTCACCGCCGTGTCCCGGCCCGGCCTCGGGGAGCCCCGGTACATGGAAGTCGGCTACGTGGACGACACGGAGTTCGTGCGCTTCGACAGCGACGCGGAGAATCCGAGATATGAGCCGCGGGCGCGGTGGATGGAGCAGGAGGGGCCCGAGTATTGGGAGCGGGAGACACAGAAAGCCAAGGGCAATGAGCAGAGTTTCCGAGTGGACCTGAGGACCCTGCTCGGCTACTACAACCAGAGCGAGAG	HSLRYFVTAVSRPGLGEPRYMEVGYVDDTEFVRFDSDAENPRYEPRARWMEQEGPEYWERETQKAKGNEQSFRVDLRTLLGYYNQSE	n
K	Exon2	1193	CACTCGCTGAGGTATTTCGTCACCGCCGTGTCCCGGCCCGGCCTCGGGGAGCCCCGGTACATGGAATTCGGTTACGTGGACAACACGGAGTTCGTGCGCTTCGACAGCGACGCGGAAAATCCGAGATTTGAGCCGCGGGCGCGGTGGATGGAGCAGGAGGGGCCGGAGTATTGGGAGCGGGAGACACGGAGAGCCAAGGGCAATGAGCAGAGTTTCCGAGTGAACCTGAGGACCCTGCTCGGCTACTACAACCAGAGCGCGGG	HSLRYFVTAVSRPGLGEPRYMEFGYVDNTEFVRFDSDAENPRFEPRARWMEQEGPEYWERETRRAKGNEQSFRVNLRTLLGYYNQSA	n
K	Exon2	1197	CACTCGCTGAGGTATTTCGTCACCGCCGTGTCCCGGCCCGGCCTCGGGGAGCCCCGGTACATTATCGTCGGCTACGTGGACGACACTCAGTTCGTGCGCTTCGACAGCGACGCGGAGAATCCGAGGATGGAGCCGCGGGCGCCGTGGATAGAGCAGGAGGGGCCGGAGTATTGGGAGGGGCAGACACAGAACGCCAAGAGGGATGAGCAGATTTTCCGAGTGAACCTGAGGACCGCGCTGCGCTACTACAACCAGAGCGAGGG	HSLRYFVTAVSRPGLGEPRYIIVGYVDDTQFVRFDSDAENPRMEPRAPWIEQEGPEYWEGQTQNAKRDEQIFRVNLRTALRYYNQSE	n
K	Exon2	1212	CACTCGCTGAGGTATTTCGTCACCGCCGTGTCCCGGCCCGGCTTCGGGGAGCCCCGGTACATGGAAGTCGGCTACGTGGACGACACGGAGTTCGTGCGCTTCGACAGCGACGCGGAGAATCCGAGATATGAGCCGCGGGCGCGGTGGATAGAGCAGGAGGGGCCGGAGTATTGGGAGCGGAACACACAGAACGCCAAGCGCAGTGAGCAGAGTTTCCGAGTGAACCTGAGGACCGCGCTGCGCTACTACAACCAGAGCGCGGG	HSLRYFVTAVSRPGFGEPRYMEVGYVDDTEFVRFDSDAENPRYEPRARWIEQEGPEYWERNTQNAKRSEQSFRVNLRTALRYYNQSA	y
K	Exon2	1228	CACTCGCTGAGGTATTTCTACACCGCCGTGTCCCGGCCCGGCCACGGGAAGCCCCGGTACGTCTCTGTCGGCTACGTGGACGACACGGAGTTCGTGCGCTTCGACAGCGACGCGGAGAAACCGAGGTATGAGCCGCGGGCGCGGTGGATGGAGCAGGAGGGGCCGGAGTATTGGGAGCGGATCACGCAGATCGCCAAGGGCCATGAGCAGTGGTTCCGAGTGAGCCTGAGGAAACTGCTAGGCTACTACAACCAGAGCGCGGG	HSLRYFYTAVSRPGHGKPRYVSVGYVDDTEFVRFDSDAEKPRYEPRARWMEQEGPEYWERITQIAKGHEQWFRVSLRKLLGYYNQSA	n
K	Exon2	1234	CACTCGCTGAGGTATTTCTACACCGCCGTGTCCCGGCCCGGCCACGGGAAGCCCCGGTACGTCTCTGTCGGCTACGTGGACGACACGGAGTTCGTGCGCTTCGACAGCGACGCGGAGAATCCGAGATATGAGCCGCGGGCGCGGTGGATAGAGCAGGAGGGGCCGGAGTATTGGGAGCGGAACACACGGAGAGCCAAGGGCCATGAGCAGAGTTTCCGAGTGAACCTGAGGACCCTGCTCGGCTACTACAACCAGAGCGCGGG	HSLRYFYTAVSRPGHGKPRYVSVGYVDDTEFVRFDSDAENPRYEPRARWIEQEGPEYWERNTRRAKGHEQSFRVNLRTLLGYYNQSA	n
K	Exon2	1237	CACTCGCTGAGGTATTTCTACACCGCCGTGTCCCGGCCCGGCCACGGGAAGCCCCGGTACGTCTCTGTCGGCTACGTGGACGACACGGAGTTCGTGCGCTTCGACAGCGACGCGGAGAATCCGAGATATGAGCCGCGGGCGCGGTGGATAGAGCAGGAGGGGCCGGAGTATTGGGAGCGGATCACGCAGATCGCCAAGGGCCATGAGCAGAGTTTCCGAGTGAACCTGAGGACCCTGCTCGGCTACTACAACCAGAGCGCGGG	HSLRYFYTAVSRPGHGKPRYVSVGYVDDTEFVRFDSDAENPRYEPRARWIEQEGPEYWERITQIAKGHEQSFRVNLRTLLGYYNQSA	n
K	Exon2	1248	CACTCGCTGAGGTATTTCTACACCGCCGTGTCCCGGCCCGGCCACGGGAAGCCCCGGTACGTCTCTGTCGGCTACGTGGACGACACGGAGTTCGTGCGCTTCGACAGCGACGCGGAGAATCCGAGATATGAGCCGCGGGCGCGGTGGATGGAGCAGGAGGGGCCGGAGTATTGGGAGCGGGAGACACAGATCGCCAAGGGCCATGAGCAGGGTTTCCGAGTGAACCTGAGGACCCTGCTCGGCTACTACAACCAGAGCGCGGG	HSLRYFYTAVSRPGHGKPRYVSVGYVDDTEFVRFDSDAENPRYEPRARWMEQEGPEYWERETQIAKGHEQGFRVNLRTLLGYYNQSA	n
K	Exon2	1270	CACTCGCTGAGGTATTTCTACACCGCCGTGTCCCGGCCCGGCCACGGGGAGCCCCGGTTCATTATCGTCGGCTACGTGGACGACACGCAGTTCGTGCGCTTCGACAGCGACGCGGAGAATCCGAGATATGAGCCGCGGGCGCGGTGGATAGAGCAGGAGGGGCCGGAGTATTGGGAGCGGAACACACGGCGTGCCAAGGGCCATGAGCAGAGTTTCCGAGTGAGCCTGAGGAACCTGCTCGGCTACTACAACCAGAGCGCGGG	HSLRYFYTAVSRPGHGEPRFIIVGYVDDTQFVRFDSDAENPRYEPRARWIEQEGPEYWERNTRRAKGHEQSFRVSLRNLLGYYNQSA	n
K	Exon2	1274	CACTCGCTGAGGTATTTCTACACCGCCGTGTCCCGGCCCGGCCACGGGGAGCCCCGGTTCATTATCGTCGGCTACGTGGACGACACGCAGTTCGTGCGCTTCGACAGCGACGCGGAGAATCCGAGATATGAGCCGCGGGCGCGGTGGATAGAGCAGGAGGGGCCGGAGTATTGGGAGCGGAACACGCAGATCGCCAAGGGCCATGAGCAGAGTTTCGGATGGAGCCTGAGGAACCTGCTCGGCTACTACAACCAGAGCGCGGG	HSLRYFYTAVSRPGHGEPRFIIVGYVDDTQFVRFDSDAENPRYEPRARWIEQEGPEYWERNTQIAKGHEQSFGWSLRNLLGYYNQSA	n
K	Exon2	1332	CACTCGCTGCAATATTTCCACACCGCTGTGTCCCGGCCCGGCCTCGGGGAGCCCTGGTTCATCTCTGTCGGCTACGTGGACGACACGCAGTTCGTGCGCTTCGACAGCGACGCGGAAAATCCGAGGATGGAGCCGCGGGCGCGGTGGATGGAGCAGGAGGGGCCGGAGTATTGGGAGCGGGAGACACAGATCGCCAAGGGCCATGAGCAGAGTTTCCGAGGGAGCCTGAGGACCGCACAGAGCTACTACAACCAGAGCAAGGG	HSLQYFHTAVSRPGLGEPWFISVGYVDDTQFVRFDSDAENPRMEPRARWMEQEGPEYWERETQIAKGHEQSFRGSLRTAQSYYNQSK	y
K	Exon2	1332	CACTCGCTGCAATATTTCCACACCGCTGTGTCCCGGCCCGGCCTCGGGGAGCCCTGGTTCATCTCTGTCGGCTACGTGGACGACACGCAGTTCGTGCGCTTCGACAGCGATGCGGAAAATCCGAGGATGGAGCCGCGGGCGCGGTGGATGGAGCAGGAGGGGCCGGAGTATTGGGAGCGGGAGACACAGATCGCCAAGGGCCATGAGCAGAGTTTCCGAGGGAGCCTGAGGACCGCACAGAGCTACTACAACCAGAGCAAGGG	HSLQYFHTAVSRPGLGEPWFISVGYVDDTQFVRFDSDAENPRMEPRARWMEQEGPEYWERETQIAKGHEQSFRGSLRTAQSYYNQSK	y
K	Exon2	1358	CACTCGCTGCAATATTTCCACACCGCTGTGTCCCGGCCCGGCCTCGGGGAGCCCTGGTTCATCTCTGTCGGCTACGTGGACGACACGCAGTTCGTGCGCTTCGACAGCGATGCGGAAAATCCGAGGATGGAGCCGCGGGCGCGGTGGATGGAGCAGGAGGGGCCGGAGTATTGGGAGCGGGAGACACAGATCGCCAAGGGCCATGAGCAGAGTTTCCGAGGGAGCCTGAGGACCGCACAGAGCTACTACAACCAGAGTGAAGG	HSLQYFHTAVSRPGLGEPWFISVGYVDDTQFVRFDSDAENPRMEPRARWMEQEGPEYWERETQIAKGHEQSFRGSLRTAQSYYNQSE	n
K	Exon2	1386	CACTCGCTGCAGTATTTCACCACCGCCGTGTCCCGGCCCGGCCTCGGGGAGCCCCGGTTCATTATCGTCGGCTACGTGGACGACACGCAGTTCGTGCGCTTCGACAGCGACGCGGAGAATCCGAGGATGGAGCCGCGGGCGCCGTGGATGGAGCAGGAGGGGCTGGAGTATTGGGAGCGGAACACACAGGTCTCCAAGGAAAATGAGCAGAGTTTCCGAGTGAGCCTGGGGACCGCACTGAGCTACTACAACCAGAGCAAGGG	HSLQYFTTAVSRPGLGEPRFIIVGYVDDTQFVRFDSDAENPRMEPRAPWMEQEGLEYWERNTQVSKENEQSFRVSLGTALSYYNQSK	n
K	Exon2	1391	CACTCGCTGCAGTATTTCACCACCGCCGTGTCCCGGCCCGGCCTCGGGGAGCCCCGGTTCATTATCGTCGGCTACGTGGACGACACGCAGTTCGTGCGCTTCGACAGCGACGCGGAGAATCCGAGGATGGAGCCGCGGGCGCGGTGGATGGAGCAGGAGGGGCTGGAGTATTGGGAGCGGAACACACAGGTCTCCAAGGAAAATGAGCAGAGTTTCCGAGTGAGCCTGGGGACCGCACTGAGCTACTACAACCAGAGCAAGGG	HSLQYFTTAVSRPGLGEPRFIIVGYVDDTQFVRFDSDAENPRMEPRARWMEQEGLEYWERNTQVSKENEQSFRVSLGTALSYYNQSK	n
K	Exon2	1402	CACTCGCTGCGGTATTTCACCACCGCCGTGTCCCGGCCCGGCCTCgGGGAGCCCCGGTTCATTATCGTCGGCTACGTGGACGACACGCAGTTCGTGCGCTTCGACAGCGACGCGGAGAATCCGAGATATGAGCCGCGGGCGCCGTGGATGGAGCAGGAGGGGCCGGAGTATTGGGAGCGGAACACACAGGTCTCCAAGGaAAATGAGCAGAGTTTCCGAGTGAGCCTGGGGACCGCACTGAGCTACTACAACCAGAGCAAGGG	HSLRYFTTAVSRPGLGEPRFIIVGYVDDTQFVRFDSDAENPRYEPRAPWMEQEGPEYWERNTQVSKENEQSFRVSLGTALSYYNQSK	n
K	Exon2	1404	CACTCGCTGCGGTATTTCACCACCGCCGTGTCCCGGCCCGGCCTCGGGGAGCCCCGGTTCATTATCGTCGGCTACGTGGACGACACGCAGTTCGTGCGCTTCGACAGCGACGCGGAGAATCCGAGGATGGAGCCGCGGGCGCCGTGGATGGAGCAGGAGGGGCCGGAGTATTGGGAGCGGAACACACAGGTCTCCAAGGAAAATGAGCAGAGTTTCCGAGTGAGCCTGGGGACCGCACTGAGCTACTACAACCAGAGCAAGGG	HSLRYFTTAVSRPGLGEPRFIIVGYVDDTQFVRFDSDAENPRMEPRAPWMEQEGPEYWERNTQVSKENEQSFRVSLGTALSYYNQSK	y
K	Exon2	1404	CACTCGCTGCGGTATTTCACCACCGCCGTGTCCCGGCCTGGCCTCGGGGAGCCCCGGTTCATTATCGTCGGCTACGTGGACGACACGCAGTTCGTGCGCTTCGACAGCGACGCGGAGAATCCGAGGATGGAGCCGCGGGCGCCGTGGATGGAGCAGGAGGGGCCGGAGTATTGGGAGCGAAACACACAGGTCTCCAAGGAAAATGAGCAGAGTTTCCGAGTGAGCCTGGGGACCGCACTGAGCTACTACAACCAGAGCAAGGG	HSLRYFTTAVSRPGLGEPRFIIVGYVDDTQFVRFDSDAENPRMEPRAPWMEQEGPEYWERNTQVSKENEQSFRVSLGTALSYYNQSK	y
K	Exon2	1404	CACTCGCTGCGGTATTTCACCACCGCCGTGTCCCGGCCTGGCCTCGGGGAGCCCCGGTTCATTATCGTCGGCTACGTGGACGACACGCAGTTCGTGCGCTTCGACAGCGACGCGGAGAATCCGAGGATGGAGCCGCGGGCGCCGTGGATGGAGCAGGAGGGGCCGGAGTATTGGGAGCGGAACACACAGGTCTCCAAGGAAAATGAGCAGAGTTTCCGAGTGAGCCTGGGGACCGCACTGAGCTACTACAACCAGAGCAAGGG	HSLRYFTTAVSRPGLGEPRFIIVGYVDDTQFVRFDSDAENPRMEPRAPWMEQEGPEYWERNTQVSKENEQSFRVSLGTALSYYNQSK	y
K	Exon2	1404	CACTCGCTGCGGTATTTCACCACCGCCGTGTCCCGGCCTGGCCTCGGGGAGCCCCGGTTCATTATCGTCGGCTACGTGGACGACACGCAGTTCGTGCGCTTCGACAGCGACGCGGAGAATCCGAGGATGGAGCCGCGGGCGCCGTGGATGGAGCAGGAGGGGCCTGAGTATTGGGAGCGGAACACACAGGTCTCCAAGGAAAATGAGCAGAGTTTCCGAGTGAGCCTGGGGACCGCACTGAGCTACTACAACCAGAGCAAGGG	HSLRYFTTAVSRPGLGEPRFIIVGYVDDTQFVRFDSDAENPRMEPRAPWMEQEGPEYWERNTQVSKENEQSFRVSLGTALSYYNQSK	y
K	Exon2	1430	CACTCGCTGCGGTATTTCCACACCGCCGTGTCCCGGCCCGGCCTCGGGGAGCCCCGGTTCATCATTGTCGGCTACGTGGACGACACGCAGTTCGTGCGCTTCGACAGCGACGCGGAGAATCCGAGATTTGAGCCGCGGGCGCGGTGGATGGAGCAGGAGGGGCCGGAGTATTGGGAGCGGAACACACGGAGAGCCAAGGGCAATGAGCAGAGTTTCCGAGTGAGCCTGAGCACCCTGCTCGGCTACTACAACCAGAGCGCGGG	HSLRYFHTAVSRPGLGEPRFIIVGYVDDTQFVRFDSDAENPRFEPRARWMEQEGPEYWERNTRRAKGNEQSFRVSLSTLLGYYNQSA	n
K	Exon2	1431	CACTCGCTGCGGTATTTCCACACCGCCGTGTCCCGGCCCGGCCTCGGGGAGCCCCGGTTCATCATTGTCGGCTACGTGGACGACACGCAGTTCGTGCGCTTCGACAGCGACGCGGAGAATCCGAGATTTGAGCCGCGGGCGCGGTGGATGGAGCAGGAGGGGCCGGAGTATTGGGAGCGGAACACACGGAGAGCCAAGGGCAATGAGCAGATTTTCCGAGTGAACCTGAGGACCGCGCTGCGCTACTACAACCAGAGCAAGGG	HSLRYFHTAVSRPGLGEPRFIIVGYVDDTQFVRFDSDAENPRFEPRARWMEQEGPEYWERNTRRAKGNEQIFRVNLRTALRYYNQSK	n
K	Exon2	1446	CACTCGCTGCGGTATTTCCACACCGCTGTGTCCCGGCCCGGACTCGGGGAGCCCCGGTTCATCATCGTCGGCTACGTGGACGACACGCAGTTCGTGCGCTTCGACAGCGACGCGGAAAATCCGAGGATGGAGCCGCGGGCGCGGTGGATGGAGCAGGAGGGGCCGGAGTATTGGGAGCGGGAGACACAGGTCGCCAAGGGCCATGAGCAGAGTTTCCAAGGGAGCCTGAGGACTGCACAGAGCTACTACAAACAGAGCAAGGG	HSLRYFHTAVSRPGLGEPRFIIVGYVDDTQFVRFDSDAENPRMEPRARWMEQEGPEYWERETQVAKGHEQSFQGSLRTAQSYYKQSK	n
K	Exon2	1454	CACTCGCTGCGGTATTTCCACACCGCTGTGTCCCGGCCCGGCCTCGGGAAGCCCCGGTTCATTATCGTCGGCTACGTGGACGACAAGCAGTTCGTGCGCTTCGACAGCGACGCGGAAAATCCGAGGATGGAGCCGCGGGCGCGGTGGATGGAGCAGGAGGGGCCGGAGTATTGGGAGCGGGAGACACAGATCGCCAAGGGCCATGAGCAGAGTTTCCAAGGGAGCCTGAGGACTGCACAGAGCTACTACAACCAGAGCAAGGG	HSLRYFHTAVSRPGLGKPRFIIVGYVDDKQFVRFDSDAENPRMEPRARWMEQEGPEYWERETQIAKGHEQSFQGSLRTAQSYYNQSK	n
K	Exon2	1473	CACTCGCTGCGGTATTTCCACACCGCTGTGTCCCGGCCCGGCCTCGGGGAGCCCCGGTTCATTATCGTCGGCTACGTGGACGACAAGCAGTTCGTGCGCTTCGACAGCGACGCGGAAAATCCGAGGATGGAGCCGCGGGCGCGGTGGATGGAGCAGGAGGGGCCGGAGTATTGGGAGCGGGAGACACAGATCGCCAAGGGCCATGAGCAGAGTTTCCAAGGGAGCCTGAGGACTGCACAGAGCTACTACAAACAGAGCAAGGG	HSLRYFHTAVSRPGLGEPRFIIVGYVDDKQFVRFDSDAENPRMEPRARWMEQEGPEYWERETQIAKGHEQSFQGSLRTAQSYYKQSK	n
K	Exon2	1474	CACTCGCTGCGGTATTTCCACACCGCTGTGTCCCGGCCCGGCCTCGGGGAGCCCCGGTTCATTATCGTCGGCTACGTGGACGACAAGCAGTTCGTGCGCTTCGACAGCGACGCGGAAAATCCGAGGATGGAGCCGCGGGCGCGGTGGATGGAGCAGGAGGGGCCGGAGTATTGGGAGCGGGAGACACAGATCGCCAAGGGCCATGAGCAGAGTTTCCAAGGGAGCCTGAGGACTGCACAGAGCTACTACAACCAGAGCAAGGG	HSLRYFHTAVSRPGLGEPRFIIVGYVDDKQFVRFDSDAENPRMEPRARWMEQEGPEYWERETQIAKGHEQSFQGSLRTAQSYYNQSK	n
K	Exon2	1487	CACTCGCTGCGGTATTTCCACACCGCTGTGTCCCGGCCCGGCCTCGGGGAGCCCCGGTTCATTATCGTCGGCTACGTGGACGACACGCAGTTCGTGCGCTTCGACAGCGACGCGGAAAATCCGAGGATGGAGCCGCGGGCGCGGTGGATGGAGCAGGAGGGGCCGGAGTATTGGGAGCGGGAGACACAGATCGCCAAGGGCCATGAGCAGAGTTTCCAAGGGAGCCTGAGGACTGCACAGAGCTACTACAACCAGAGCAAGGG	HSLRYFHTAVSRPGLGEPRFIIVGYVDDTQFVRFDSDAENPRMEPRARWMEQEGPEYWERETQIAKGHEQSFQGSLRTAQSYYNQSK	n
K	Exon2	1488	CACTCGCTGCGGTATTTCCACACCGCTGTGTCCCGGCCCGGCCTCGGGGAGCCCCGGTTCATTATCGTCGGCTACGTGGACGACACGCAGTTCGTGCGCTTCGACAGCGACGCGGAAAATCCGAGGATGGAGCCGCGGGCGCGGTGGATGGAGCAGGAGGGGCCGGAGTATTGGGAGCGGGAGACACAGATCGCCAAGGGCCATGAGCAGAGTTTCCAAGGGAGCCTGAGGACTGCACAGAGCTACTACAACCAGAGCGCGGG	HSLRYFHTAVSRPGLGEPRFIIVGYVDDTQFVRFDSDAENPRMEPRARWMEQEGPEYWERETQIAKGHEQSFQGSLRTAQSYYNQSA	n
K	Exon2	1526	CACTCGCTGCGGTATTTCCACACTGCTGTGTCCCGGCCGGGATTCAGGGAGCCTCGGTTCATTATTGTCGGCTATGTTGACAACATGCAGTTTGTGCGCTTCGACAGTGCCGCGGAGAATCCAAGGATGGAGCCACGGCCACCATGGATCAAGCAGGAGGGCCCGGAGTATTGGGAGCGGAACACGCAGAACGCCAAGAAAAATGAGCAGAGATTCCGAGAGAGATTGAGGAACCTGCTCTACTACTACAACCAGAGCGCGGG	HSLRYFHTAVSRPGFREPRFIIVGYVDNMQFVRFDSAAENPRMEPRPPWIKQEGPEYWERNTQNAKKNEQRFRERLRNLLYYYNQSA	n
K	Exon2	1538	CACTCGCTGCGGTATTTCCACACTGCTGTGTCCCGGCCGGGATTCAGGGAGCCTCGGTTCGTTATCGTCGGCTATGTTGACAACATGCAGTTCGTGCGCTTCGACAGTGCCGCGGAGAATCCAAGGATGGAGCCACGGGCACCATGGATCAAGCAGGAGGGCCCGGAGTATTGGGAGCGGAACACGCAGAACGCCAAGAAAAATGAGCAAAGATTCCGAAAGAGATTGAGGAACCTGCTCTACTACTACAACCAGAGCGCTGG	HSLRYFHTAVSRPGFREPRFVIVGYVDNMQFVRFDSAAENPRMEPRAPWIKQEGPEYWERNTQNAKKNEQRFRKRLRNLLYYYNQSA	n
K	Exon2	1545	CACTCGCTGCGGTATTTCCACACTGCTGTGTCCCGGTCGGGATTCAGGGAGCCTCGGTTCATTATCGTCGGCTATGTTGACAACATGCAGTTCGTGCGCTTCGACAGTGCCGCGGAGAATCCAAGGATGGAGCCACGGGCACCATGGATCAAGCAGGAGGGCCCGGAGTATTGGGAGCGGAACACGCAGAACGCCAAGAAAAATGAGCAGAGATTCCGAGAGAGATTGAGGGACCTGCTCTACTACTACAACCAGAGCGCGGG	HSLRYFHTAVSRSGFREPRFIIVGYVDNMQFVRFDSAAENPRMEPRAPWIKQEGPEYWERNTQNAKKNEQRFRERLRDLLYYYNQSA	n
K	Exon2	1568	CACTCGCTGCGGTATTTCCACACTGCTGTGTCCTGGCCCGGCCTCGTGGAGCCCCGGTTCATTATCGTCGGCTACGTGGACAACAAGCAGTTCGTGCGCTTCGACAGCGACGCGGAAAATCCGAGGATGGAGCCGCGGGCGCAGTGGATGGAGCAGGAGGGGCCGGAGTATTGGGAGCGGGAGACACAGAAAGCCAAGGGCCATGAGGAGAGTTTCCGAGTGAGCCTGAGGACCGCACAGAGATACTACAACCAGAGCAAGGG	HSLRYFHTAVSWPGLVEPRFIIVGYVDNKQFVRFDSDAENPRMEPRAQWMEQEGPEYWERETQKAKGHEESFRVSLRTAQRYYNQSK	n
K	Exon2	1571	CACTCGCTGCGGTATTTCCACACTGCTGTGTCCTGGCCCGGCCTCGTGGAGCCCCGGTTCATTATCGTCGGCTACGTGGACAACAAGCAGTTCGTGCGCTTCGACAGCGACGCGGAAAATCCGAGGATGGAGCCGCGGGCGCGGTGGATGGAGCAGGAGGGGCCGGAGTATTGGGAGCGGATCACGCAGATCGCCAAGGGCCATGAGCAGTGGTTCCGAGTGAGCCTGAGGAAACTGCTAGGCTACTACAACCAGAGCGCGGG	HSLRYFHTAVSWPGLVEPRFIIVGYVDNKQFVRFDSDAENPRMEPRARWMEQEGPEYWERITQIAKGHEQWFRVSLRKLLGYYNQSA	n
K	Exon2	1576	CACTCGCTGCGGTATTTCCACACTGCTGTGTCCTGGCCCGGCCTCGTGGAGCCCCGGTTCATTATCGTCGGCTACGTGGACAACAAGCAGTTCGTGCGCTTCGACAGCGACGCGGAAAATCCGAGGATGGAGCCGCGGGCGCGGTGGATGGAGCAGGAGGGGCCGGAGTATTGGGAGCGGGAGACACAGAAAGCCAAGGGCCATGAGGAGAGTTTCCGAGTGAGCCTGAGGACCGCACAGAGATACTACAACCAGAGCAAGGG	HSLRYFHTAVSWPGLVEPRFIIVGYVDNKQFVRFDSDAENPRMEPRARWMEQEGPEYWERETQKAKGHEESFRVSLRTAQRYYNQSK	y
K	Exon2	1577	CACTCGCTGCGGTATTTCCACACTGCTGTGTCCTGGCCCGGCCTCGTGGAGCCCCGGTTCATTATCGTCGGCTACGTGGACAACAAGCAGTTCGTGCGCTTCGACAGCGACGCGGAAAATCCGAGGATGGAGCCGCGGGCGCGGTGGATGGAGCAGGAGGGGCCGGAGTATTGGGAGCGGGAGACACAGAAAGCCAAGGGCCATGAGGAGAGTTTCCGAGTGAGCCTGAGGACCGCACAGAGATACTACAACCAGAGCGCGGG	HSLRYFHTAVSWPGLVEPRFIIVGYVDNKQFVRFDSDAENPRMEPRARWMEQEGPEYWERETQKAKGHEESFRVSLRTAQRYYNQSA	n
K	Exon2	1579	CACTCGCTGCGGTATTTCCACACTGCTGTGTCCTGGCCCGGCCTCGTGGAGCCCCGGTTCATTATCGTCGGCTACGTGGACAACAAGCAGTTCGTGCGCTTCGACAGCGACGCGGAAAATCCGAGGATGGAGCCGCGGGCGCGGTGGATGGAGCAGGAGGGGCCGGAGTATTGGGAGCGGGAGACACAGAAAGCCAAGGGCCATGAGGAGAGTTTCCGAGTGAGCCTGAGGACCGCACAGAGCTACTACAACCAGAGCAAGGG	HSLRYFHTAVSWPGLVEPRFIIVGYVDNKQFVRFDSDAENPRMEPRARWMEQEGPEYWERETQKAKGHEESFRVSLRTAQSYYNQSK	n
K	Exon2	1579	CACTCGCTGCGGTATTTCCACACTGCTGTGTCCTGGCCCGGCCTCGTGGAGCCCCGGTTCATTATCGTCGGCTACGTGGACAACAAGCAGTTCGTGCGCTTCGACAGCGACGCGGAAAATCCGAGGATGGAGCCGCGGGCGCGGTGGATGGAGCAGGAGGGGCCGGAGTATTGGGAGCGGGAGACACAGAAAGCCAAGGGCCATGAGGAGAGTTTCCGAGTGAGCCTGAGGACTGCACAGAGCTACTACAACCAGAGCAAGGG	HSLRYFHTAVSWPGLVEPRFIIVGYVDNKQFVRFDSDAENPRMEPRARWMEQEGPEYWERETQKAKGHEESFRVSLRTAQSYYNQSK	n
K	Exon2	1583	CACTCGCTGCGGTATTTCCACACTGCTGTGTCCTGGCCCGGCCTCGTGGAGCCCCGGTTCATTATCGTCGGCTACGTGGACAACAAGCAGTTCGTGCGCTTCGACAGCGACGCGGAAAATCCGAGGATGGAGCCGCGGGCGCGGTGGATGGAGCAGGAGGGGCCGGAGTATTGGGAGCGGGAGACACAGATCGCCAAGGGCCATGAGCAGAGTTTCCGAGGGAGCCTGAGGACCGCACAGAGATACTACAACCAGAGCAAGGG	HSLRYFHTAVSWPGLVEPRFIIVGYVDNKQFVRFDSDAENPRMEPRARWMEQEGPEYWERETQIAKGHEQSFRGSLRTAQRYYNQSK	n
K	Exon2	1584	CACTCGCTGCGGTATTTCCACACTGCTGTGTCCTGGCCCGGCCTCGTGGAGCCCCGGTTCATTATCGTCGGCTACGTGGACAACAAGCAGTTCGTGCGCTTCGACAGCGACGCGGAAAATCCGAGGATGGAGCCGCGGGCGCGGTGGATGGAGCAGGAGGGGCCGGAGTATTGGGAGCGGGAGACACAGATCGCCAAGGGCCATGAGCAGAGTTTCCGAGGGAGCCTGAGGACCGCACAGAGCTACTACAACCAGAGCAAGGG	HSLRYFHTAVSWPGLVEPRFIIVGYVDNKQFVRFDSDAENPRMEPRARWMEQEGPEYWERETQIAKGHEQSFRGSLRTAQSYYNQSK	n
K	Exon2	1585	CACTCGCTGCGGTATTTCCACACTGCTGTGTCCTGGCCCGGCCTCGTGGAGCCCCGGTTCATTATCGTCGGCTACGTGGACAACAAGCAGTTCGTGCGCTTCGACAGCGACGCGGAAAATCCGAGGATGGAGCCGCGGGCGCGGTGGATGGAGCAGGAGGGGCCGGAGTATTGGGAGCGGGAGACACAGATCGCCAAGGGCCATGAGCAGAGTTTCCGAGTGAGCCTGAGGACCGCACAGAGATACTACAACCAGAGCAAGGG	HSLRYFHTAVSWPGLVEPRFIIVGYVDNKQFVRFDSDAENPRMEPRARWMEQEGPEYWERETQIAKGHEQSFRVSLRTAQRYYNQSK	n
K	Exon2	1603	CACTCGCTGCGGTATTTCCACACTGCTGTGTCCTGGCCCGGCCTCGTGGAGCCCCGGTTCATTATCGTCGGCTACGTGGACGACAAGCAGTTCGTGCGCTTCGACAGCGACGCGGAAAATCCGAGGATGGAGCCGCGGGCGCGGTGGATGGAGCAGGAGGGGCCGGAGTATTGGGAGCGGGAGACACAGAAAGCCAAGGGCCATGAGCAGAGTTTCCGAGTGAGCCTGAGGACTGCACAGAGCTACTACAACCAGAGCAAGGG	HSLRYFHTAVSWPGLVEPRFIIVGYVDDKQFVRFDSDAENPRMEPRARWMEQEGPEYWERETQKAKGHEQSFRVSLRTAQSYYNQSK	y
K	Exon2	1604	CACTCGCTGCGGTATTTCCACACTGCTGTGTCCTGGCCCGGCCTCGTGGAGCCCCGGTTCATTATCGTCGGCTACGTGGACGACAAGCAGTTCGTGCGCTTCGACAGCGACGCGGAAAATCCGAGGATGGAGCCGCGGGCGCGGTGGATGGAGCAGGAGGGGCCGGAGTATTGGGAGCGGGAGACACAGAAAGCCAAGGGCCATGAGGAGAGTTTCCGAGTGAGCCTGAGGACCGCACAGAGATACTACAACCAGAGCAAGGG	HSLRYFHTAVSWPGLVEPRFIIVGYVDDKQFVRFDSDAENPRMEPRARWMEQEGPEYWERETQKAKGHEESFRVSLRTAQRYYNQSK	n
K	Exon2	1622	CACTCGCTGCGGTATTTCGAGACCGTCGTGTCCCGGCCCGGCCTTGGGGAGCCCTGGTTCATCTCTGTGGGCTACGTGGACAACACGCAGTTCGTGCGCTTCGACAGCGACGAGGAGAAACCAAGGATGGAGCCTCGGGCGCGGTGGATGGAGCAGGAGGGGCCGGATTATTGGGAGCGGAACACAAAGAAATCCAAGGGCAATGAGCAGAGTTTTCGAGTGAGCCTGAGAAACCTGCTCCAGTACTACAACCAGAGCGCGGG	HSLRYFETVVSRPGLGEPWFISVGYVDNTQFVRFDSDEEKPRMEPRARWMEQEGPDYWERNTKKSKGNEQSFRVSLRNLLQYYNQSA	n
K	Exon2	1637	CACTCGCTGCGGTATTTCGAGACCTCGGTGTCCCGGCCCGGCCTCGGGGAGCCCCGGTTCATCGCTGTCGGCTACGTGGACGACACGCAGTTCGTGCGCTTCGACAGCGACGCGGAGAATCCGAGGATGGAGCCGCGGGCGCGGTGGATGGAGCAGGTGGAGCCCGAGTATTGGGAGCTGAACACACGGAGAGCCAAGGACCATGAGCAGAGTTCCCGAGTGGACCTGAGGACCGCGCTGCGCTACTACAACCAGAGCGCGGG	HSLRYFETSVSRPGLGEPRFIAVGYVDDTQFVRFDSDAENPRMEPRARWMEQVEPEYWELNTRRAKDHEQSSRVDLRTALRYYNQSA	n
K	Exon2	1640	CACTCGCTGCGGTATTTCGAGACCTCGGTGTCCCGGCCCGGCCTCGGGGAGCCCGGTTCATCGCTGTCGGCTACGTGGACGACACGCAGTTCGTGCGCTTCGACAGCGACGCGGAGAATCCGAGGATGGAGCCGCGGGCGCGGTGGATGGAGCAGGTGGAGCCCGAGTATTGGGAGCTGAACACACGGAGAGCCAAGGACCATGAGCAGAGTTCCCGAGTGGACCTGAGGACCGCGCTGCGCTACTACAACCAGAGCGCGGG	HSLRYFETSVSRPGLGEPGSSLSATWTTRSSCASTATRRIRGWSRGRGGWSRWSPSIGS*THGEPRTMSRVPEWT*GPRCATTTRAR	n	NF
K	Exon2	1647	CACTCGCTGCGGTATTTCGAGACCTCGGTGTCCCGGCCCGGCTTCGGGAAGCCCCGGTTCATCTCTGTCGGACGACACGCAGTTTGTGCGCTTCGACAGCGACGCGAAGAATCCGAGATATGAGCCGCGGGCGCCGTGGATGGAGCAGGAGGGGCCGGAGTATTGGGAGCGGAACACACGGAGAGTCAAGGGCAGTGAGAAGAGATTCCAAGAGAGCCTGAGCACCCTGCTCAGCTACTACAACCAGAGCGCGGG	HSLRYFETSVSRPGFGKPRFISVGRHAVCALRQRREESEI*AAGAVDGAGGAGVLGAEHTESQGQ*EEIPREPEHPAQLLQPERG	n	NF
K	Exon2	1655	CACTCGCTGCGGTATTTCGAGACCTCGGTGTCCCGGCCCGGCTTCGGGAAGCCCCGGTTCATCTCTGTCGGCTACGTGGACGACACGCAGTTTGTGCGCTTCGACAGCGACGCGAAGAATCCGAGATATGAGCCGCGGGCGCCGTGGATGGAGCAGGAGGGGCCGGAGTATTGGGAACGGAACACACGGAGAGTCAAGGGCAGTGAGAAGAGATTCCAAGAGAGCCTGAGCACCCTGCTCAGCTACTACAACCAGAGCAAGGG	HSLRYFETSVSRPGFGKPRFISVGYVDDTQFVRFDSDAKNPRYEPRAPWMEQEGPEYWERNTRRVKGSEKRFQESLSTLLSYYNQSK	y
K	Exon2	1657	CACTCGCTGCGGTATTTCGAGACCTCGGTGTCCCGGCCCGGCTTCGGGAAGCCCCGGTTCATCTCTGTCGGCTACGTGGACGACACGCAGTTTGTGCGCTTCGACAGCGACGCGAAGAATCCGAGATATGAGCCGCGGGCGCCGTGGATGGAGCAGGAGGGGCCGGAGTATTGGGAGCGGAACACACGGAGAGTCAAGGGCAATGAGCAGAGTTTCCGAGTGAACCTGAGGACCCTGCTCAGCTACTACAACCAGAGCGCGGG	HSLRYFETSVSRPGFGKPRFISVGYVDDTQFVRFDSDAKNPRYEPRAPWMEQEGPEYWERNTRRVKGNEQSFRVNLRTLLSYYNQSA	n
K	Exon2	1688	CACTCGCTGCGGTATTTCTCCACTGCCGTGTCCCAGCCCGGTCTCGGGGAGCCCCGGTTCCTTATCGTCGGCTACGTGGACGACACGCAGTTCGTGCGCTTCGATGGCAACGCGAAGAATCCGAGATATGAGCCCCGCGCACCTTGGATGGAGCAGGAGGGGCCAGAGTATTGGGAGCGGGAGACACAGAGAGCCAAGGACAAGGAACAGTGGTTCCGAGTGAAACTGAGGAACCTGCTCCACTACTACAACCAGAGCAAGGG	HSLRYFSTAVSQPGLGEPRFLIVGYVDDTQFVRFDGNAKNPRYEPRAPWMEQEGPEYWERETQRAKDKEQWFRVKLRNLLHYYNQSK	n
K	Exon2	1694	CACTCGCTGCGGTATTTCTCCACTGCCGTGTCCCAGCCCGGTCTCGGGGAGCCCCGGTTCCTTATCGTCGGCTATGTGGACGACACGCAGTTCGTGCGCTTCTATGGCAACGCGAAGAATCCGAGATATGAGCCCCGCGCACCTTGGATGGAGCAGGAGGGGCCAGAGTATTGGGAGCGGGAGACACAGAGAGCCAAGGACAAGGAACAGTGGTTCCGAGTGAAACTGAGGAACCTGCTCCACTACTACAACCAGAGCAAGGG	HSLRYFSTAVSQPGLGEPRFLIVGYVDDTQFVRFYGNAKNPRYEPRAPWMEQEGPEYWERETQRAKDKEQWFRVKLRNLLHYYNQSK	n
K	Exon2	1701	CACTCGCTGCGGTATTTTCACATCGCCATGTCCCGGCCGGGCTTCAGGGAGCCCCGATATATTATCGTCGGATACGTGGACGACACGCAATTCGTGCGCTTCGACAGCGACGCGGAGAATCCGAGGATGGAGCCGCGGGCGGCCTGGATGGAGCAGGAGGAGCCTGAGTATTGGGAGCGGAACACGGAGATCGCCAAGGAAAATGAGCAGAGTTTCCGATGGAGCCTGAGGACCGCGCTGCGCTACTACAACCAGAGCAAGGG	HSLRYFHIAMSRPGFREPRYIIVGYVDDTQFVRFDSDAENPRMEPRAAWMEQEEPEYWERNTEIAKENEQSFRWSLRTALRYYNQSK	n
K	Exon2	1712	CACTCGCTGCGGTATTTTCACATCGCCATGTCCCGGCCGGGCTTCAGGGAGCCCCGATTTATTATCGTCGGATACGTGGACGACACGCAATTCGTGCGCTTCGACAGCGACGCGGAGAATCCGAGGATGGAGCCGCGGGCGGCCTGGATGGAGCAGGAGGAGCCTGAGTATTGGGAGCGGAACACGGAGATCGCCAAGGAAAATGAGCAGAGTTTCCGATGGAGCCTGAGGACCGCGCTGCGCTACTACAACCAGAGCAAGGG	HSLRYFHIAMSRPGFREPRFIIVGYVDDTQFVRFDSDAENPRMEPRAAWMEQEEPEYWERNTEIAKENEQSFRWSLRTALRYYNQSK	n
K	Exon2	1731	CACTCGCTGTGGTATTTCACCACCGCCGTGTCCCGGCCCGGTCTCGGGGAGCCCCGGTTCATCGCTGTCGGCTACGTGGACGACACGCAGTTCGTGCGCTTCGACAGCGACGCGGAGAATCCGAGATTTGAGCCGCGGGCGCGGTGGATGGAGCAGGAGGGGCCGGAGTATTGGGAGGAGCAGACACAGAGAGCCAAGGGCCATGAGCAGATTTTCCGAGTGGACCTGAGGACCCTGCTCGGCTACTACAACCAGAGCGCGGG	HSLWYFTTAVSRPGLGEPRFIAVGYVDDTQFVRFDSDAENPRFEPRARWMEQEGPEYWEEQTQRAKGHEQIFRVDLRTLLGYYNQSA	n
K	Exon2	1732	CACTCGCTGTGGTATTTCACCACCGCCGTGTCCCGGCCCGGTCTCGGGGAGCCCCGGTTCATCGCTGTCGGCTACGTGGACGACACGCAGTTCGTGCGCTTCGACAGCGACGCGGAGAATCCGAGATTTGAGCCGCGGGCGCGGTGGATGGAGCAGGAGGGGCCGGAGTATTGGGAGGAGCAGACACAGAGAGCCAAGGGCCATGAGCAGATTTTTCCGAGTGGACCTGAGGACCCTGCTCGGCTACTACAACCAGAGCGCGGG	HSLWYFTTAVSRPGLGEPRFIAVGYVDDTQFVRFDSDAENPRFEPRARWMEQEGPEYWEEQTQRAKGHEQIFPSGPEDPARLLQPERG	n	NF
K	Exon2	1744	CACTCGCTGTGGTATTTCACCACCGCCGTGTCCCGGCCCGGTCTCGGGGAGCCCTGGTTCATCTCTGTCGGCTACGTGGACAACACGGAGTTCGTGCGCTTCGACAGCGACGCGGAGAATCCGAGAGATGAGCCGCGGGTGCGGTGGATAGAGCAGGAGGGGCCGGAGTATTGGGAGCGGGAGACACAGAAAGCCAAACGCCATGAGCAGAGTTTCCGAGTGAGCCTGAGGACCCTGCTCAGCTACTACAACCATAGCGAGGG	HSLWYFTTAVSRPGLGEPWFISVGYVDNTEFVRFDSDAENPRDEPRVRWIEQEGPEYWERETQKAKRHEQSFRVSLRTLLSYYNHSE	n
K	Exon2	1745	CACTCGCTGTGGTATTTCACCACCGCCGTGTCCCGGCCCGGTCTCGGGGAGCCCTGGTTCATCTCTGTCGGCTACGTGGACAACACGGAGTTCGTGCGCTTCGACAGCGACGCGGAGAATCCGAGAGATGAGCCGCGGGTGCGGTGGATAGAGCAGGAGGGGCCGGAGTATTGGGAGCGGGAGACACAGAAAGCCAAACGCCATGAGCAGAGTTTCCGAGTGAGCCTGAGGACCCTGCTCGGCTACTACAACCATAGCGAGGG	HSLWYFTTAVSRPGLGEPWFISVGYVDNTEFVRFDSDAENPRDEPRVRWIEQEGPEYWERETQKAKRHEQSFRVSLRTLLGYYNHSE	n
K	Exon2	1745	CACTCGCTGTGGTATTTCACCACCGCCGTGTCCCGGCCCGGTCTCGGGGAGCCCTGGTTCATCTCTGTCGGCTACGTGGACAACACGGAGTTCGTGCGCTTCGACAGCGACGCGGAGAATCCGAGAGATGAGCCGCGGGTGCGGTGGATAGAGCAGGAGGGGCCGGAGTATTGGGAGCGGGAGACACAGAAAGCCAAACGCCATGAGCAGAGTTTCCGAGTGAGCCTGAGGACCCTGCTTGGCTACTACAACCATAGCGAGGG	HSLWYFTTAVSRPGLGEPWFISVGYVDNTEFVRFDSDAENPRDEPRVRWIEQEGPEYWERETQKAKRHEQSFRVSLRTLLGYYNHSE	n
K	Exon2	1752	CACTCGCTGTGGTATTTCACCACCGCCGTGTCCCGGCCCGGTCTCGGGGAGCCCTGGTTCATCTCTGTCGGCTACGTGGACAACACGGAGTTCGTGCGCTTCGACAGCGACGCGGAGAATCCGAGAGATGAGCCGCGGGTGCGGTGGATGGAGCAGGAGGGGCCGGAGTATTGGGAGCGGGAGACACAGAAAGCCAAACGCCATGAGCAGAGTTTCCGAGTGAGCCTGAGGACCCTGCTCAGCTACTACAACCATAGCTAGGG	HSLWYFTTAVSRPGLGEPWFISVGYVDNTEFVRFDSDAENPRDEPRVRWMEQEGPEYWERETQKAKRHEQSFRVSLRTLLSYYNHS*	n	NF
K	Exon2	1792	CACTCGTTGCGGTATTTCGCCACTGGCGTGTCCCGGCCCGGCCACGGGGAGCCCCGGTTCATCTCTGTCGCCTACGTGGACGACACGCAGTTGGTGCTCTACGACAGCGACGCAGAGAATCCGAGATAAGAGCCACGCGCGCCTTGGGTGGAGCAGGAGGGGCCGGAGTATTGGGAGCGGGAGACACAGGGCGCCAAGAGGGATGAGTGGATTTTCCGAGTGAACCTGAGGACCGCGCTGCGCTACTACAACCAGAGCGCGGG	HSLRYFATGVSRPGHGEPRFISVAYVDDTQLVLYDSDAENPR*EPRAPWVEQEGPEYWERETQGAKRDEWIFRVNLRTALRYYNQSA	n	NF
K	Exon2	1797	CACTCGTTGCGGTATTTCGCCACTGGCGTGTCCCGGCCCGGCCACgGGGAGCCCCGGTTCATCTCTGTCGCCTACGTGGACGACACGCAGTTGGTGCTCTACGACAGCGACGCAGAGAATCCGAGATATGAGCCACGCGCGCCTTGGGTGGAGCAGGAGGGGCCGGAGTATTGGGAGCGGGAGACACAGGGCGCCAAGAGGGATGAGTGGATTTTCCGAGTGAACCTGAGGACCGCGCTGCGCTACTACAACCAGAGCGCGGG	HSLRYFATGVSRPGHGEPRFISVAYVDDTQLVLYDSDAENPRYEPRAPWVEQEGPEYWERETQGAKRDEWIFRVNLRTALRYYNQSA	y
K	Exon2	1807	CACTCGTTGCGGTATTTCGCCACTGGCGTGTCCCGGCCCGGCCACGGGGAGCCCCGGTTCATCTCTGTCGCCTACGTGGACGACACGCAGTTGGTGCTCTACGACAGCGACGCAGAGAATCCGAGATATGAGCCGCGCGCGCCTTGGGTGGAGCAGGAGGGGCCGGAGTTTTGGGAACGGGAGACACATGGCGCCAAGAGGGATGAGCGGATCCTCCGAGAGAACCTGAGGATCCTGCTTGGCTACTACAACCAGAGCGAGGG	HSLRYFATGVSRPGHGEPRFISVAYVDDTQLVLYDSDAENPRYEPRAPWVEQEGPEFWERETHGAKRDERILRENLRILLGYYNQSE	n
K	Exon2	1815	CACTCGTTGCGGTATTTCGCCACTGGCGTGTCCCGGCCCGGCCACGGGGAGCCCCGGTTCATCTCTGTCGCCTACGTGGACGACACGCAGTTGGTGCTCTACGACAGCGACGCAGAGAATCCGAGATATGAGCCGCGCGCGCCTTTGGTGGAGCAGGAGGGGCCGGAGTTTTGGGAACGGGAGACACATGGCGCCAAGAGGGATGAGCGGATCTTCCGAGAGAACCTGAGGATCCTGCTTGGCTACTACAACCAGAGCGAGGG	HSLRYFATGVSRPGHGEPRFISVAYVDDTQLVLYDSDAENPRYEPRAPLVEQEGPEFWERETHGAKRDERIFRENLRILLGYYNQSE	n
K	Exon2	1841	CACTTGATGCGGTATTTCGAGACCGTCGTGTCCCGGCCGGGCCTCGGGGAGCCCCGGTACGTCTCTGTCGGCTACGTGGACGACACGGAGTTCGTGCGCTTCGACAGCGACGCGGAGAAACCGAGGTATGAGCCGCGGGCGCGGTGGATGGAGCAGGAGGGGCCGGAGTATTGGGAGCGGATCACGCAGATCGCCAAGGGCCATGAGCAGTGGTTCCGAGTGAGCCTGAGGAAACTGCTAGGCTACTACAACCAGAGCGCGGG	HLMRYFETVVSRPGLGEPRYVSVGYVDDTEFVRFDSDAEKPRYEPRARWMEQEGPEYWERITQIAKGHEQWFRVSLRKLLGYYNQSA	n
K	Exon2	1860	CACTTGCTGAGTTATTTCTACACCTCCGTGTCCCGGCCGGGCCTTGGGGAGCCCCGGTTCATCTCTGTCGGTTACGTGGACAACACGGAGTTCGTGCGCTTCGACAGCGACGCGGAGAATCCGAGATATGAGCCGCGGGCACCGTGGATGGAGCAGGAGGGGCCGGAGTATTGGGAGCGGGAAACACAGAAAGCCAAGGGCAATGAGCAGATTTTCCGAGTGAACCTGAGGACCCTGCTCAGCTACTACAACCAGAGCGCGGG	HLLSYFYTSVSRPGLGEPRFISVGYVDNTEFVRFDSDAENPRYEPRAPWMEQEGPEYWERETQKAKGNEQIFRVNLRTLLSYYNQSA	y
K	Exon2	1872	CAGTCGCTGAGGTATTTCCACACCGCCGTGTCCCGGCCCGGCCTCGGGGAGCCCGGGTTCATCTCTGTCGGTTTTGTGGACAACACGGAGTTCGTTCGCTTCGACAGCGACGCGGAGAATCCGAGATATGAGCCGCGGGCGCGGTGGATGGAGCAGGAGGGGCCGGAGTATTGGGAGCGGAACACACAGAACGCCAAGGGCAATGAGCAGAGTGTCCGAGTGAGCCTGAGGAACCTGCTCGGCTACTACAACCAGAGCGAGAG	QSLRYFHTAVSRPGLGEPGFISVGFVDNTEFVRFDSDAENPRYEPRARWMEQEGPEYWERNTQNAKGNEQSVRVSLRNLLGYYNQSE	n
K	Exon2	1881	CATTCGATGCAGTATTTCACCACCGCCGTGTCCCGGCCCGGCCTgGGGGAGCCCCGGTTCATTATCGTCGGTTACATAGACGACACGCAGTTCGTGCGCTTCGACAGCGACACGGAGAATCCGAGATTTGAGCCGCGGGCGCGGTGGATGGAGCAGGAGGGGCCGGAGTATTGGGAGCGGAACACACGGAGAGCCAAGGGCCATGAGCAGAGTTTCCGAGTGAGCCTGAGGACCCTGCTCGGCTACTACAACCAGAGCAAGGG	HSMQYFTTAVSRPGLGEPRFIIVGYIDDTQFVRFDSDTENPRFEPRARWMEQEGPEYWERNTRRAKGHEQSFRVSLRTLLGYYNQSK	n
K	Exon2	1909	CATTCGATGCGGTATTTCACCACCGCCGTGTCCCGGCCCGGCCTGGGGAAGCCCCGGTTCATTATCGTCGGTTACATAGACGACACGCAGTTCGTGCGCTTCGACAGCGACACGGAGAATCCGAGATTTGAGCCGCGGGCGCGGTGGATGGAGCAGGAGGGGCCGGAGTATTGGGAGCGGAACACACGGAGAGCCAAGGGCCATGAGCAGAGTTTCCGAGTGAGCCTGAGGACCCTGCTCGGCTACTACAACCAGAGCAAGGG	HSMRYFTTAVSRPGLGKPRFIIVGYIDDTQFVRFDSDTENPRFEPRARWMEQEGPEYWERNTRRAKGHEQSFRVSLRTLLGYYNQSK	n
K	Exon2	1909	CATTCGATGCGGTATTTCACCACCGCCGTGTCCCGGCCCGGCCTGGGGAAGCCCCGGTTCATTATCGTCGGTTACATAGACGACACGCAGTTCGTGCGCTTCGACAGCGACACGGAGAATCCGAGATTTGAGCCGCGGGCGCGGTGGATGGAGCAGGAGGGGCCGGAGTATTGGGAGCGGAACACACGGAGAGCCAAGGGCCATGAGCAGAGTTTCCGAGTGAGCCTGAGGACCCTGCTCGGCTATTACAACCAGAGCAAGGG	HSMRYFTTAVSRPGLGKPRFIIVGYIDDTQFVRFDSDTENPRFEPRARWMEQEGPEYWERNTRRAKGHEQSFRVSLRTLLGYYNQSK	n
K	Exon2	1917	CATTCGATGCGGTATTTCACCACCGCCGTGTCCCGGCCCGGCCTGGGGAAGCCCCGGTTCATTATCGTCGGTTACATAGACGACACGCAGTTCGTGCGCTTCGACAGCGACACGGAGAATCCGAGATTTGAGCCGCGGGCGCGGTGGATGGAGCAGGAGGGGCCGGAGTATTGGGAGCGGAACACACGGAGAGCCAAGGGCCATGAGCTGAGTTTCCGAGTGAGCCTGAGGACCCTGCTCGGCTATTACAACCAGAGCAAGGG	HSMRYFTTAVSRPGLGKPRFIIVGYIDDTQFVRFDSDTENPRFEPRARWMEQEGPEYWERNTRRAKGHELSFRVSLRTLLGYYNQSK	n
K	Exon2	1918	CATTCGATGCGGTATTTCACCACCGCCGTGTCCCGGCCCGGCCTGGGGAAGCCCCGGTTCATTATCGTCGGTTACATAGACGACACGCAGTTCGTGCGCTTCGACAGCGACACGGAGAATCCGAGATTTGAGCCGCGGGCGCGGTGGATGGAGCAGGAGGGGCCGGAGTATTGGGAGCGGATCACGCAGATCGCCAAGGGCCATGAGCAGTGGTTCCGAGTGAGCCTGAGGAAACTGCTAGGCTACTACAACCAGAGCGCGGG	HSMRYFTTAVSRPGLGKPRFIIVGYIDDTQFVRFDSDTENPRFEPRARWMEQEGPEYWERITQIAKGHEQWFRVSLRKLLGYYNQSA	n
K	Exon2	1933	CATTCGATGCGGTATTTCACCACCGCCGTGTCCCGGCCCGGCCTGGGGGAGCCCCGGTTCATTATCGTCGGTTACATAGACGACACGCAGTTCGTGCGCTTCGACAGCGACAAGGAGAATCCGAGATATGAGCCGCGGGCGCGGTGGATGGAGCAGGAGGGGCCGGAGTATTGGGAGCGGAACACACGGAGAGCCAAGGGCCATGAGCAGAGTTTCCGAGTGAGCCTGAGGACCCTGCTCGGCTACTACAACCAGAGCAAGGG	HSMRYFTTAVSRPGLGEPRFIIVGYIDDTQFVRFDSDKENPRYEPRARWMEQEGPEYWERNTRRAKGHEQSFRVSLRTLLGYYNQSK	n
K	Exon2	1951	CATTCGATGCGGTATTTCACCACCGCCGTGTCCCGGCCCGGCCTGGGGGAGCCCCGGTTCATTATCGTCGGTTACATAGACGACACGCAGTTCGTGCGCTTCGACAGCGACACGGAGAATCCGAGATTTGAGCCGCGGGCGCGGTGGATGGAGCAGGAGGGGCCGGAGTATTGGGAGCGGAACACACGGAGAGCCAAGGGCCATGAGCAGAGTTTCCGAGTGAGCCTGAGGACCCTGCTCGGCTACTACAACCAGAGCAAGGG	HSMRYFTTAVSRPGLGEPRFIIVGYIDDTQFVRFDSDTENPRFEPRARWMEQEGPEYWERNTRRAKGHEQSFRVSLRTLLGYYNQSK	y
K	Exon2	1953	CATTCGATGCGGTATTTCACCACCGCCGTGTCCCGGCCCGGCCTGGGGGAGCCCCGGTTCATTATCGTCGGTTACATAGACGACACGCAGTTCGTGCGCTTCGACAGCGACACGGAGAATCCGAGATTTGAGCCGCGGGCGCGGTGGATGGAGCAGGAGGGGCCGGAGTATTGGGAGCGGAACACACGGAGAGCCAAGGGCCATGAGCAGAGTTTCCGAGTGAGCCTGAGGACCCTGCTCGGCTACTACAACCAGAGCGCGGG	HSMRYFTTAVSRPGLGEPRFIIVGYIDDTQFVRFDSDTENPRFEPRARWMEQEGPEYWERNTRRAKGHEQSFRVSLRTLLGYYNQSA	n
K	Exon2	1962	CATTCGATGCGGTATTTCACCACCGCCGTGTCCCGGCCCGGCCTGGGGGAGCCCCGGTTCATTATCGTCGGTTACATAGACGACACGCAGTTCGTGCGCTTCGACAGCGACACGGAGAATCCGAGATTTGAGCCGCGGGCGCGGTGGATGGAGCAGGAGGGGCCGGAGTATTGGGAGCGGAACACATGGAGAGCCAAGGGCGAGGAGCAGAGTTTCCGAGTGAGCCTGAGGACCCTGCTCGGCTACTACAACCAGAGCGCGGG	HSMRYFTTAVSRPGLGEPRFIIVGYIDDTQFVRFDSDTENPRFEPRARWMEQEGPEYWERNTWRAKGEEQSFRVSLRTLLGYYNQSA	n
K	Exon2	1983	CATTCGATGCGGTATTTCACCACCGCCGTGTCCCGGCCCGGCCTGGGGGAGCCCCGGTTCATTATCGTCGGTTACATAGACGACACGCAGTTCGTGCGCTTCGACAGCGACGCGGAGAATCCGAGATTTGAGCCGCGGGCGCGGTGGATGGAGCAGGAGGGGCCGGAGTATTGGGAGCGGAACACACGGAGAGCCAAGGGCCATGAGCAGAGTTTCCGAGTGAGCCTGAGGACCCTGCTCGGCTACTACAACCAGAGCAAGGG	HSMRYFTTAVSRPGLGEPRFIIVGYIDDTQFVRFDSDAENPRFEPRARWMEQEGPEYWERNTRRAKGHEQSFRVSLRTLLGYYNQSK	n
K	Exon2	2008	CATTCGCTGAGGTATTTCCACACCGCCGTGTCCCGGCCCGGCCTCGGGAAGCCCCGGTACATATCTGTCGGCTACGTGGACGACACGCAGTTCGTGCGCTTCGACAGCGACGCGGAGAATCCGAGATATGAGCCGCGGGCGCCGTGGATGGAGCAGGTGGAGCCCGAGTATTGGGAGCGGGAGACACAGAGAGCCAAGGGCAATGAGCAGGTTTTCCGAGTGGACCTGAGGACCCTGCTCGGCTACTACAACCAGAGCGCGGG	HSLRYFHTAVSRPGLGKPRYISVGYVDDTQFVRFDSDAENPRYEPRAPWMEQVEPEYWERETQRAKGNEQVFRVDLRTLLGYYNQSA	n
K	Exon2	996	CATTCGCTGAGGTATTTCCTCACCGCCGTGTCCCGGCCCGGCCTCGGGAAGCCCCGGTACATGGAAGTCGGCTACGTGGACAACACGGAGTTCGTGCGCTTCGACAGCGACGCGGAGAATCCGAGGATGGAGCCGCGGGCGCGGTGGATAGAGCAGGAGGGGCCGGAGTATTGGGAGCGGAACACACGGATCGCCAAGGGCAATGAGCAGAGTTCCCGAGTGAACCTGAGGACCCTGCTCGGCTACTACAACCAGAGCGCGGG	HSLRYFLTAVSRPGLGKPRYMEVGYVDNTEFVRFDSDAENPRMEPRARWIEQEGPEYWERNTRIAKGNEQSSRVNLRTLLGYYNQSA	n
K	Exon2	2021	CATTCGCTGAGGTATTTCGAGACCGCCGTGTCCCGGCCCGGCCTCGGGGAGCCCCGGTACATCTCTGTCGGCTACGTGGACAACACGGAGTTCGTGCGCTTCGACAGCGACGCGGAGAATCCGAGATTTGAGCCGCGGGTGCGGTGGATGGAGCAGGAGGGGCCGGAGTATTGGGAGCGGGAGACACAGAGAGCCAAGGGCCAGGAGCAGAGTTTCCGAGTGAGCCTGAGGACCCTGCTTGGCTACTACAACCATAGCGAGGG	HSLRYFETAVSRPGLGEPRYISVGYVDNTEFVRFDSDAENPRFEPRVRWMEQEGPEYWERETQRAKGQEQSFRVSLRTLLGYYNHSE	n
K	Exon2	2022	CATTCGCTGAGGTATTTCGAGACCGCCGTGTCCCGGCCCGGCCTCGGGGAGCCCCGGTACATCTCTGTCGGCTACGTGGACAACACGGAGTTCGTGCGCTTCGACAGCGACGCGGAGAATCCGAGATTTGAGCCGCGGGTGCGGTGGATGGAGCAGGAGGGGCCGGAGTATTGGGAGCGGGAGACACAGAGAGCCAAGGGCCAGGAGCAGAGTTTCCGAGTGGACCTGAGGACCCTGCTCGGCTACTACAACCAGAGCGAGAG	HSLRYFETAVSRPGLGEPRYISVGYVDNTEFVRFDSDAENPRFEPRVRWMEQEGPEYWERETQRAKGQEQSFRVDLRTLLGYYNQSE	y
K	Exon2	2031	CATTCGCTGAGGTATTTCGAGACCGCCGTGTCCCGGCCCGGCCTCGGGGAGCCCCGGTACATGGAAGTCGGCTACGTGGACAACACGGAGTTCGTGCGCTTCGACAGCGACGCGGAGAATCCGAGATTTGAGCCGCGGGCGCGGTGGATAGAGCAGGAGGGGCCGGAGTATTGGGAGCGGGAGACACAGAAAGCCAAACGCCATGAGCAGAGTTTCCGAGTGAACCTGAGGACCCTGCTCGGCTACTACAACCAGAGCGCGGG	HSLRYFETAVSRPGLGEPRYMEVGYVDNTEFVRFDSDAENPRFEPRARWIEQEGPEYWERETQKAKRHEQSFRVNLRTLLGYYNQSA	n
K	Exon2	2040	CATTCGCTGAGGTATTTCGAGACCGCCGTGTCCCGGCCCGGTCTCGGGGAGCCCCGGTTCATCATCGTCGGCTACGTGGACGACACGCAGTTCGTGCGCTTCGACAGCGACGCGGAGAATCCGAGGATGGAGCCGCGGGCGCGGTGGATGGAGCAGGAGGGGCCGGAGTATTGGGAGCGGAACACACAGATCGCCAAGGGCAATGAGCAGAGTTTCCGAGTGGACCTGAGGACCGCGCTGCGCTACTACAACCAGAGCGAGGG	HSLRYFETAVSRPGLGEPRFIIVGYVDDTQFVRFDSDAENPRMEPRARWMEQEGPEYWERNTQIAKGNEQSFRVDLRTALRYYNQSE	n
K	Exon2	2060	CATTCGCTGAGGTATTTCGTCACCGCCGTGTCCCGGCCCGGCCTCGGGGAGCCCCGGTTCATCGCTGTCGGCTACGTGGACGACACGCAGTTCGTGCGCTTCGACAGCGACGCGGATAATCCGAGATTTGAGCCGCGGGCGCCGTGGATGGAGCAGGAGGGGCCGGAGTATTGGGAGGAGCAGACACAGAGAGCCAAGAGCGATGAGCAGAGTTTCCGAGGGAGCCTGAGGACCGCACAGAGATACTACAACCAGAGCAAGGG	HSLRYFVTAVSRPGLGEPRFIAVGYVDDTQFVRFDSDADNPRFEPRAPWMEQEGPEYWEEQTQRAKSDEQSFRGSLRTAQRYYNQSK	y
K	Exon2	2063	CATTCGCTGAGGTATTTCGTCACCGCCGTGTCCCGGCCCGGCCTCGGGGAGCCCCGGTTCATCGCTGTCGGCTACGTGGACGACACGCAGTTCGTGCGCTTCGACAGCGACGCGGATAATCCGAGATTTGAGCCGCGGGCGCCGTGGATGGAGCAGGAGGGGCCGGAGTATTGGGAGGAGCAGACACAGAGAGCCAAGAGCGATGAGCAGTGGTTCCGAGTGAGCCTGAGGACCGCACAGAGATACTACAACCAGAGCAAGGG	HSLRYFVTAVSRPGLGEPRFIAVGYVDDTQFVRFDSDADNPRFEPRAPWMEQEGPEYWEEQTQRAKSDEQWFRVSLRTAQRYYNQSK	y
K	Exon3	8	CCCCAAAAGCCCATGTGACCCATCACCCCAGATCTGAAGGTGATGTCACCCTGAGGTGCTGGGCCCTGGGCTTCTACCCTGCTGACATCACCCTGACCTGGCAGTTGAATGGGGAGGAGCTGACCCAGGACATAGAGCTTGTGGAGACCAGGCCTGCAGGGGATGGAACCTTCCAGAAGTGGGCAGCTGTGGTGGTGCCTCTTGGGAAGGAGCAGAATTACACATGCCATGTGGAACATGAGGGGCTGCCTGAGCACCTCACCCTGA	PKAHVTHHPRSEGDVTLRCWALGFYPADITLTWQLNGEELTQDIELVETRPAGDGTFQKWAAVVVPLGKEQNYTCHVEHEGLPEHLTL	y
K	Exon3	21	CCCCAAaGACACATGTGACCCATCACCCCAGATCTGCAGGTGATGTTACCCTGAGGTGCTGGGCCATGGGCTTCTACCCTGCTAACATCACCCTGACCTGGCAGTTGAATGGGGAGGAGCTGACCCAGGACATGGAGCTTGTGGAGACCAGGCCTGCAGGGGATGGAACCTTCCAGAAGTGGGCAGCTGTGGTGGTGCCTCTTGGGAAGGAGCAGAATTACACATGCCATGTGCACCATAAGGGGCTGCCTGAGCCCCTCACCTTGA	PKTHVTHHPRSAGDVTLRCWAMGFYPANITLTWQLNGEELTQDMELVETRPAGDGTFQKWAAVVVPLGKEQNYTCHVHHKGLPEPLTL	n
K	Exon3	25	CCCCAAAGACACATGTGACCCATCACCCCAGATCTGCAGGTGATGTTACCCTGAGGTGCTGGGCCATGGGCTTCTACCCTGCTAACATCACCCTGACCTGGCAGTTGAATGGGGAGGAGCTGACCCAGGACATGGAGCTTGTGGAGACCAGGCCTGGAGGGGATGGAACCTTCCAGAAGTGGGCAGCTGTGGTGGTGCCTCTTGGGAAGGAGCAGAATTACACATGCCATGTGTACCATAAGGGGCTGCCTGACGCCCCTCACCTTGA	PKTHVTHHPRSAGDVTLRCWAMGFYPANITLTWQLNGEELTQDMELVETRPGGDGTFQKWAAVVVPLGKEQNYTCHVYHKGLPDAPHL	n	NF
K	Exon3	26	CCCCAAAGACACATGTGACCCATCACCCCAGATCTGCAGGTGATGTTACCCTGAGGTGCTGGGCCATGGGCTTCTACCCTGCTAACATCACCCTGACCTGGCAGTTGAATGGGGAGGAGCTGACCCAGGACATGGAGCTTGTGGAGACCAGGCCTGGAGGGGATGGAACCTTCCAGAAGTGGGCAGCTGTGGTGGTGCCTCTTGGGAAGGAGCAGAATTACACATGCCATGTGTACCATAAGGGGCTGCCTGAGCCCCTCACCTTGA	PKTHVTHHPRSAGDVTLRCWAMGFYPANITLTWQLNGEELTQDMELVETRPGGDGTFQKWAAVVVPLGKEQNYTCHVYHKGLPEPLTL	y
K	Exon3	35	CCCCAAAGACACATGTGACCCATCACCCCAGATCTGCAGGTGATGTTACCCTGAGGTGCTGGGCCCTGGGCTTCTACCCTGCTGACATCACCCTGACCTGGCAGTTGAATGGGGAGGAGCTGACCCAGGACATGGAGCTTGTGGAGACCAGGCCTGCAGGGGATGGAACCTTCCAGAAGTGGGCAGCTGTGGTGGTGCCTCTTGGGAAGGAGCAGAATTACACATGCCATGTGTACCATAAGGGGCTGCCTGACGCCCCTCACCCTGA	PKTHVTHHPRSAGDVTLRCWALGFYPADITLTWQLNGEELTQDMELVETRPAGDGTFQKWAAVVVPLGKEQNYTCHVYHKGLPDAPHP	n	NF
K	Exon3	36	CCCCaAAGACACATGTGACCCATCACCCCAGATCTGCAGGTGATGTTACCCTGAGGTGCTGGGCCCTGGGCTTCTACCCTGCTGACATCACCCTGACCTGGCAGTTGAATGGGGAGGAGCTGACCCAGGACATGGAGCTTGTGGAGACCAGGCCTGCAGGGGATGGAACCTTCCAGAAGTGGGCAGCTGTGGTGGTGCCTCTTGGGAAGGAGCAGAATTACACATGCCATGTGTACCATAAGGGGCTGCCTGAGCCCCTCACCCTGA	PKTHVTHHPRSAGDVTLRCWALGFYPADITLTWQLNGEELTQDMELVETRPAGDGTFQKWAAVVVPLGKEQNYTCHVYHKGLPEPLTL	n
K	Exon3	40	CCCCAAAGACACATGTGACCCATCACCCCAGATCTGCAGGTGATGTTACCCTGAGGTGCTGGGCCCTGGGCTTCTACCCTGCTGACATCACCCTGACCTGGCAGTTGAATGGGGAGGAGCTGACCCAGGACATGGAGCTTGTGGAGACCAGGCCTGCAGGGGATGGAACCTTCCAGAAGTGGGCATCTGTGGTGGTGCCTCTTGGGAAGGAGCAGAATTACACATGCCATGTGTACCATGAGGGGCTGCCTGAGCCCCTCACCCTGA	PKTHVTHHPRSAGDVTLRCWALGFYPADITLTWQLNGEELTQDMELVETRPAGDGTFQKWASVVVPLGKEQNYTCHVYHEGLPEPLTL	n
K	Exon3	55	CCCCAAAGGCACATGTGACCCACCACCCCAGACCTGAAGGTGATGTCACCCTGAGGTGCTGGGTCCTGGGCTTCTACCCTGCTGACATCACCCTGACCTGGCAGTTGAATGGGGAGGAGCTGACCCAGGACATGGAGCTTGTGGAGACCAGGCCTGCAGGGGATGGAACCTTCCAGAAGTGGGCAGCTGTGGTGGTGCCTCTTGGGAAGGAGCAGAATTACACATGCCATGTGCACCATGAGGGGCTGCCTGAGCCCCTCACCCTGA	PKAHVTHHPRPEGDVTLRCWVLGFYPADITLTWQLNGEELTQDMELVETRPAGDGTFQKWAAVVVPLGKEQNYTCHVHHEGLPEPLTL	n
K	Exon3	56	CCCCAAAGGCACATGTGACCCATAACCTCAGACCCGAAGGTGATGTCACCCTGAGGTGCTGGGCCCTGGGTTTCTACCCTGCTGACATCACCCTGACCTGGCATTTGAATGGGGAGGAGCTGACTCAGGACATGGAGCTTGTGGAGACCAGGCCTGCAGGGGATGGAACCTTCCAGAAGTGGGCATCTGTGGTGGTGCCTCTTGGGAAGGAGCAGAATTACACATGCCATGTGCACCATGAGGGGTTGCCTGAGCCCCTCATCCTGA	PKAHVTHNLRPEGDVTLRCWALGFYPADITLTWHLNGEELTQDMELVETRPAGDGTFQKWASVVVPLGKEQNYTCHVHHEGLPEPLIL	n
K	Exon3	63	CCCCAAAGGCACATGTGACCCATCACCCCAGACCTGAAGGTAAAGTCACCCTGAGGTGTTGGGCCCTGGGCTTCTACCCTGCTGACATCACCCTGACCTGGCAGTTGAATGGGGAGGAGCTGACCCAGGACATGGAGCTTGTGGAGACCAGGCCTGCAGGGGATGGAACCTTCCAGAAGTGGGCAGCTGTGGTGGTGCCTCTTGGGAAGGAGCAGAATTACACATGCCATGTGTACCATGAGGGGCTGCCTGAGCCCCTCACCCTGA	PKAHVTHHPRPEGKVTLRCWALGFYPADITLTWQLNGEELTQDMELVETRPAGDGTFQKWAAVVVPLGKEQNYTCHVYHEGLPEPLTL	n
K	Exon3	71	CCCCAAAGGCACATGTGACCCATCACCCCAGATCTAAAGGTGAAGTCACCCTGAGGTGCTGGGCCCTGGGCTTCTACCCTGCTGACATCACCCTGACCTGGCAGTTGAATGGGGAGGAGCTGACCCAGGACATGGAGCTTGTGGAGACCAGGCCTGCAGGGGATGGAACCTTCCAGAAGTGGGCATCTGTGGTGGTGCCTCTTGGGAAGGAGCAGAATTACACATGCCGTGTGTACCATGAGGGGCTGCCTGAGCCCCTCACCCTGA	PKAHVTHHPRSKGEVTLRCWALGFYPADITLTWQLNGEELTQDMELVETRPAGDGTFQKWASVVVPLGKEQNYTCRVYHEGLPEPLTL	y
K	Exon3	77	CCCCAAAGGCACATGTGACCCATCACCCCAGATCTGAAGGTAAAGTCACCCTGAGGTGCTGGGCCCTGGGCTTCTACCCTGCTGACATCACCCTGACCTGGCAGTTGAATGGGGAGGAGCTGACCCAGGACATGGAGCTTGTGGAGACCAGGCCTGCAGGGGATGGAACCTTCCAGAAGTGGGCAGCTTTGGTGGTGCCTCTTGGGAAGGAGCAGAATTACACATGCCATGTGGAACATGAGGGGCTGCCTGAGCCCCTCACCCTGA	PKAHVTHHPRSEGKVTLRCWALGFYPADITLTWQLNGEELTQDMELVETRPAGDGTFQKWAALVVPLGKEQNYTCHVEHEGLPEPLTL	y
K	Exon3	84	CCCCAAAGGCACATGTGACCCATCACCCCATGTCTGAAGGTGAAGTCACCCTGAGGTGCTGGGCCCTGGGCTTCTACCCTGCTGACATCACCCTGACCTGGCAGTTGAATGGGGAGGAGCTGACCCAGGACATGGAGCTTGTGGAGACCAGGCCTGCAGGGGATGGAACCTTCCAGAAGTGGGCAGCTGTGGTGGTGCCTCTTGGGAAGGAGCAGAATTACACATGCCATGTGCACCATGAGGGGCTGCCTGAGCCCCTCACCCTGA	PKAHVTHHPMSEGEVTLRCWALGFYPADITLTWQLNGEELTQDMELVETRPAGDGTFQKWAAVVVPLGKEQNYTCHVHHEGLPEPLTL	n
K	Exon3	88	CCCCAAAGGCACATGTGACCCATCATCCCAGACCTGCAGGTGATGTCACCCTGAGGTGCTGGGCCCTGGGCTTCTACCCTGCTGACATCACCCTGACCTGGCAGTTGAATGGGGAGGAGCTGACCCAGGACATGGAGCATGTGGAGACCAGGCCTGCAGGGGATGGAACCTTCCAGAAGTGGGCAGCTGTGGTGGTGCCTCTTGGGAAAGAGCAGAATTATACATGCCATGTGTACCATGAGGGGCTGCCTGAGCCCCTCACCCTGA	PKAHVTHHPRPAGDVTLRCWALGFYPADITLTWQLNGEELTQDMEHVETRPAGDGTFQKWAAVVVPLGKEQNYTCHVYHEGLPEPLTL	n
K	Exon3	90	CCCCAAAGGCACATGTGACCCATCATCCCAGACCTGCAGGTGATGTCACCCTGAGGTGCTGGGCCCTGGGCTTCTACCCTGCTGACATCACCCTGACCTGGCAGTTGAATGGGGAGGAGCTGACTCAGGACATGGAGCTTGTGGAGACCAGGCCTGCAGGGGATGGAACCTTCCAGAAGTGGGCAGCTGTGGTGGTGCCTCTTGGGAAGGAGCAGAATTACACATGCCATGTGTACCATGAGGGGCTGCCTGAGCCCCTCACCCTGA	PKAHVTHHPRPAGDVTLRCWALGFYPADITLTWQLNGEELTQDMELVETRPAGDGTFQKWAAVVVPLGKEQNYTCHVYHEGLPEPLTL	y
K	Exon3	91	CCCCAAAGGCACATGTGACTCATCACCCCAGATCTCAAGGTGATGTCACCCTGAGGTGCTGGGCCCTGGGCTTCTACCCTGCTGACATCACCCTGACCTGGCAGTTGAATGGGGAGGAGCTGACCCAGGACATGGAGCTTGTGGAGACCAGGCCTGCAGGGGATGGAACCTTCCAGAAGTGGGCATCTGTGGTGGTGCCTCTTGGGAAGGAGCAGAATTACACATGCCATGTGTACCATGAGGGGCTGCCTGAGCCCCTCACCCTGA	PKAHVTHHPRSQGDVTLRCWALGFYPADITLTWQLNGEELTQDMELVETRPAGDGTFQKWASVVVPLGKEQNYTCHVYHEGLPEPLTL	y
K	Exon3	98	CCCCAAAGGCACATGTGGCCCATCACCTCAGATCTGAAGATAAAGTCACCCTGAGGTGCTGGGCCCTGAGCTTCTATCCTGCTGACATCACCCTGACCTGGCAGTTGAATGGGGAGGAGCTGACCCAGGACATGGAGCTTGTGGAGACCAGGCCTGCAGGGGATGGAACCTTCCAGAAGTGGGCATCTGTGGTGGTGCCTCTTGGGAAGGAGCAGAAATACACATGCCATGTGCACCATGAGGGGCTGCCTGAGCCCCTCACCCTGA	PKAHVAHHLRSEDKVTLRCWALSFYPADITLTWQLNGEELTQDMELVETRPAGDGTFQKWASVVVPLGKEQKYTCHVHHEGLPEPLTL	n
K	Exon3	104	CCCCAAAGGCCCATGTGACCCATCACAGCAGACCTAAAGATAAAGTCACCCTGAGGTGCTGGGCCCTGGGCTTCTACCCTGCTGACATCACCCTGACCTGGCAGTTGAATGGGGAGGAAGTGACCCAGGACATGGAGCTTGTGGAGACCAGGCCTGCAGGGGATGGAACCTTCCAGAAGTGGGCATCTGTGGTGGTGCCTCTTGGGAAGGAGCAGAAATACACATGCCATGTGCACCATGAGGGGCTGCCTGAGCCCCTCACCCTGA	PKAHVTHHSRPKDKVTLRCWALGFYPADITLTWQLNGEEVTQDMELVETRPAGDGTFQKWASVVVPLGKEQKYTCHVHHEGLPEPLTL	n
K	Exon3	117	CCCCAAAGGCCCATGTGACCCATCACAGCAGACCTAAAGATAAAGTCACCCTGAGGTGCTGGGCCCTGGGCTTCTACCCTGCTGACATCACCCTGACCTGGCAGTTGAATGGGGAGGAGCTGACCCAGGACATGGAGCTTGTGGAGACCAGGCCTGCAGGGGATGGAACCTTCCAGAAGTGGGCATCTGTGGTGGTGCCTCTTGGGAAGGAGCAGAATTACACATGCCATGTGTACCATGAGGGGCTGCCTGAGCCCCTCACCCTGA	PKAHVTHHSRPKDKVTLRCWALGFYPADITLTWQLNGEELTQDMELVETRPAGDGTFQKWASVVVPLGKEQNYTCHVYHEGLPEPLTL	y
K	Exon3	119	CCCCAAAGGCCCATGTGACCCATCACAGCAGACCTAAAGATAAAGTCACCCTGAGGTGCTGGGCCCTGGGCTTCTACCCTGCTGACATCACCCTGACCTGGCAGTTGAATGGGGAGGAGCTGACCCAGGACATGGAGCTTGTGGAGACCAGGCCTGCAGGGGATGGAACCTTCCAGAAGTGGGCATCTGTGGTGGTGCCTCTTGGGAAGGAGCAGTATTACACATGCCATGTGTACCATCAGGGGCTGCCTGAGCCCCTCACCCTGA	PKAHVTHHSRPKDKVTLRCWALGFYPADITLTWQLNGEELTQDMELVETRPAGDGTFQKWASVVVPLGKEQYYTCHVYHQGLPEPLTL	n
K	Exon3	127	CCCCAAAGGCCCATGTGACCCATCACAGCAGACCTGAAGATAAAGCCACCCTGAGGTGCTGGGCCCTGGGCTTCTACCCTGCTGACATCACCCTGACCTGGCAGTTGAATGGGGAGGAGCTGACCCAGGACATGGAGCTTGTGGAGACCAGGCCTGCAGGGGATGGAACCTTCCAGAAGTGGGCATCTGTGGTGGTGCCTCTTGGGAAGGAGCAGTATTACACATGCCATGTGTACCATCAGGGGCTGCCTGAGCCCCTCACCCTGA	PKAHVTHHSRPEDKATLRCWALGFYPADITLTWQLNGEELTQDMELVETRPAGDGTFQKWASVVVPLGKEQYYTCHVYHQGLPEPLTL	y
K	Exon3	137	CCCCAAaGGCCCATGTGACCCATCACAGCAGACCTGAAGATAAAGTCACCCTGAGGTGCTGGGCCCTGGGCTTCTACCCTGCTGACATCACCCTGACCTGGCAGTTGAATGGGGAGGAGCTGATCCAGGACATGGAGCTTGTGGAGACCAGGCCTGCAGGGGATGGAACCTTCCAGAAGTGGGCATCTGTGGTGGTGCCTCTTGGGAAGGAGCAGTATTACACATGCCATGTGTACCATCAGGGGCTGCCTGAGCCCCTCACCCTGA	PKAHVTHHSRPEDKVTLRCWALGFYPADITLTWQLNGEELIQDMELVETRPAGDGTFQKWASVVVPLGKEQYYTCHVYHQGLPEPLTL	y
K	Exon3	143	CCCCAAAGGCCCATGTGACCCATCACCCCAGATCTGCAGGTGATGTTACCCTGAGGTGCTGGGCCCTGGGCTTCTACCCTGCTAACATCACCCTGACCTGGCAGTTGAATGGGGAGGAGCTGACCCAGGACATGGAGCTTGTGGAGACCAGGCCTGCAGGGGATGGAACCTTCCAGAAGTGGGCAGCTGTGGTGGTGCCTCTTGGGAAGGAGCAGAATTACACATGCCATGTGTACCATAAGGGGTTGCCTGAGCCCCTCACCCTGA	PKAHVTHHPRSAGDVTLRCWALGFYPANITLTWQLNGEELTQDMELVETRPAGDGTFQKWAAVVVPLGKEQNYTCHVYHKGLPEPLTL	n
K	Exon3	147	CCCCAAAGGCCCATGTGACCCATCACCCCATATCTGAAGGTGCTGTCACGCTGAGGTGCTGGGCCCTGGGCTTCTACCCTGCTGACATCACCCTGACTTGGCAGTTGAATGGGGAGGAGCTGACCCAGGACATGGAGCTTGTGGAGACCAGACCTGCAGGGGATGGAACCTTCCAGAAGTGGGCATCTGTGGTGATGCCTCTTGGGAAGGAGCAGAATTACACATGCCATGTGCACCATGAGGGGCTGCCTGAGCCCCTCACCCTGA	PKAHVTHHPISEGAVTLRCWALGFYPADITLTWQLNGEELTQDMELVETRPAGDGTFQKWASVVMPLGKEQNYTCHVHHEGLPEPLTL	n
K	Exon3	155	CCCCAAAGGCCCATGTGACCCATCACCGCAGACCTGAAGGTGATGTCACCCTGAGGTGCTGGGCCCTGGGCTTCTACCCTGCTGACATCACCCTGACCTGGCAGTTGAATGGGGAGGAGCTGACCCAGGAAATGGAGCTTGTGGAGACCAGGCCTGCAGGGGATGGAACCTTCCAGAAGTGGGCATCTGTGGTGGTGCCTCTTGGGAAGGAGCAGAAGTACACATGCCATGTGGAACATGAGGGGCTGCCTGAGCCCCTCACCCTGA	PKAHVTHHRRPEGDVTLRCWALGFYPADITLTWQLNGEELTQEMELVETRPAGDGTFQKWASVVVPLGKEQKYTCHVEHEGLPEPLTL	y
K	Exon3	166	CCCCAAAGGCCCATGTGACCCGTCACAGCAGACCTGAAGATAAAGTCACCCTGAGGTGCTGGGCCCTGGGCTTCTACCCTGCTGACATCACCCTGACCTGGCAGTTGAATGGGGAGGAGCTGACCCAGGACATGGAGCTTGTGGAGACCAGGCCTGCAGGGGATGGAACCTTCCAGAAGTGGGCATCTGTGGTGGTGCCTCTTGGGAAGGAGCAGTATTACACATGCCATGTGTACCATCAGGGGCTGCCTGACGCCCCTCACCCTGA	PKAHVTRHSRPEDKVTLRCWALGFYPADITLTWQLNGEELTQDMELVETRPAGDGTFQKWASVVVPLGKEQYYTCHVYHQGLPDAPHP	n	NF
K	Exon3	167	CCCCAAAGGCCCATGTGACCCGTCACAGCAGACCTGAAGATAAAGTCACCCTGAGGTGCTGGGCCCTGGGCTTCTACCCTGCTGACATCACCCTGACCTGGCAGTTGAATGGGGAGGAGCTGACCCAGGACATGGAGCTTGTGGAGACCAGGCCTGCAGGGGATGGAACCTTCCAGAAGTGGGCATCTGTGGTGGTGCCTCTTGGGAAGGAGCAGTATTACACATGCCATGTGTACCATCAGGGGCTGCCTGAGCCCCTCACCCTGA	PKAHVTRHSRPEDKVTLRCWALGFYPADITLTWQLNGEELTQDMELVETRPAGDGTFQKWASVVVPLGKEQYYTCHVYHQGLPEPLTL	y
K	Exon3	171	CCCCAAAGGCCCATGTGACCTATCACCCCAGAGCTAAAGGTGAAGTCACCCTGAGGTGCTGGGCCCTGGGCTTCTACCCTGCTGACATCACCCTGACCTGGCAGTTGAATGGGGAGGAGCTGACCCAGGACATGGAGCTTGTGGAGACCAGGCCTGCAGGGGATGGAACCTTCCAGAAGTGGGCAGCTGTGGTGGTGCCTCTTGGGAAGGAGCAGAATTACACATGCCATGTGTACCATGAGGGGCTGCCTGAGCCCCTCACCCTGA	PKAHVTYHPRAKGEVTLRCWALGFYPADITLTWQLNGEELTQDMELVETRPAGDGTFQKWAAVVVPLGKEQNYTCHVYHEGLPEPLTL	n
K	Exon3	176	CCCCAAAGGCCCATGTGACCTATCACCCCAGATCTCAAGTTGATGTCACCCTGAGGTGCTGGGCCCTGGGCTTCTACCCTGCTGATATCACCCTGACCTGGCAGTTGAATGGGGAGGACCTGACCCAGGACATGGAGCTTGTAGAGACCAGGCCTGCAGGGGATGGAACCTTCCAGAAGTGGGCAGCTGTGGTGGTGCCTCTTGGGAAGGAGCAGAATTACACATGCCATGTGCACCATAAGGGGCTGCCTGAGCCTCTCACCCTGA	PKAHVTYHPRSQVDVTLRCWALGFYPADITLTWQLNGEDLTQDMELVETRPAGDGTFQKWAAVVVPLGKEQNYTCHVHHKGLPEPLTL	y
K	Exon3	184	CCCCAAAGGCCCATGTGACCTATCACCCCAGATCTCAAGTTGATGTCACCCTGAGGTGCTGGGCCCTGGGCTTCTACCCTGCTGATATCACCCTGACCTGGCAGTTGAATGGGGAGGAGCTGACCCAGGACATGGAGCTTGTGGAGACCAGGCCTGCAGGGGATGGAACCTTCCAGAAGTGGGCATCTGTGGTGGTGCCTCTTGGGAAGGAGCAGAATTACACATGCCATGTGCACCATGAGGGGCTGCCTGAGCCCCTCACCCTGA	PKAHVTYHPRSQVDVTLRCWALGFYPADITLTWQLNGEELTQDMELVETRPAGDGTFQKWASVVVPLGKEQNYTCHVHHEGLPEPLTL	n
K	Exon3	205	CCCCAAAGGCCCATGTGGCCCATCACCTCAGATCTGAAGATAAAGTCACCCTGAGGTGCTGGGCCCTGGGCTTCTACCCTGCTGACATCACCCTGACCTGGCAGTTGAATGGGGAGGAAGTGACCCAGGACATGGAGCTTGTGGAGACCAGGCCTGCAGGGGATGGAACCTTCCAGAAGTGGGCATCTGTGGTGGTGCCTCTTGGGAAGGAGCAGAAATACACATGCCATGTGCACCATGAGGGGCTGCCTGACGCCCCTCACCCTGA	PKAHVAHHLRSEDKVTLRCWALGFYPADITLTWQLNGEEVTQDMELVETRPAGDGTFQKWASVVVPLGKEQKYTCHVHHEGLPDAPHP	n	NF
K	Exon3	206	CCCCAAAGGCCCATGTGGCCCATCACCTCAGATCTGAAGATAAAGTCACCCTGAGGTGCTGGGCCCTGGGCTTCTACCCTGCTGACATCACCCTGACCTGGCAGTTGAATGGGGAGGAAGTGACCCAGGACATGGAGCTTGTGGAGACCAGGCCTGCAGGGGATGGAACCTTCCAGAAGTGGGCATCTGTGGTGGTGCCTCTTGGGAAGGAGCAGAAATACACATGCCATGTGCACCATGAGGGGCTGCCTGAGCCCCTCACCCTGA	PKAHVAHHLRSEDKVTLRCWALGFYPADITLTWQLNGEEVTQDMELVETRPAGDGTFQKWASVVVPLGKEQKYTCHVHHEGLPEPLTL	y
K	Exon3	211	CCCCAAAGGCCCATGTGGCCCATCACCTCAGATCTGAAGATAAAGTCACCCTGAGGTGCTGGGCCCTGGGCTTCTACCCTGCTGACATCACCCTGACCTGGCAGTTGAATGGGGAGGAGCTGACCCAGGACATGGAGCTTGTGGAGACCAGGCCTGCAGGGGATGGAACCTTCCAGAAGTGGGCAGCTGTGGTGGTGCCTCTTGGGAAGGAGCAGAAATACACATGCCATGTGTACCATGAGGGGCTGCCTGAGCCCCTCACCCTGA	PKAHVAHHLRSEDKVTLRCWALGFYPADITLTWQLNGEELTQDMELVETRPAGDGTFQKWAAVVVPLGKEQKYTCHVYHEGLPEPLTL	n
K	Exon3	239	CCCCAATGGCCCATGTGACCCGTCACCCCAGATCTGAAGGTGAAGTCACCCTGAGGTGCTGGGCCATGGGCTTCTACCCTGCTAACATCACTCTGACCTGGCAGTTGAATGGGGAGGAGCTGACCCAGGACATGGAGCTTGTGGAAACCAGGCCTGCAGGGGATGGAACCTTCCAGAAGTGGGCATCTGTGATGGTGCCTCTTGGGAAGGAGCAGAAGTACACATGCCATGTGTACCATGAGGGGCTGCCTGAGCCCCTCACCATGA	PMAHVTRHPRSEGEVTLRCWAMGFYPANITLTWQLNGEELTQDMELVETRPAGDGTFQKWASVMVPLGKEQKYTCHVYHEGLPEPLTM	y
K	Exon3	248	TCCCAAAGGCACATGTGACCCACCACCCCAGACCTGAAGGTAAAGTCACCCTGAGGTGTTGGGCCCTAGGCTTCTACCCTGCTGACATCACCCTGACCTGGCAGTTGAATGGGGAGGAGCTGACCCAGGACATGGAGCTTGTGGAGACCAGGCCTGCAGGGGATGGAACCTTCCAGAAGTGGGCAGCTGTGGTGGTGCCTCTTGGGAAGGAGCAGAATTACACATGCCATGTGCACCATGAGGGGCTGCCTGAGCCCCTCACCCTGA	PKAHVTHHPRPEGKVTLRCWALGFYPADITLTWQLNGEELTQDMELVETRPAGDGTFQKWAAVVVPLGKEQNYTCHVHHEGLPEPLTL	n
K	Exon3	262	TCCCAAAGGCCCATGTGACCAATCACCGCAGACCTGATGATAAAGTCACCCTGAGGTGCTGGGCCCTGGGCTTCTACCCTGCTGACATCACCCTGACCTGGCAATTGAATGGGGAGGAGCTGACCCAGGACATGGAGCTTGTGGAGACCAGGCCTGCAGGGGATGGAACCTTCCAGAAGTGGGCATCTGTGGTGGTGCCTCTTGGGAAGGAGCAGAATTACACATGCCATGTGTACCATGAGGGGCTGCCTGAGCCCCTCACCCTGA	PKAHVTNHRRPDDKVTLRCWALGFYPADITLTWQLNGEELTQDMELVETRPAGDGTFQKWASVVVPLGKEQNYTCHVYHEGLPEPLTL	n
K	Exon4	11	CCCCCTCCATTCACTGTCTCCAACAATGCCCTCATTGCTGTTCTGGTTGTCTTTGGAGCTGTGGCCATCATTGTTGCTGTGGTGGCTTTTGTGATGAAGAGGAGGAGAAACACAGG	PPPFTVSNNALIAVLVVFGAVAIIVAVVAFVMKRRRNT	y
K	Exon4	36	CCTCCTCCACACACTGTCTCCAACATGGTAATCATTGCTGTTCTGGTTGTCCTTGGAGCTGTGATCATCATTGGAGCTGTGGTGGCTTTTGTGATGAAAAGAGGGAGAAACACAG	PPPHTVSNMVIIAVLVVLGAVIIIGAVVAFVMKRGRNT	n
K	Exon4	38	CCTCCTCCACACACTGTCTCCAACATGGTAATCATTGCTGTTCTGGTTGTCCTTGGAGCTGTGATCATCATTGGAGCTGTGGTGGCTTTTGTGATGATGATGAGGGGACACACAG	PPPHTVSNMVIIAVLVVLGAVIIIGAVVAFVMMMRGHT	n
K	Exon4	39	CCTCCTCCACACACTGTCTCCAACATGGTAATCATTGCTGTTCTGGTTGTCCTTGGAGCTTGGCCATCATTGCAGCTGTGGTGGCTTTTGTGATGAAGAGAAGGAGACACACAG	PPPHTVSNMVIIAVLVVLGAWPSLQLWWLL**REGDTQ	n	NF
K	Exon4	42	CCTCCTCCACACACTGTCTCCAACATGGTAATCATTGCTGTTCTGGTTGTTGTTGGAGCTGTGATCATCATTGGAGCTGTGGTGGCTTTTGTGATGAAGAGAAGGAGACACACAG	PPPHTVSNMVIIAVLVVVGAVIIIGAVVAFVMKRRRHT	n
K	Exon4	44	CCTCCTCCACACACTGTCTCCAACATGGTAATCATTGCTGTTCTGGTTGTTGTTGGAGCTGTGATCATCATTGGAGCTGTGGTGGCTTTTGTGATGATGATGAGGGGACACACAG	PPPHTVSNMVIIAVLVVVGAVIIIGAVVAFVMMMRGHT	n
K	Exon4	57	CCTCCTCCATACACTGACTCTTACATGGTGATCATTGCTGTTCTGGGTGTCCTTGGAGCTGTGGCCATCATTGTTGCTGTAGTGGCTTTTGTGATGAAGAGGAGGAGAAACACAG	PPPYTDSYMVIIAVLGVLGAVAIIVAVVAFVMKRRRNT	n
K	Exon4	59	CCTCCTCCATACACTGACTCTTACATGGTGATCATTGCTGTTCTGGGTGTCCTTGGAGCTGTGGCCATCCTTGTTGCTGTAGTGGCTTTTGTGATGAAGAGGAGGAGAAACACAG	PPPYTDSYMVIIAVLGVLGAVAILVAVVAFVMKRRRNT	n
K	Exon4	62	CCTCCTCCATACACTGAGTCTTACATGGTGACCATTGCTGTCCTTGGAGCTGTGATCATCATCAAGATTGTTGCTTTGGTGGCTTTGGTGATGAAGAGGAGGAGAAACACGG	PPPYTESYMVTIAVLGAVIIIKIVALVALVMKRRRNT	n	NF
K	Exon4	71	CCTCCTCCATACACTGTCTCCAACATGGCGAACGTAGCTGTTCTGGTTGTCCTTGGAGCTTGGCCATCATTGGAGCTGTGGTGGCTTTTGTGATGAAGAGAAGGAGACACACAG	PPPYTVSNMANVAVLVVLGAWPSLELWWLL**REGDTQ	n	NF
K	Exon4	74	CCTCCTCCATACACTGTCTCCAACATGGCGACCATTGCTATTGTGGTTGACCTTGGAGCTGTGGCCATCATTGGAGCTGTGGTGGCTTTTGTGATGAATAGGAGGTGAAACACAG	PPPYTVSNMATIAIVVDLGAVAIIGAVVAFVMNRR*NT	y	NF
K	Exon4	79	CCTCCTCCATACACTGTCTCCAACATGGCGACCATTGCTGTTGTGGTTGACCTTGGAGCTGTGGCCATCATTGGAGCTGTGGTGGCTTTTGTGATGAATAGGAGGTGAAACACAG	PPPYTVSNMATIAVVVDLGAVAIIGAVVAFVMNRR*NT	y	NF
K	Exon4	84	CCTCCTCCATACACTGTCTCCAACATGGTAATCATCGCTGTTCTGGTTGTTGTTGGAGTTGTGATCATCATTGGAGCTGTGGTGGCTTTTGTGATGATGAGGAAGAGAAACACAG	PPPYTVSNMVIIAVLVVVGVVIIIGAVVAFVMMRKRNT	n
K	Exon4	89	CCTCCTCCATACACTGTCTCCAACATGGTAGTCATCGCTGTTCTGGTTGTTGTTGGAGTTGTGATCATCATTGGAGCTGTGGTGGCTTTTGTGATGATGAGGAAGAGAAACACAG	PPPYTVSNMVVIAVLVVVGVVIIIGAVVAFVMMRKRNT	n
K	Exon4	96	CCTCCTCCATACACTGTTTCCAACATGGTAATCATTGCTGTTCTGGTTGTCCTTGGAGCTCTGGCCATCTTTGGAGCTGTGGTGGCTTTTGTGATGAAGAGGAGGAGACACACAG	PPPYTVSNMVIIAVLVVLGALAIFGAVVAFVMKRRRHT	y
K	Exon4	113	CCTCCTCCATCCACGGACTCCAACATGGTCATCACTGCTGTTCTGGTTATCCTTGGAGCTGTGGCCATCTTTGTTGCTGTGGTGGTTTTTGTAGGATGAGAAACACAGGTAGGAAA	PPPSTDSNMVITAVLVILGAVAIFVAVVVFVG*ETQVG	n	NF
K	Exon4	126	CCTCCTCCATCCACTGACACCAACATGGCCATCATTGCTTTTCTGGTTGTCCTTGGAGCTGTGATAGTCATTGGAGCTATGGTGGCTTTTGTGCTGAAGAGGAGGAGAAACACAG	PPPSTDTNMAIIAFLVVLGAVIVIGAMVAFVLKRRRNT	y
K	Exon4	132	CCTCCTCCATCCACTGACTCCAACATGGTAACCATTGATGTTCTGGTTGTCCTTGGAACTGTGATAGTCATTGTTGCTGTGGTGGCTTTTGTGATGAAGAGGAGGAGAAACACAG	PPPSTDSNMVTIDVLVVLGTVIVIVAVVAFVMKRRRNT	n
K	Exon4	132	CCTCCTCCATCCACTGACTCCAACATGGTGACCATTGATGTTCTGGTTGTCCTTGGAACTGTGATAGTCATTGTTGCTGTGGTGGCTTTTGTGATGAAGAGGAGGAGAAACACAG	PPPSTDSNMVTIDVLVVLGTVIVIVAVVAFVMKRRRNT	n
K	Exon4	144	CCTCCTCCATCCACTGACTCTATCATGTCACACATTGCTGATCTGCTGTGGCCATCATTAAAGCTCTGGTGGTATTTGTGATGAAGAGAAGGAGAAACACAG	PPPSTDSIMSHIADLLWPSLKLWWYL**REGETQ	n	NF
K	Exon4	145	CCTCCTCCATCCACTGACTCTATCATGTCACACATTGCTGATCTGCTGTGGTCATCATTGAAGCTCTGGTGGCATTTGTGATGAAGAGAAGGAGAAACACAG	PPPSTDSIMSHIADLLWSSLKLWWHL**REGETQ	n	NF
K	Exon4	149	CCTCCTCCATCCACTGACTCTTACATAGTGATCATTGTTGTTCTGGTTGTCCTTGGACTTCTGCTCATCGTTTTTGCTGTGGTGGCTTTTGTGATGAGGAGGAGAAACTTGGG	PPPSTDSYIVIIVVLVVLGLLLIVFAVVAFVMRRRNL	n
K	Exon4	164	CCTCCTCCATCCACTGACTCTTACATGGTGATCATTGCTGTCTTTGGAGCTGTGATCATCATCAAGATTGTTGCTTTGGTGGCTTTTGTGATGAAGAGGAGAAGGAACACAG	PPPSTDSYMVIIAVFGAVIIIKIVALVAFVMKRRRNT	n	NF
K	Exon4	172	CCTCCTCCATCCACTGACTCTTACATGGTGATCATTGCTGTTCTGGGTGTCCTTGGAGCTCTGGCCATCTTTGGAGCTGTGGTGGCTTTGGTGATGAAGAGGAGGAGAATCACAG	PPPSTDSYMVIIAVLGVLGALAIFGAVVALVMKRRRIT	n
K	Exon4	176	CCTCCTCCATCCACTGACTCTTACATGGTGATCATTGCTGTTCTGGGTGTCCTTGGAGCTCTGGCCATCTTTGGAGCTGTGGTGGCTTTTGTGAGGAGGAGGAGGAGGAGAAACACAG	PPPSTDSYMVIIAVLGVLGALAIFGAVVAFVRRRRRRNT	y
K	Exon4	179	CCTCCTCCATCCACTGACTCTTACATGGTGATCATTGCTGTTCTGGGTGTCCTTGGAGCTCTGGCCATCTTTGGAGCTGTGGTGGCTTTTGTGATGAGGAGGAGGAGGAGAAACACAG	PPPSTDSYMVIIAVLGVLGALAIFGAVVAFVMRRRRRNT	n
K	Exon4	185	CCTCCTCCATCCACTGACTCTTACATGGTGATCATTGCTGTTCTGGTTGTCCTTGGAGCTGTGATCATCATTGGAGCTGTGGTGGCTTTTGTGATGAAAAGAGGGAGAAACACAG	PPPSTDSYMVIIAVLVVLGAVIIIGAVVAFVMKRGRNT	y
K	Exon4	186	CCTCCTCCATCCACTGACTCTTACATGGTGATCATTGCTGTTCTGGTTGTCCTTGGAGCTGTGTTCATCATTGGAGCTGTGGTGGCTTTTGTGATGATGATGAGGAGAAACACAG	PPPSTDSYMVIIAVLVVLGAVFIIGAVVAFVMMMRRNT	n
K	Exon4	188	CCTCCTCCATCCACTGACTCTTACATGGTGATCATTGCTGTTCTGGTTGTCCTTGGAGCTTGGCCATCATTGCAGCTGTGGTGGCTTTTGTGATGAAGAGAAGGAGACACACAG	PPPSTDSYMVIIAVLVVLGAWPSLQLWWLL**REGDTQ	n	NF
K	Exon4	194	CCTCCTCCATCCACTGACTCTTACATGGTGATCATTGCTGTTCTGGTTGTTGTTGGAGCTGTGATCATCATTGGAGCTGTGGTGGCTTTAGTGATGATGATGAGGAGACACACAG	PPPSTDSYMVIIAVLVVVGAVIIIGAVVALVMMMRRHT	n
K	Exon4	199	CCTCCTCCATCCACTGACTCTTACATGGTGATCATTGCTGTTCTGGTTGTTGTTGGAGCTGTGATCATCATTGGAGCTGTGGTGGCTTTTGTGATGATGATGAGGAGAAACACAG	PPPSTDSYMVIIAVLVVVGAVIIIGAVVAFVMMMRRNT	n
K	Exon4	212	CCTCCTCCATCCACTGACTCTTACATGGTGATCATTGTTGTCCTTGGAGCTGTGATCATCATCAAGATTGTTGCTGTGGTGGCTTTGGTGATGAAGAGAAGGAGACACACAG	PPPSTDSYMVIIVVLGAVIIIKIVAVVALVMKRRRHT	n	NF
K	Exon4	217	CCTCCTCCATCCACTGACTCTTACATGGTGATCATTGTTGTCCTTGGAGCTGTGATCATCATCAAGATTGTTGCTGTGGTGGCTTTGGTGATGAAGAGGAGGAGAAACACAG	PPPSTDSYMVIIVVLGAVIIIKIVAVVALVMKRRRNT	n	NF
K	Exon4	222	CCTCCTCCATCCACTGACTCTTACATGGTGATCATTGTTGTCCTTGGAGCTGTGATCATCATCAAGATTGTTGCTGTGGTGGCTTTGGTGATGAAGAGGAGGAGAATCACAG	PPPSTDSYMVIIVVLGAVIIIKIVAVVALVMKRRRIT	n	NF
K	Exon4	234	CCTCCTCCATCCACTGACTCTTACATGGTGATCATTGTTGTCCTTGGAGCTGTGATCATCATCAAGATTGTTGCTGTGGTGGCTTTTGTGATGAAAAGAGGGAGAAACACAGG	PPPSTDSYMVIIVVLGAVIIIKIVAVVAFVMKRGRNT	n	NF
K	Exon4	237	CCTCCTCCATCCACTGACTCTTACATGGTGATCATTGTTGTCCTTGGAGCTGTGATCATCATCAAGATTGTTGCTGTGGTGGCTTTTGTGATGAAGAGAAGGAGACACACAGG	PPPSTDSYMVIIVVLGAVIIIKIVAVVAFVMKRRRHT	n	NF
K	Exon4	252	CCTCCTCCATCCACTGACTCTTACATGGTGATCATTGTTGTCCTTGGAGCTGTGGTCATCATCAAGATTGTTGCTGTGGTGGCTTTGGTGATGAAGAGGAGGAGAATCACAG	PPPSTDSYMVIIVVLGAVVIIKIVAVVALVMKRRRIT	n	NF
K	Exon4	261	CCTCCTCCATCCACTGACTCTTACATGGTGATCATTGTTGTTCTGGTTGTCCTTGGACTTCTCATCGTTTTTGCAGTGGTGGCTTTTGTGATGAAAAGAGGGAGAAACACAG	PPPSTDSYMVIIVVLVVLGLLIVFAVVAFVMKRGRNT	n	NF
K	Exon4	264	CCTCCTCCATCCACTGACTCTTACATGGTGATCATTGTTGTTCTGGTTGTCCTTGGACTTCTCATCGTTTTTGCAGTGGTGGCTTTTGTGATGAGGAGGAGAAACTTGG	PPPSTDSYMVIIVVLVVLGLLIVFAVVAFVMRRRNL	n	NF
K	Exon4	264	CCTCCTCCATCCACTGACTCTTACATGGTGATCATTGTTGTTCTGGTTGTCCTTGGACTTCTCATCGTTTTTGCTGTGGTGGCTTTTGTGATGAGGAGGAGAAACTTGG	PPPSTDSYMVIIVVLVVLGLLIVFAVVAFVMRRRNL	n	NF
K	Exon4	282	CCTCCTCCATCCACTGACTCTTACATGGTGATCATTGTTGTTCTGGTTGTCCTTGGACTTCTGCTCATCGTTTTTGCTGTGGTGGCTTTGGTGATGAAGAGGAGGAGAATCACAG	PPPSTDSYMVIIVVLVVLGLLLIVFAVVALVMKRRRIT	n
K	Exon4	285	CCTCCTCCATCCACTGACTCTTACATGGTGATCATTGTTGTTCTGGTTGTCCTTGGACTTCTGCTCATCGTTTTTGCTGTGGTGGCTTTTGTGATGAAAAGAGGGAGAAACACAG	PPPSTDSYMVIIVVLVVLGLLLIVFAVVAFVMKRGRNT	n
K	Exon4	288	CCTCCTCCATCCACTGACTCTTACATGGTGATCATTGTTGTTCTGGTTGTCCTTGGACTTCTGCTCATCGTTTTTGCTGTGGTGGCTTTTGTGATGAAGAGAAGGAGACACACAG	PPPSTDSYMVIIVVLVVLGLLLIVFAVVAFVMKRRRHT	n
K	Exon4	290	CCTCCTCCATCCACTGACTCTTACATGGTGATCATTGTTGTTCTGGTTGTCCTTGGACTTCTGCTCATCGTTTTTGCTGTGGTGGCTTTTGTGATGAAGAGGAGGAGAAACACAG	PPPSTDSYMVIIVVLVVLGLLLIVFAVVAFVMKRRRNT	n
K	Exon4	298	CCTCCTCCATCCACTGACTCTTACATGGTGATCATTGTTGTTCTGGTTGTCCTTGGACTTCTGCTCATCGTTTTTGCTGTGGTGGCTTTTGTGATGAGGAGGAGAAACTTGG	PPPSTDSYMVIIVVLVVLGLLLIVFAVVAFVMRRRNL	n
K	Exon4	315	CCTCCTCCATCCACTGACTCTTACATGGTGATCATTGTTGTTCTGGTTGTCCTTGGAGCTGTGATCATCATTGGAGCTGTGGTGGCTTTTGTGATGAAAAGAGGGAGAAACACAG	PPPSTDSYMVIIVVLVVLGAVIIIGAVVAFVMKRGRNT	n
K	Exon4	317	CCTCCTCCATCCACTGACTCTTACATGGTGATCATTGTTGTTCTGGTTGTCCTTGGAGCTTGGCCATCATTGCAGCTGTGGTGGCTTTTGTGATGAAGAGAAGGAGACACACAG	PPPSTDSYMVIIVVLVVLGAWPSLQLWWLL**REGDTQ	n	NF
K	Exon4	319	CCTCCTCCATCCACTGACTCTTACATGGTGATCATTGTTGTTCTGGTTGTCCTTGGATTTCTGCTCATCGTTTTTGCTGTGGTGGCTTTTGTGATGAGGAGGAGAAACTTGG	PPPSTDSYMVIIVVLVVLGFLLIVFAVVAFVMRRRNL	n
K	Exon4	326	CCTCCTCCATCCACTGACTCTTACATGGTGATCGTTGCTGTTCTGGGTGTCCTTGGACTTCTGCTCATCGTTTTTGCTGTGGTGGCTTTTGTGATGAAGAGGAGGAGAAACACAG	PPPSTDSYMVIVAVLGVLGLLLIVFAVVAFVMKRRRNT	n
K	Exon4	332	CCTCCTCCATCCACTGACTCTTACATGGTGATCGTTGCTGTTCTGGGTGTCCTTGGAGCTATGGCCATCATTGGAGCTGTGGTGGCTTTTGTGATGAAGAGAAGGAGAAACACAG	PPPSTDSYMVIVAVLGVLGAMAIIGAVVAFVMKRRRNT	y
K	Exon4	333	CCTCCTCCATCCACTGACTCTTACATGGTGATCGTTGCTGTTCTGGGTGTCCTTGGAGCTATGGCCATCATTGGAGCTGTGGTGGCTTTTGTGATGATGATGAGGAGAAACACAG	PPPSTDSYMVIVAVLGVLGAMAIIGAVVAFVMMMRRNT	y
K	Exon4	338	CCTCCTCCATCCACTGACTCTTACATGGTGATCGTTGCTGTTCTGGGTGTCCTTGGAGCTGTGATCATCATTGGAGCTGTGGTGGCTTTTGTGATGAAAAGAGGGAGAAACACAG	PPPSTDSYMVIVAVLGVLGAVIIIGAVVAFVMKRGRNT	n
K	Exon4	339	CCTCCTCCATCCACTGACTCTTACATGGTGATCGTTGCTGTTCTGGGTGTCCTTGGAGCTGTGATCATCATTGGAGCTGTGGTGGCTTTTGTGATGATGATGAGGAGAAACACAG	PPPSTDSYMVIVAVLGVLGAVIIIGAVVAFVMMMRRNT	n
K	Exon4	346	CCTCCTCCATCCACTGACTCTTACATGGTGATCGTTGCTGTTCTGGGTGTCCTTGGAGCTGTGGCCATCATTGGAGCTGTGGTGGCTTTTGTGATGAAGAGGAGGAGAAACACAC	PPPSTDSYMVIVAVLGVLGAVAIIGAVVAFVMKRRRNT	n
K	Exon4	351	CCTCCTCCATCCACTGACTCTTACATGGTGATCGTTGCTGTTCTGGGTGTCCTTGGAGCTGTGGCCATCATTGGAGCTGTGGTGGCTTTTGTGATGATGATGAGGAGAAACACAG	PPPSTDSYMVIVAVLGVLGAVAIIGAVVAFVMMMRRNT	y
K	Exon4	363	CCTCCTCCATCCACTGACTCTTACATGGTGATCGTTGCTGTTCTGGTTGTCCTTGGAGCTGTGTTCATCATTGGAGCTGTGGTGGCTTTTGTGATGAAGAGAAGGAGACACACAG	PPPSTDSYMVIVAVLVVLGAVFIIGAVVAFVMKRRRHT	n
K	Exon4	367	CCTCCTCCATCCACTGACTCTTACATGGTGATCGTTGCTGTTCTGGTTGTCCTTGGAGCTGTGTTCATCATTGGAGCTGTGGTGGCTTTTGTGATGATGATGAGGAGAAACACAG	PPPSTDSYMVIVAVLVVLGAVFIIGAVVAFVMMMRRNT	y
K	Exon4	369	CCTCCTCCATCCACTGACTCTTACATGGTGATCGTTGCTGTTCTGGTTGTCCTTGGAGCTGTGTTCATCATTGGAGCTGTGGTGGCTTTTGTGATGATGATGAGGAGACACACAG	PPPSTDSYMVIVAVLVVLGAVFIIGAVVAFVMMMRRHT	n
K	Exon4	373	CCTCCTCCATCCACTGACTCTTACATGGTGATCGTTGCTGTTCTGGTTGTCCTTGGAGCTTGGCCATCATGGGAGCTGTGGTGGCTTTTGTGATGAAGAGAAGGAGACACACAG	PPPSTDSYMVIVAVLVVLGAWPSWELWWLL**REGDTQ	n	NF
K	Exon4	394	CCTCCTCCATCCACTGTCTCCAACAATGCCCTCATTGCTGTTCTGGTTGTCTTTGGAGCTGTGGCCATCATTGTTGCTGTGGTGGCTTTTGTGATGAAGAGGAGGAGAAACACAG	PPPSTVSNNALIAVLVVFGAVAIIVAVVAFVMKRRRNT	n
K	Exon4	416	CCTCCTCCATCCACTGTCTCCAACACGGTAATCATTGCTGTTCTGGTTGTCCTTGGAGCTGCAATAGTCACTGGAGCTGTGGTGGATTTTGTGATGAAGAGAAGGAGACACACAG	PPPSTVSNTVIIAVLVVLGAAIVTGAVVDFVMKRRRHT	n
K	Exon4	417	CCTCCTCCATCCACTGTCTCCAACACGGTAATCATTGCTGTTCTGGTTGTCCTTGGAGCTGCAATAGTCACTGGAGCTGTGGTGGCTTTGGTGATGAAGAGGAGGAGAATCACAG	PPPSTVSNTVIIAVLVVLGAAIVTGAVVALVMKRRRIT	n
K	Exon4	418	CCTCCTCCATCCACTGTCTCCAACACGGTAATCATTGCTGTTCTGGTTGTCCTTGGAGCTGCAATAGTCACTGGAGCTGTGGTGGCTTTGGTGATGAAGATGAGAAGGAACACAG	PPPSTVSNTVIIAVLVVLGAAIVTGAVVALVMKMRRNT	n
K	Exon4	419	CCTCCTCCATCCACTGTCTCCAACACGGTAATCATTGCTGTTCTGGTTGTCCTTGGAGCTGCAATAGTCACTGGAGCTGTGGTGGCTTTTATGATGAAGAGGAGAAACACAG	PPPSTVSNTVIIAVLVVLGAAIVTGAVVAFMMKRRNT	n
K	Exon4	422	CCTCCTCCATCCACTGTCTCCAACACGGTAATCATTGCTGTTCTGGTTGTCCTTGGAGCTGCAATAGTCACTGGAGCTGTGGTGGCTTTTGTGATGAAAAGAGGGAGAAACACAG	PPPSTVSNTVIIAVLVVLGAAIVTGAVVAFVMKRGRNT	n
K	Exon4	424	CCTCCTCCATCCACTGTCTCCAACACGGTAATCATTGCTGTTCTGGTTGTCCTTGGAGCTGCAATAGTCACTGGAGCTGTGGTGGCTTTTGTGATGAAGAGAAGGAGAAACACAG	PPPSTVSNTVIIAVLVVLGAAIVTGAVVAFVMKRRRNT	n
K	Exon4	425	CCTCCTCCATCCACTGTCTCCAACACGGTAATCATTGCTGTTCTGGTTGTCCTTGGAGCTGCAATAGTCACTGGAGCTGTGGTGGCTTTTGTGATGAAGAGAAGGAGACACACAG	PPPSTVSNTVIIAVLVVLGAAIVTGAVVAFVMKRRRHT	n
K	Exon4	424	CCTCCTCCATCCACTGTCTCCAACACGGTAATCATTGCTGTTCTGGTTGTCCTTGGAGCTGCAATAGTCACTGGAGCTGTGGTGGCTTTTGTGATGAAGAGGAGGAGAAACACAG	PPPSTVSNTVIIAVLVVLGAAIVTGAVVAFVMKRRRNT	n
K	Exon4	429	CCTCCTCCATCCACTGTCTCCAACACGGTAATCATTGCTGTTCTGGTTGTCCTTGGAGCTGCAATAGTCACTGGAGCTGTGGTGGCTTTTGTGATGAAGAGGAGGAGACACATAG	PPPSTVSNTVIIAVLVVLGAAIVTGAVVAFVMKRRRHI	n
K	Exon4	432	CCTCCTCCATCCACTGTCTCCAACACGGTAATCATTGCTGTTCTGGTTGTCCTTGGAGCTGCAATAGTCACTGGAGCTGTGGTGGCTTTTGTGATGAAGATGAGAAGGAACACAG	PPPSTVSNTVIIAVLVVLGAAIVTGAVVAFVMKMRRNT	y
K	Exon4	435	CCTCCTCCATCCACTGTCTCCAACACGGTAATCATTGCTGTTCTGGTTGTCCTTGGAGCTGCAATAGTCACTGGAGCTGTGGTGGCTTTTGTGATGAAGATGAGAAGGAGAAACACAG	PPPSTVSNTVIIAVLVVLGAAIVTGAVVAFVMKMRRRNT	y
K	Exon4	440	CCTCCTCCATCCACTGTCTCCAACACGGTAATCATTGCTGTTCTGGTTGTCCTTGGAGCTGCAATAGTCACTGGAGCTGTGGTGGCTTTTGTGATGAAGATGAGAAGGAGACACACAG	PPPSTVSNTVIIAVLVVLGAAIVTGAVVAFVMKMRRRHT	n
K	Exon4	446	CCTCCTCCATCCACTGTCTCCAACACGGTAATCATTGCTGTTCTGGTTGTCCTTGGAGCTGCAATAGTCACTGGAGCTGTGGTGGCTTTTGTGATGAGGAGGAGGAGAAACACAG	PPPSTVSNTVIIAVLVVLGAAIVTGAVVAFVMRRRRNT	y
K	Exon4	449	CCTCCTCCATCCACTGTCTCCAACACGGTAATCATTGCTGTTCTGGTTGTCCTTGGAGCTGCAATAGTCACTGGAGCTGTGGTGGCTTTTGTGATGATGAGGAGGAGAAACACAG	PPPSTVSNTVIIAVLVVLGAAIVTGAVVAFVMMRRRNT	n
K	Exon4	452	CCTCCTCCATCCACTGTCTCCAACACGGTAATCATTGCTGTTCTGGTTGTCCTTGGAGCTGCAATAGTCACTGGAGCTGTGGTGGCTTTTGTGATGATGATGAGGAGAAACACAG	PPPSTVSNTVIIAVLVVLGAAIVTGAVVAFVMMMRRNT	n
K	Exon4	474	CCTCCTCCATCCACTGTCTCCAACACGGTAATCATTGCTGTTCTGGTTGTCCTTGGAGCTTGGCCATCATTGCAGCTGTGGTGGCTTTTGTGATGAAGAGAAGGAGACACACAG	PPPSTVSNTVIIAVLVVLGAWPSLQLWWLL**REGDTQ	n	NF
K	Exon4	482	CCTCCTCCATCCACTGTCTCCAACACGGTAATCATTGCTGTTCTGTTTGTCCTTGGAGCTGCAATAGTCACTGGAGCTGTGGTGGCTTTTGTGATGAAGATGAGAAGGAACACAG	PPPSTVSNTVIIAVLFVLGAAIVTGAVVAFVMKMRRNT	n
K	Exon4	494	CCTCCTCCATCCACTGTCTCCAACATGGCAAACGTAGCTGTTCTGGTTGTCCTTGGAGCTTGGCCATCATTGCAGCTGTGGTGGCTTTTGTGATGAAGAGAAGGAGACACACAG	PPPSTVSNMANVAVLVVLGAWPSLQLWWLL**REGDTQ	y	NF
K	Exon4	496	CCTCCTCCATCCACTGTCTCCAACATGGCAAACGTAGCTGTTCTGGTTGTCCTTGGAGCTTGGCCATCATTGGAGCTGTGGTGGCTTTTGTGATGAAGAGAAGGAGACACACAG	PPPSTVSNMANVAVLVVLGAWPSLELWWLL**REGDTQ	n	NF
K	Exon4	500	CCTCCTCCATCCACTGTCTCCAACATGGCAACCTTTGCTGTTCTGGTTGTCCTTGGAGCTTGGCCATCATTGCAGCTGTGGTGGCTTTTGTGATGAAGAGAAGGAGACACACAG	PPPSTVSNMATFAVLVVLGAWPSLQLWWLL**REGDTQ	n	NF
K	Exon4	504	CCTCCTCCATCCACTGTCTCCAACATGGCCATCATTGCTTTTCTGGTTGTCCTTGGAGCTGTGATAGTCATTGGAGCTATGGTGGCTTTTGTGCTGAAGAGGAGGAGAAACACAG	PPPSTVSNMAIIAFLVVLGAVIVIGAMVAFVLKRRRNT	n	NF
K	Exon4	510	CCTCCTCCATCCACTGTCTCCAACATGGCGAACGTAGCTATTCTGGTTGTCCTTGTAGCTTGGCCATCATTGCAGCTGTGGTGGCTTTTGTGATGAAGAGAAGGAGACACACAG	PPPSTVSNMANVAILVVLVAWPSLQLWWLL**REGDTQ	n	NF
K	Exon4	514	CCTCCTCCATCCACTGTCTCCAACATGGCGAACGTAGCTATTCTGGTTGTCCTTGTAGCTTGGCCATCATTGGAGCTGTGGTGGATTTTGTGATGAAGAGAAGGAGACACACAG	PPPSTVSNMANVAILVVLVAWPSLELWWIL**REGDTQ	y	NF
K	Exon4	516	CCTCCTCCATCCACTGTCTCCAACATGGCGAACGTAGCTATTCTGGTTGTCCTTGTAGCTTGGCCATCATTGGAGCTGTGGTGGATTTTGTTGATGAAGAGAAGGAGACACACAG	PPPSTVSNMANVAILVVLVAWPSLELWWILLMKRRRHT	n	NF
K	Exon4	517	CCTCCTCCATCCACTGTCTCCAACATGGCGAACGTAGCTATTCTGGTTGTCCTTGTAGCTTGGCCATCATTGGAGCTGTGGTGGCTTTTGTGATGAAGAGAAGGAGACACACAG	PPPSTVSNMANVAILVVLVAWPSLELWWLL**REGDTQ	y	NF
K	Exon4	524	CCTCCTCCATCCACTGTCTCCAACATGGCGAACGTAGCTATTCTGGTTGTCCTTGTAGCTTGGCCATCATTGGAGCTGTGGTGGTATTTGTGATGAAGAGAAGGAGAAACACAG	PPPSTVSNMANVAILVVLVAWPSLELWWYL**REGETQ	n	NF
K	Exon4	525	CCTCCTCCATCCACTGTCTCCAACATGGCGAACGTAGCTATTCTGGTTGTCCTTGTAGCTTGGCCATCATTGGAGCTGTGGTGGTATTTGTGATGAAGAGAAGGAGACACACAG	PPPSTVSNMANVAILVVLVAWPSLELWWYL**REGDTQ	n	NF
K	Exon4	534	CCTCCTCCATCCACTGTCTCCAACATGGCGAACGTAGCTGTTCTGGTTGTCCTTGGAGCTTGGCCATCATGGGAGCTGTGGTGGCTTTTGTGATGAAGAGAAGGAGACACACAG	PPPSTVSNMANVAVLVVLGAWPSWELWWLL**REGDTQ	n	NF
K	Exon4	494	CCTCCTCCATCCACTGTCTCCAACATGGCGAACGTAGCTGTTCTGGTTGTCCTTGGAGCTTGGCCATCATTGCAGCTGTGGTGGCTTTTGTGATGAAGAGAAGGAGACACACAG	PPPSTVSNMANVAVLVVLGAWPSLQLWWLL**REGDTQ	n	NF
K	Exon4	542	CCTCCTCCATCCACTGTCTCCAACATGGCGAACGTAGCTGTTCTGGTTGTCCTTGGAGCTTGGCCATCATTGCAGCTGTGGTGGCTTTTGTGATGAAGATGAGAAGGAACACAG	PPPSTVSNMANVAVLVVLGAWPSLQLWWLL**R*EGTQ	n	NF
K	Exon4	545	CCTCCTCCATCCACTGTCTCCAACATGGCGAACGTAGCTGTTCTGGTTGTCCTTGGAGCTTGGCCATCATTGCAGCTGTGGTGGTCTTTGTGATGAAGAGAAGGAGACACACAG	PPPSTVSNMANVAVLVVLGAWPSLQLWWSL**REGDTQ	n	NF
K	Exon4	568	CCTCCTCCATCCACTGTCTCCAACATGGCGACCGTTGCTGTTCTGGTTGTCCTTGGAGCTGCAATAGTCACTGGAGCTGTGGTGGCTTTTGTGATGAAGAGAAGGAGACACACAG	PPPSTVSNMATVAVLVVLGAAIVTGAVVAFVMKRRRHT	n
K	Exon4	570	CCTCCTCCATCCACTGTCTCCAACATGGCGACCGTTGCTGTTCTGGTTGTCCTTGGAGCTGCAATAGTCACTGGAGCTGTGGTGGCTTTTGTGATGAAGATGAGAAGGAACACAG	PPPSTVSNMATVAVLVVLGAAIVTGAVVAFVMKMRRNT	n
K	Exon4	573	CCTCCTCCATCCACTGTCTCCAACATGGCGACCGTTGCTGTTCTGGTTGTCCTTGGAGCTGCAATAGTCACTGGAGCTGTGGTGGCTTTTGTGATGAAGATGAGAAGGAGAAACACAG	PPPSTVSNMATVAVLVVLGAAIVTGAVVAFVMKMRRRNT	y
K	Exon4	575	CCTCCTCCATCCACTGTCTCCAACATGGCGACCGTTGCTGTTCTGGTTGTCCTTGGAGCTGCAATAGTCACTGGAGCTGTGGTGGCTTTTGTGATGAAGATGAGAAGGAGACACACAG	PPPSTVSNMATVAVLVVLGAAIVTGAVVAFVMKMRRRHT	n
K	Exon4	585	CCTCCTCCATCCACTGTCTCCAACATGGCGACCGTTGCTGTTCTGGTTGTCCTTGGAGCTGTGATCATCATTGGAGCTGTGGTGGCTTTTGTGATGaAAAGAGGGAGAAACACAG	PPPSTVSNMATVAVLVVLGAVIIIGAVVAFVMKRGRNT	n
K	Exon4	588	CCTCCTCCATCCACTGTCTCCAACATGGCGACCGTTGCTGTTCTGGTTGTCCTTGGAGCTGTGTTCATCATTGGAGCTGTGGTGGCTTTTGTGATGATGATGAGGAGAAACACAG	PPPSTVSNMATVAVLVVLGAVFIIGAVVAFVMMMRRNT	n
K	Exon4	589	CCTCCTCCATCCACTGTCTCCAACATGGCGACCGTTGCTGTTCTGGTTGTCCTTGGAGCTTGGACATCATGGGAGCTGTGGTGGCTTTTGTGATGAAGAGAAGGAGACACACAG	PPPSTVSNMATVAVLVVLGAWTSWELWWLL**REGDTQ	n	NF
K	Exon4	596	CCTCCTCCATCCACTGTCTCCAACATGGCGACCGTTGCTGTTCTGGTTGTCCTTGGAGCTTGGCCATCATGGGAGCTGTGGTGGCTTTTGTGATGAAGAGAAGGAGAAACACAG	PPPSTVSNMATVAVLVVLGAWPSWELWWLL**REGETQ	n	NF
K	Exon4	597	CCTCCTCCATCCACTGTCTCCAACATGGCGACCGTTGCTGTTCTGGTTGTCCTTGGAGCTTGGCCATCATGGGAGCTGTGGTGGCTTTTGTGATGAAGAGAAGGAGACACACAG	PPPSTVSNMATVAVLVVLGAWPSWELWWLL**REGDTQ	n	NF
K	Exon4	600	CCTCCTCCATCCACTGTCTCCAACATGGCGACCGTTGCTGTTCTGGTTGTCCTTGGAGCTTGGCCATCATGGGAGCTGTGGTGGCTTTTGTGATGAAGAGGAGGAAAACACAG	PPPSTVSNMATVAVLVVLGAWPSWELWWLL**RGGKH	n	NF
K	Exon4	602	CCTCCTCCATCCACTGTCTCCAACATGGCGACCGTTGCTGTTCTGGTTGTCCTTGGAGCTTGGCCATCATGGGAGCTGTGGTGGCTTTTGTGATGAAGAGGAGGAGAATCACAG	PPPSTVSNMATVAVLVVLGAWPSWELWWLL**RGGESQ	n	NF
K	Exon4	603	CCTCCTCCATCCACTGTCTCCAACATGGCGACCGTTGCTGTTCTGGTTGTCCTTGGAGCTTGGCCATCATGGGAGCTGTGGTGGCTTTTGTGATGAAGATGAGAAGGAGAAACACAG	PPPSTVSNMATVAVLVVLGAWPSWELWWLL**R*EGETQ	n	NF
K	Exon4	606	CCTCCTCCATCCACTGTCTCCAACATGGCGACCGTTGCTGTTCTGGTTGTCCTTGGAGCTTGGCCATCATGGGAGCTGTGGTGGCTTTTGTGATGATGAGGAGGAGAAACACAG	PPPSTVSNMATVAVLVVLGAWPSWELWWLL***GGETQ	n	NF
K	Exon4	618	CCTCCTCCATCCACTGTCTCCAACATGGCGACCGTTGCTGTTCTGGTTGTCCTTGGAGCTTGGCCATCATTGCAGCTGTGGTGGCTTTTGTGATGAAGAGAAGGAGACACACAG	PPPSTVSNMATVAVLVVLGAWPSLQLWWLL**REGDTQ	n	NF
K	Exon4	619	CCTCCTCCATCCACTGTCTCCAACATGGCGACCGTTGCTGTTCTGGTTGTCCTTGGAGCTTGGCCATCATTGCAGCTGTGGTGGCTTTTGTGATGAAGAGGAGGAGAAACACAG	PPPSTVSNMATVAVLVVLGAWPSLQLWWLL**RGGETQ	n	NF
K	Exon4	621	CCTCCTCCATCCACTGTCTCCAACATGGCGACCGTTGCTGTTCTGGTTGTCCTTGGAGCTTGGCCATCATTGCAGCTGTGGTGGCTTTTGTGATGAAGATGAGAAGGAGAAACACAG	PPPSTVSNMATVAVLVVLGAWPSLQLWWLL**R*EGETQ	n	NF
K	Exon4	630	CCTCCTCCATCCACTGTCTCCAACATGGCGACCGTTGCTGTTCTGGTTGTCCTTGTAGCTTGGCCATCATTGGAGCTGTGGTGGATTTTGTGATGAAGAGAAGGAGACACACAG	PPPSTVSNMATVAVLVVLVAWPSLELWWIL**REGDTQ	n	NF
K	Exon4	618	CCTCCTCCATCCACTGTCTCCAACATGGCGACTGTTGCTGTTCTGGTTGTCCTTGGAGCTTGGCCATCATTGCAGCTGTGGTGGCTTTTGTGATGAAGAGAAGGAGACACACAG	PPPSTVSNMATVAVLVVLGAWPSLQLWWLL**REGDTQ	n	NF
K	Exon4	640	CCTCCTCCATCCACTGTCTCCAACATGGCGACTGTTGCTGTTCTGGTTGTCCTTGGAGCTTGGCCATCATTGGAGCTGTGGTGGCTTTTGTGATGAAGAGAAGGAGACACACAG	PPPSTVSNMATVAVLVVLGAWPSLELWWLL**REGDTQ	n	NF
K	Exon4	630	CCTCCTCCATCCACTGTCTCCAACATGGCGACTGTTGCTGTTCTGGTTGTCCTTGTAGCTTGGCCATCATTGGAGCTGTGGTGGATTTTGTGATGAAGAGAAGGAGACACACAG	PPPSTVSNMATVAVLVVLVAWPSLELWWIL**REGDTQ	n	NF
K	Exon4	648	CCTCCTCCATCCACTGTCTCCAACATGGTAAACAAAGCTGTTCTGATTGTCGTTGGAGCTGTGACCATCATTGGAGCTATGGTGGCTTTAGTGATGATGAGGAGGAGACACACAG	PPPSTVSNMVNKAVLIVVGAVTIIGAMVALVMMRRRHT	n
K	Exon4	662	CCTCCTCCATCCACTGTCTCCAACATGGTAAACAAAGCTGTTCTGCTTGTCCTTGGAGCTGTGGTCATCATTGGAGCTATGGTGCCTTTTGTGATGAAGAGGAGGAGAAACACAG	PPPSTVSNMVNKAVLLVLGAVVIIGAMVPFVMKRRRNT	y
K	Exon4	663	CCTCCTCCATCCACTGTCTCCAACATGGTAAACAAAGCTGTTCTGCTTGTCCTTGGAGCTGTGGTCATCATTGGAGCTATGGTGCCTTTTGTGATGAAGAGGAGGAGAATCACAG	PPPSTVSNMVNKAVLLVLGAVVIIGAMVPFVMKRRRIT	n
K	Exon4	670	CCTCCTCCATCCACTGTCTCCAACATGGTAAACAAGCTGTTCTGCTTGTCCTTGGAGCTGTGGTCATCATTGGAGCTATGGTGCCTTTTGTGATGAAGAGGAGGAGAAACACAG	PPPSTVSNMVNKLFCLSLELWSSLELWCLL**RGGETQ	n	NF
K	Exon4	672	CCTCCTCCATCCACTGTCTCCAACATGGTAACAAAGCTGTTCTGCTTGTCCTTGGAGCTGTGGTCATCATTGGAGCTATGGTGCCTTTTGTGATGAAGAGGAGGAGAAACACAG	PPPSTVSNMVTKLFCLSLELWSSLELWCLL**RGGETQ	n	NF
K	Exon4	680	CCTCCTCCATCCACTGTCTCCAACATGGTAATCATAGCTGTTCTGGTTGTCCTTGGAGCTGTGACCATCCTTGGAGCTGTGGTGGCTTTTGTGATGAAGAGGAGGAGACACATAG	PPPSTVSNMVIIAVLVVLGAVTILGAVVAFVMKRRRHI	n
K	Exon4	681	CCTCCTCCATCCACTGTCTCCAACATGGTAATCATAGCTGTTCTGGTTGTCCTTGGAGCTGTGATCATCCTTGGAGCTGTGGTGGATTTTGTGATGAAGAGAAGGAGACACACAG	PPPSTVSNMVIIAVLVVLGAVIILGAVVDFVMKRRRHT	n
K	Exon4	684	CCTCCTCCATCCACTGTCTCCAACATGGTAATCATAGCTGTTCTGGTTGTCCTTGGAGCTGTGATCATCCTTGGAGCTGTGGTGGCTTTTGTGATGAAGAGGAGGAGAAACACAG	PPPSTVSNMVIIAVLVVLGAVIILGAVVAFVMKRRRNT	n
K	Exon4	686	CCTCCTCCATCCACTGTCTCCAACATGGTAATCATAGCTGTTCTGGTTGTCCTTGGAGCTGTGATCATCCTTGGAGCTGTGGTGGCTTTTGTGATGAAGAGGAGGAGACACATAG	PPPSTVSNMVIIAVLVVLGAVIILGAVVAFVMKRRRHI	n
K	Exon4	699	CCTCCTCCATCCACTGTCTCCAACATGGTAATCATTGCTGTTCTGGTTGTCCTTGGAGCTGCAATAGTCACTGGAGCTGTGGTGGCTTTTGTGATGAAGATGAGAAGGAGAAACACAG	PPPSTVSNMVIIAVLVVLGAAIVTGAVVAFVMKMRRRNT	n
K	Exon4	702	CCTCCTCCATCCACTGTCTCCAACATGGTAATCATTGCTGTTCTGGTTGTCCTTGGAGCTGTGATAGTCATTGTTGCTGTGGTGGCTTTTGTAATGAAGAGGAGGAAAACACAG	PPPSTVSNMVIIAVLVVLGAVIVIVAVVAFVMKRRKTQ	y
K	Exon4	702	CCTCCTCCATCCACTGTCTCCAACATGGTAATCATTGCTGTTCTGGTTGTCCTTGGAGCTGTGATAGTCATTGTTGCTGTGGTGGCTTTTGTGATGAAGAGGAGGAAAACACAG	PPPSTVSNMVIIAVLVVLGAVIVIVAVVAFVMKRRKTQ	y
K	Exon4	710	CCTCCTCCATCCACTGTCTCCAACATGGTAATCATTGCTGTTCTGGTTGTCCTTGGAGCTGTGATCATCATTGCAGCTGTGGTGGCTTTTGTGATGAAGAGAAGGAGACACACAG	PPPSTVSNMVIIAVLVVLGAVIIIAAVVAFVMKRRRHT	n
K	Exon4	715	CCTCCTCCATCCACTGTCTCCAACATGGTAATCATTGCTGTTCTGGTTGTCCTTGGAGCTGTGATCATCATTGGAGCTGTGGTGGCTTTGGTGATGAAGAGGAGGAGAATCACAG	PPPSTVSNMVIIAVLVVLGAVIIIGAVVALVMKRRRIT	n
K	Exon4	721	CCTCCTCCATCCACTGTCTCCAACATGGTAATCATTGCTGTTCTGGTTGTCCTTGGAGCTGTGATCATCATTGGAGCTGTGGTGGCTTTTGTGATGAAAAGAGGGAGAAACACAG	PPPSTVSNMVIIAVLVVLGAVIIIGAVVAFVMKRGRNT	y
K	Exon4	727	CCTCCTCCATCCACTGTCTCCAACATGGTAATCATTGCTGTTCTGGTTGTCCTTGGAGCTGTGATCATCATTGGAGCTGTGGTGGCTTTTGTGATGAAGAGAAGGAGACACACAG	PPPSTVSNMVIIAVLVVLGAVIIIGAVVAFVMKRRRHT	n
K	Exon4	727	CCTCCTCCATCCACTGTCTCCAACATGGTAATCATTGCTGTTCTGGTTGTCCTTGGAGCTGTGATCATCATTGGAGCTGTGGTGGCTTTTGTGATGAAGAGGAGGAGACACACAG	PPPSTVSNMVIIAVLVVLGAVIIIGAVVAFVMKRRRHT	n
K	Exon4	737	CCTCCTCCATCCACTGTCTCCAACATGGTAATCATTGCTGTTCTGGTTGTCCTTGGAGCTGTGATCATCATTGGAGCTGTGGTGGCTTTTGTGATGAAGATGAGAAGGAGAAACACAG	PPPSTVSNMVIIAVLVVLGAVIIIGAVVAFVMKMRRRNT	n
K	Exon4	741	CCTCCTCCATCCACTGTCTCCAACATGGTAATCATTGCTGTTCTGGTTGTCCTTGGAGCTGTGATCATCATTGGAGCTGTGGTGGCTTTTGTGATGAGGAGGAGAAACTTGGGTAG	PPPSTVSNMVIIAVLVVLGAVIIIGAVVAFVMRRRNLG	n
K	Exon4	742	CCTCCTCCATCCACTGTCTCCAACATGGTAATCATTGCTGTTCTGGTTGTCCTTGGAGCTGTGATCATCATTGGAGCTGTGGTGGCTTTTGTGATGAGGAGGAGGAGAAACACAG	PPPSTVSNMVIIAVLVVLGAVIIIGAVVAFVMRRRRNT	n
K	Exon4	744	CCTCCTCCATCCACTGTCTCCAACATGGTAATCATTGCTGTTCTGGTTGTCCTTGGAGCTGTGATCATCATTGGAGCTGTGGTGGCTTTTGTGATGATGATGAGGAGAAACACAG	PPPSTVSNMVIIAVLVVLGAVIIIGAVVAFVMMMRRNT	n
K	Exon4	754	CCTCCTCCATCCACTGTCTCCAACATGGTAATCATTGCTGTTCTGGTTGTCCTTGGAGCTTGGCCATCATTGCAGCTGTGGTGGCTTTTGTGATGAAGAGAAGGAGACACACAG	PPPSTVSNMVIIAVLVVLGAWPSLQLWWLL**REGDTQ	n	NF
K	Exon4	757	CCTCCTCCATCCACTGTCTCCAACATGGTAATCATTGCTGTTCTGGTTGTCCTTGTAGCTTGGCCATCATTGGAGCTGTGGTGGATTTTGTGATGAAGAGAAGGAGACACACAG	PPPSTVSNMVIIAVLVVLVAWPSLELWWIL**REGDTQ	n	NF
K	Exon4	764	CCTCCTCCATCCACTGTCTCCAACATGGTAATCATTGCTGTTCTTGTTGTCGTTGGAGCTGTGATCATAATTGGAGCTGTGGTGGCTTTAGTGATGATGAGGAGGAGACACACAG	PPPSTVSNMVIIAVLVVVGAVIIIGAVVALVMMRRRHT	n
K	Exon4	764	CCTCCTCCATCCACTGTCTCCAACATGGTAATCATTGCTGTTCTTGTTGTCGTTGGAGCTGTGATCATCATTGGAGCTGTGGTGGCTTTAGTGATGATGAGGAGGAGACACACAG	PPPSTVSNMVIIAVLVVVGAVIIIGAVVALVMMRRRHT	n
K	Exon4	772	CCTCCTCCATCCACTGTCTCCAACATGGTGAACGTAGCTGTTCTGGTTGTCCTTGGAGCTTGGCCATCATTGCAGCTGTGGTGGCTTTTGTGATGAAGAGAAGGAGACACACAG	PPPSTVSNMVNVAVLVVLGAWPSLQLWWLL**REGDTQ	n	NF
K	Exon4	804	CCTCCTCCATTCACTGTCTCCAACAATGCCCTCATTGCTGTTCTGGTTGTCCTTGGAGCTGCAATAGTCACTGGAGCTGTGGTGGCTTTTGTGATGAAGATGAGAAGGAACACAG	PPPFTVSNNALIAVLVVLGAAIVTGAVVAFVMKMRRNT	n
K	Exon4	808	CCTCCTCCATTCACTGTCTCCAACAATGCCCTCATTGCTGTTCTGGTTGTCCTTGTAGCTTGGCCATCATTGGAGCTGTGGTGGATTTTGTGATGAAGAGAAGGAGACACACAG	PPPFTVSNNALIAVLVVLVAWPSLELWWIL**REGDTQ	n	NF
K	Exon4	809	CCTCCTCCATTCACTGTCTCCAACAATGCCCTCATTGCTGTTCTGGTTGTCCTTGTAGCTTGGCCATCATTGGAGCTGTGGTGGCTTTTGTGATGAAGAGAAGGAGACACACAG	PPPFTVSNNALIAVLVVLVAWPSLELWWLL**REGDTQ	n	NF
K	Exon4	818	CCTCCTCCATTCACTGTCTCCAACAATGCCCTCATTGCTGTTCTGGTTGTCTTTGGAGCTGTGGCCATCATTGCAGCTGTGGTGGCTTTTGTGATGAAGAGAAGGAGACACACAG	PPPFTVSNNALIAVLVVFGAVAIIAAVVAFVMKRRRHT	n
K	Exon4	830	CCTCCTCCATTCACTGTCTCCAACAATGCCCTCATTGCTGTTCTGGTTGTCTTTGGAGCTGTGGCCATCATTGTTGCTGTGGTGGCTTTTGTGATGAAGAGAAGGAGACACACAG	PPPFTVSNNALIAVLVVFGAVAIIVAVVAFVMKRRRHT	n
K	Exon4	11	CCTCCTCCATTCACTGTCTCCAACAATGCCCTCATTGCTGTTCTGGTTGTCTTTGGAGCTGTGGCCATCATTGTTGCTGTGGTGGCTTTTGTGATGAAGAGGAGGAGAAACACAG	PPPFTVSNNALIAVLVVFGAVAIIVAVVAFVMKRRRNT	n
K	Exon4	11	CCTCCTCCATTCACTGTCTCCAACAATGCCCTCATTGCTGTTCTGGTTGTCTTTGGAGCTGTGGCCATCATTGTTGCTGTGGTGGCTTTTGTGATGAAGAGGAGGAGAAACACGG	PPPFTVSNNALIAVLVVFGAVAIIVAVVAFVMKRRRNT	n
K	Exon4	837	CCTCCTCCATTCACTGTCTCCAACAATGCCCTCATTGCTGTTCTGGTTGTCTTTGGAGCTGTGGCCATCATTGTTGCTGTGGTGGCTTTTGTGATGAAGAGGAGGAGAAACATAG	PPPFTVSNNALIAVLVVFGAVAIIVAVVAFVMKRRRNI	n
K	Exon4	830	CCTCCTCCATTCACTGTCTCCAACAATGCCCTCATTGCTGTTCTGGTTGTCTTTGGAGCTGTGGCCATCATTGTTGCTGTGGTGGCTTTTGTGATGAAGAGGAGGAGACACACAG	PPPFTVSNNALIAVLVVFGAVAIIVAVVAFVMKRRRHT	n
K	Exon4	840	CCTCCTCCATTCACTGTCTCCAACAATGCCCTCATTGCTGTTCTGGTTGTCTTTGGAGCTGTGGCCATCATTGTTGCTGTGGTGGCTTTTGTGATGAAGATGAGAAGGAGAAACACAGG	PPPFTVSNNALIAVLVVFGAVAIIVAVVAFVMKMRRRNT	n
K	Exon4	843	CCTCCTCCATTCACTGTCTCCAACAATGCCCTCATTGCTGTTCTGGTTGTCTTTGGAGCTGTGGCCATCATTGTTGCTGTGGTGGCTTTTGTGATGAGGAGGAGAAACTTGG	PPPFTVSNNALIAVLVVFGAVAIIVAVVAFVMRRRNL	n
K	Exon4	844	CCTCCTCCATTCACTGTCTCCAACAATGCCCTCATTGCTGTTCTGGTTGTCTTTGGAGCTGTGGCCATCATTGTTGCTGTGGTGGCTTTTGTGATGATGAGGAGGAGAAACACAG	PPPFTVSNNALIAVLVVFGAVAIIVAVVAFVMMRRRNT	n
K	Exon4	852	CCTCCTCCATTCACTGTCTCCAACAATGCCCTCATTGCTGTTCTGGTTGTCTTTGGAGCTTGGCCATCATTGCAGCTGTGGTGGCTTTTGTGATGAAGAGAAGGAGACACACAG	PPPFTVSNNALIAVLVVFGAWPSLQLWWLL**REGDTQ	n	NF
K	Exon4	861	CCTCCTCCATTCACTGTCTCCAACATGGTAATCATTGCTGTTCTGGTTGTCCTTGGAGCTGTGATCATCATTGGAGCTGTGGTGGCTTTTGTGATGAAAAGAGGGAGAAACACAG	PPPFTVSNMVIIAVLVVLGAVIIIGAVVAFVMKRGRNT	n
K	Exon4	863	CCTCCTCCATTCACTGTCTCCAACATGGTAATCATTGCTGTTCTGGTTGTTCTTGGAGCTGTGATCATCCTTGGAGCTGTGGTGGCTTTTGTGATGAAGAGGAGGAAAACACAG	PPPFTVSNMVIIAVLVVLGAVIILGAVVAFVMKRRKTQ	n
K	Exon4	880	CCTCCTCCGTCCACTGACTCTTACATGGTGATCGTTGCTGTTCTGGGTGTCCTTGGAGCTATGGCCATCATTGCAGCTGTGGTGGCTTTTGTGATGAAGAGAAGGAGACACACAG	PPPSTDSYMVIVAVLGVLGAMAIIAAVVAFVMKRRRHT	n
K	Exon4	882	CCTCCTCCGTCCACTGACTCTTACATGGTGATCGTTGCTGTTCTGGGTGTCCTTGGAGCTATGGCCATCATTGGAGCTGTGGTGGATTTTGTGATGAAGAGAAGGAGACACACAG	PPPSTDSYMVIVAVLGVLGAMAIIGAVVDFVMKRRRHT	n
K	Exon4	888	CCTCCTCCGTCCACTGACTCTTACATGGTGATCGTTGCTGTTCTGGGTGTCCTTGGAGCTATGGCCATCATTGGAGCTGTGGTGGCTTTTGTGATGAAGAGAAGGAGAAACAACAG	PPPSTDSYMVIVAVLGVLGAMAIIGAVVAFVMKRRRNN	n
K	Exon4	332	CCTCCTCCGTCCACTGACTCTTACATGGTGATCGTTGCTGTTCTGGGTGTCCTTGGAGCTATGGCCATCATTGGAGCTGTGGTGGCTTTTGTGATGAAGAGAAGGAGAAACACAG	PPPSTDSYMVIVAVLGVLGAMAIIGAVVAFVMKRRRNT	n
K	Exon4	891	CCTCCTCCGTCCACTGACTCTTACATGGTGATCGTTGCTGTTCTGGGTGTCCTTGGAGCTATGGCCATCATTGGAGCTGTGGTGGCTTTTGTGATGAAGAGAAGGAGAACACAG	PPPSTDSYMVIVAVLGVLGAMAIIGAVVAFVMKRRRTQ	n
K	Exon4	892	CCTCCTCCGTCCACTGACTCTTACATGGTGATCGTTGCTGTTCTGGGTGTCCTTGGAGCTATGGCCATCATTGGAGCTGTGGTGGCTTTTGTGATGAAGAGAAGGAGACACACAG	PPPSTDSYMVIVAVLGVLGAMAIIGAVVAFVMKRRRHT	n
K	Exon4	332	CCTCCTCCGTCCACTGACTCTTACATGGTGATCGTTGCTGTTCTGGGTGTCCTTGGAGCTATGGCCATCATTGGAGCTGTGGTGGCTTTTGTGATGAAGAGGAGGAGAAACACAG	PPPSTDSYMVIVAVLGVLGAMAIIGAVVAFVMKRRRNT	n
K	Exon4	900	CCTCCTCCGTCCACTGACTCTTACATGGTGATCGTTGCTGTTCTGGGTGTCCTTGGAGCTATGGCCATCATTGGAGCTGTGGTGGCTTTTGTGATGATGATGAGGAGAAAACACAG	PPPSTDSYMVIVAVLGVLGAMAIIGAVVAFVMMMRRKH	n
K	Exon4	333	CCTCCTCCGTCCACTGACTCTTACATGGTGATCGTTGCTGTTCTGGGTGTCCTTGGAGCTATGGCCATTATTGGAGCTGTGGTGGCTTTTGTGATGATGATGAGGAGAAACACAG	PPPSTDSYMVIVAVLGVLGAMAIIGAVVAFVMMMRRNT	n
K	Exon4	910	CCTCCTCCGTCCACTGACTCTTACATGGTGATCGTTGCTGTTCTGGGTGTCCTTGGAGCTGTGTTCATCATTGGAGCTGTGGTGGCTTTTGTGATGATGATGAGGAGAAACACAG	PPPSTDSYMVIVAVLGVLGAVFIIGAVVAFVMMMRRNT	n
K	Exon4	912	CCTCCTCCGTCCACTGACTCTTACATGGTGATCGTTGCTGTTCTGGGTGTCCTTGGAGCTTGGCCATCATTGCAGCTGTGGTGGCTTTTGTGATGAAGAGAAGGAGACACACAG	PPPSTDSYMVIVAVLGVLGAWPSLQLWWLL**REGDTQ	n	NF
K	Exon4	367	CCTCCTCCGTCCACTGACTCTTACATGGTGATCGTTGCTGTTCTGGTTGTCCTTGGAGCTGTGTTCATCATTGGAGCTGTGGTGGCTTTTGTGATGATGATGAGGAGAAACACAG	PPPSTDSYMVIVAVLVVLGAVFIIGAVVAFVMMMRRNT	n
K	Exon4	922	CCTCCTCCGTCCACTGACTCTTACATGGTGATCGTTGCTGTTCTGGTTGTCCTTGGAGCTTGGCCATCATTGCAGCTGTGGTGGCTTTTGTGATGAAGAGAAGGAGACACACAG	PPPSTDSYMVIVAVLVVLGAWPSLQLWWLL**REGDTQ	n	NF
K	Exon4	932	CCTCCTCCTTCCACTGACTCTATCATGTCACACATTACTGATCTGCTGTGGCCATCATTAAAGCTCTGGTGGTATTTGTGATGAAGAGAAGGAGAAACACAG	PPPSTDSIMSHITDLLWPSLKLWWYL**REGETQ	n	NF
K	Exon4	144	CCTCCTCCTTCCACTGACTCTATCATGTCACACATTGCTGATCTGCTGTGGCCATCATTAAAGCTCTGGTGGTATTTGTGATGAAGAGAAGGAGAAACACAG	PPPSTDSIMSHIADLLWPSLKLWWYL**REGETQ	n	NF
K	Exon4	955	CCTCCTCCTTCCACTGACTCTATCATGTCACACATTGCTGATCTGCTGTGGCCATCATTAAAGCTCTGGTGGTATTTGTGATGAAGAGAAGGAGAAACACGA	PPPSTDSIMSHIADLLWPSLKLWWYL**REGETR	n	NF
K	Exon4	958	CCTCCTCCTTCCACTGACTCTATCATGTCACACATTGCTGATCTGCTGTGGCCATCATTAAAGCTCTGGTGGTATTTGTGATGAAGAGAAGGAGACACACAG	PPPSTDSIMSHIADLLWPSLKLWWYL**REGDTQ	n	NF
K	Exon4	963	CCTCCTCCTTCCACTGACTCTATCATGTCACACATTGCTGATCTGCTGTGGCCATCATTAAAGCTCTGGTGGTATTTGTGATGAAGAGGAGGAGAAACACAG	PPPSTDSIMSHIADLLWPSLKLWWYL**RGGETQ	n	NF
K	Exon4	988	CCTCCTCTATCCACCGACTCCAACATGGTAATCATAGCTGTTCTGGTTGTCCTTGGAGCTGTGGTCATCATCTATGTTGCTGAGGTGGCTTTTGTGATGAAGAGGAGGAGAAACAAAGG	PPLSTDSNMVIIAVLVVLGAVVIIYVAEVAFVMKRRRNK	n
K	Exon4	994	CCTCCTCTATCCACCGACTCCAACATGGTGACCATTGCTGTTCTGGTTGTCCTTGGAACTGTGATAGTCATTGTTGCTGTGGTGGCTTTTGTGATGAAGAGAAGGAGACACACAG	PPLSTDSNMVTIAVLVVLGTVIVIVAVVAFVMKRRRHT	n
K	Exon4	996	CCTCCTCTATCCACCGACTCCAACATGGTGACCATTGCTGTTCTGGTTGTCCTTGGAACTGTGATAGTCATTGTTGCTGTGGTGGCTTTTGTGATGAAGAGGAGGAGAAACACAG	PPLSTDSNMVTIAVLVVLGTVIVIVAVVAFVMKRRRNT	y
K	Exon4	1010	CCTCCTCTATCCACTGACTCCAACATGGTGACCATTGATGTTCTGGTTGTCCTTGGAACTGTGATAGTCATTGTTGCTGTGGTGGCTTTTGTGATGAAGAGGAGGAGAAACACAG	PPLSTDSNMVTIDVLVVLGTVIVIVAVVAFVMKRRRNT	n
K	Exon4	994	CCTCCTCTATCCACTGACTCCAACATGGTGACCATTGCTGTTCTGGTTGTCCTTGGAACTGTGATAGTCATTGTTGCTGTGGTGGCTTTTGTGATGAAGAGAAGGAGACACACAG	PPLSTDSNMVTIAVLVVLGTVIVIVAVVAFVMKRRRHT	n
K	Exon4	1020	CCTCCTCTATCCACTGACTCCAACATGGTGACCATTGCTGTTCTGGTTGTCCTTGGAACTGTGATAGTCATTGTTGCTGTGGTGGCTTTTGTGATGAAGAGGAGAAACACAG	PPLSTDSNMVTIAVLVVLGTVIVIVAVVAFVMKRRNT	n
K	Exon4	996	CCTCCTCTATCCACTGACTCCAACATGGTGACCATTGCTGTTCTGGTTGTCCTTGGAACTGTGATAGTCATTGTTGCTGTGGTGGCTTTTGTGATGAAGAGGAGGAGAAACACAG	PPLSTDSNMVTIAVLVVLGTVIVIVAVVAFVMKRRRNT	n
K	Exon4	1022	CCTCCTCTATCCACTGACTCCAACATGGTGACCATTGCTGTTCTGGTTGTCCTTGGAACTGTGATAGTCATTGTTGCTGTGGTGGCTTTTGTGATGAAGAGGAGGAGAACACAG	PPLSTDSNMVTIAVLVVLGTVIVIVAVVAFVMKRRRTQ	n
K	Exon4	1042	CCTCCTTCATCCACAAAGACTAACACAGTAATCATTGCTGTTCCGGTTGTCCTTGGAGCTGTGGTCATCCTTGGAGCTGTGGTGGCTTTTGTGATGAAGAGGAGGAGAAACACAG	PPSSTKTNTVIIAVPVVLGAVVILGAVVAFVMKRRRNT	y
K	Exon4	1046	CCTCCTTCATCCACCAAGACTAACACAGTAATCATTGCTGTTCCGGTTGTCCTTGGAGCTGTGGTCATCCTTGGAGCTGTGATGGCTTTTGTGATGAAGAGGAGGAGAAACACAG	PPSSTKTNTVIIAVPVVLGAVVILGAVMAFVMKRRRNT	y
K	Exon4	1042	CCTCCTTCATCCACCAAGACTAACACAGTAATCATTGCTGTTCCGGTTGTCCTTGGAGCTGTGGTCATCCTTGGAGCTGTGGTGGCTTTTGTGATGAAGAGGAGGAGAAACACAG	PPSSTKTNTVIIAVPVVLGAVVILGAVVAFVMKRRRNT	y
K	Exon4	1048	CCTCCTTCATCCACCAAGACTAACACAGTAATCATTGCTGTTTCGGTTGTCCTTGGAGCTGTGGTCATCCTTGGAGCTGTGGTGGCTTTTGTGATGAAGAGGAGGAGAAACACAG	PPSSTKTNTVIIAVSVVLGAVVILGAVVAFVMKRRRNT	n
K	Exon4	1061	CCTCGTCTGTCCACTGACTCTTACATGGTGATCGTTGCTGTTCTGGGTGTCCTTGGAGCTATGGCCATCATTGGAGCTGTGGTGGCTTTTGTGATGAAGAGAAGGAGACACACAG	PRLSTDSYMVIVAVLGVLGAMAIIGAVVAFVMKRRRHT	n
K	Exon4	1062	CCTCGTCTGTCCACTGACTCTTACATGGTGATCGTTGCTGTTCTGGGTGTCCTTGGAGCTATGGCCATCATTGGAGCTGTGGTGGCTTTTGTGATGAAGAGGAGGAGAAACACAG	PRLSTDSYMVIVAVLGVLGAMAIIGAVVAFVMKRRRNT	n
K	Exon4	1065	CCTCGTCTGTCCACTGACTCTTACATGGTGATCGTTGCTGTTCTGGGTGTCCTTGGAGCTATGGCCATCATTGGAGCTGTGGTGGCTTTTGTGATGATGAGGAGGAGAAACACAG	PRLSTDSYMVIVAVLGVLGAMAIIGAVVAFVMMRRRNT	n
K	Exon4	1082	CCTCTCCATCCACTGACTCTTACATGGTGATCATTGTTGTCCTTGGAGCTGTGATCATCATCAAGATTGTTGCTGTGGTGGCTTTGGTGATGAAGAGGAGGAGAATCACAG	PLHPLTLTW*SLLSLEL*SSSRLLLWWLW**RGGESQ	n	NF
K	Exon4	1085	CCTCTTCCATCCACCGACTCTAACATGGTAATCATTGCTGCTCTGGTTGTCTTTGGAGCTGTGATCATCATTGGAGCTGTGGTGGCTTTTATGATGAAGAGGAGAAACACAG	PLPSTDSNMVIIAALVVFGAVIIIGAVVAFMMKRRNT	y
K	Exon4	1093	CCTCTTCCATCCGCCGACTCTAACATGGTAATCATTGCTGCTCTGGTTGTCTTTGGAGCTGTGATCATCATTGGAGCTGTGGTGGCTTTTATGATGAAGAGGAGAAACACAG	PLPSADSNMVIIAALVVFGAVIIIGAVVAFMMKRRNT	y
K	Exon4	1095	CCTTCTCCATCCGCCGACTCTAACATGGTAATCATTGCTGCTCTGGTTGTCTTTGGAGCTGTGATCATCATTGGAGCTGTGGTGGCTTTTATGATGAAGAGGAGAAACACAG	PSPSADSNMVIIAALVVFGAVIIIGAVVAFMMKRRNT	n
K	Exon4	1103	CCTTCTCCATCCGCCGACTCTAACATGGTAATCATTGCTGCTCTGGTTGTCTTTGGAGCTGTGATCATCATTGTTGCTGTGGTGGCTTTTATGATGAAGAGGAGAAACACAG	PSPSADSNMVIIAALVVFGAVIIIVAVVAFMMKRRNT	n
K	Exon4	1108	CCTTCTCCATCCGCCGACTCTAACATGGTAATCATTGCTTCTCTGGTTGTCTTTGGAGCTGTGATCATCATTGTTGCTGTGGTGGCTTTTATGATGAAGAGGAGAAACACAG	PSPSADSNMVIIASLVVFGAVIIIVAVVAFMMKRRNT	n
K	Exon4	1124	CTTCCTCCATCCACTGTCTCCAACACGGTAATCATTGCTGTTCTGGTTGTCCTTGGAGCTGCAATAGTCACTGGAGCTGTGGTGGCTTTTGTGATGAAGAGAAGGAGACACACAG	LPPSTVSNTVIIAVLVVLGAAIVTGAVVAFVMKRRRHT	n
K	Exon4	1125	CTTCCTCCATCCACTGTCTCCAACACGGTAATCATTGCTGTTCTGGTTGTCCTTGGAGCTGCAATAGTCACTGGAGCTGTGGTGGCTTTTGTGATGAAGAGGAGGAGAAACACAG	LPPSTVSNTVIIAVLVVLGAAIVTGAVVAFVMKRRRNT	n
K	Exon4	1126	CTTCCTCCATCCACTGTCTCCAACACGGTAATCATTGCTGTTCTGGTTGTCCTTGGAGCTGCAATAGTCACTGGAGCTGTGGTGGCTTTTGTGATGAAGATGAGAAGGAACACAG	LPPSTVSNTVIIAVLVVLGAAIVTGAVVAFVMKMRRNT	n
K	Exon4	1128	CTTCCTCCATCCACTGTCTCCAACACGGTAATCATTGCTGTTCTGGTTGTCCTTGGAGCTGCAATAGTCACTGGAGCTGTGGTGGCTTTTGTGATGAAGATGAGAAGGAGAAACACAG	LPPSTVSNTVIIAVLVVLGAAIVTGAVVAFVMKMRRRNT	n
K	Exon4	1129	CTTCCTCCATCCACTGTCTCCAACACGGTAATCATTGCTGTTCTGGTTGTCCTTGGAGCTGCAATAGTCACTGGAGCTGTGGTGGCTTTTGTGATGATGATGAGGAGAAACACAG	LPPSTVSNTVIIAVLVVLGAAIVTGAVVAFVMMMRRNT	n
K	Exon4	1132	CTTCCTCCATCCACTGTCTCCAACACGGTAATCATTGCTGTTCTGGTTGTCCTTGGAGCTTGGCCATCATTGCAGCTGTGGTGGCTTTTGTGATGAAGAGAAGGAGACACACAG	LPPSTVSNTVIIAVLVVLGAWPSLQLWWLL**REGDTQ	n	NF
