# Supplementary material for: Meta-populational demes constitute a reservoir for large MHC allele diversity in wild house mice (Mus musculus)
Source: Front Zool. 2018 Apr 20;15:15. doi: 10.1186/s12983-018-0266-9 (PMC5910556; doi:10.1186/s12983-018-0266-9)
Supplement: Supplementary file 5 — Table S4. List of all validated class II alleles found in the 454 approach (XLSX 58 kb) [file 12983_2018_266_MOESM5_ESM.xlsx]

## Sheet: class II
List of all validated classII alleles found in the 454 approach; allele IDs refer to protein sequences, i.e. occur more than once when allelels have only non-coding changes (marked as "silent")
									presence in a given population is marked as "y"
Locus	Exon	alleleID assigned during the survey	DNAseq	AAseq	new versus known (known alleles are marked by NCBI ID)	presence in sample set 2 areas ("E"=Espelette, "B"=Bonn)	alleles that differ only in non-coding nucleotides are marked as "nc"	non-functional alleles that include a frameshift or stop codon are marked as "NF"	IRA	GER	FRA	CZE	KAZ	occurrence in subspecies: domesticus = "d", musculus = "m", both is "dm"
Aa	Exon2	5	ACCACGTAGCCTTCTATGGTATAAATGTATATCAGTCTCCTGGAGACATTGGCCAGTACACATTTGAATTTGATGGTGATGAGTTGTTCTATGTGGACTTGGATAAGAAGGAGACTGTCTGGATGCTTCCTGAGTTTGGCCAATTAACAAGCTTTGACCCCCAAGGTGGACTGCAAGAAATAGCTACAGGAAAATACAACTTGGAAATCTTGATTAAGGACTCAAATTTCACCCCAGCTG	HVAFYGINVYQSPGDIGQYTFEFDGDELFYVDLDKKETVWMLPEFGQLTSFDPQGGLQEIATGKYNLEILIKDSNFTPA	new						y			d
Aa	Exon2	8	ACCACGTAGCCTTCTATGGTATAAGTGTATATCAGTCTCCTGGAGACATTGGCCAGTACACATTTGAATTTGATGGTGATGAGTTGTTCTATGTGGACTTGGATAAGAAGGAGACTGTCTGGATGCTTCCTGAGTTTGGCCAATTGACAAGCTTTGACCCCCAAGGTGGACTGCAAGAAATAGCTACAGGAAAATACAACTTGGAAATCTTGATTAAGGACTCAAATTTCACCCCAGCTG	HVAFYGISVYQSPGDIGQYTFEFDGDELFYVDLDKKETVWMLPEFGQLTSFDPQGGLQEIATGKYNLEILIKDSNFTPA	X52643	B							y	m
Aa	Exon2	15	ACCACGTAGGCACCTATGGTATAAGTGTATATCAGTCTCCTGAAGACATTGGCCAGTACACACATGAATTTGATGGTGATGAGTTGTTCTATGTGGACTTGGATAAGAAGGAGACTGTCTGGAGGCTTCCTGAGTTTGGCCAATTGACAAGCTTTGACCCCCAAGGTGGACTGCAAAACATAGCTGTAGTAAAACACAACTTGGGAGTCTTGACTAAGAGGTCAAATTCCACCCCAGCTA	HVGTYGISVYQSPEDIGQYTHEFDGDELFYVDLDKKETVWRLPEFGQLTSFDPQGGLQNIAVVKHNLGVLTKRSNSTPA	HM443599						y			d
Aa	Exon2	27	ACCACGTAGGCACCTATGGTATAAGTGTATATCAGTCTCCTGGAGACATTGGCCAGTACACATTTGAATTTGATGGTGATGAGTTGTTCTATGTGGACTTGGATAAGAAGGAGACTGTCTGGATGCTTCCTGAGTTTGGCCAATTGGCAAGCTTTGACCCCCAAGGTGGACTGCAAAACATAGCTGTAGTAAAACACAACTTGGGAGTCTTGACTAAGAGGTCAAATTCCACCCCAGCTA	HVGTYGISVYQSPGDIGQYTFEFDGDELFYVDLDKKETVWMLPEFGQLASFDPQGGLQNIAVVKHNLGVLTKRSNSTPA	K01922	EB				y	y	y	y	dm
Aa	Exon2	38	ACCACGTAGGCGCCTATGGTATAAGTGTATATCAGTCTCCTGAAGACATTGGCCAGTACACATTTGAATTTGATGGTGATGAGTTGTTCTATGTGGACTTGGATAAGAAGGAGACTATCTGGATGCTTCCTGAGTTTGGCCAATTGACAAGCTTTGACCCCCAAGGTGGACTGCAAACCATAGCTACAGAAAAACACAACTTGGGAGTCTTGACTAAGAGGTCAAATTCCACCCCAGCTA	HVGAYGISVYQSPEDIGQYTFEFDGDELFYVDLDKKETIWMLPEFGQLTSFDPQGGLQTIATEKHNLGVLTKRSNSTPA	new						y			d
Aa	Exon2	42	ACCACGTAGGCGCCTATGGTATAAGTGTATATCAGTCTCCTGAAGACATTGGCCAGTACACATTTGAATTTGATGGTGATGAGTTGTTCTATGTGGACTTGGATAAGAAGGAGACTGTCTGGATGCTTCCTGAGTTTGGCCAATTGGCAAGCTTTGACCCCCAAGGTGGACTGCAAACCATAGCTACAGAAAAACACAACTTGGGAGTCTTGACTAAGAGGTCAAATTCCACCCCAGCTA	HVGAYGISVYQSPEDIGQYTFEFDGDELFYVDLDKKETVWMLPEFGQLASFDPQGGLQTIATEKHNLGVLTKRSNSTPA	new					y	y			d
Aa	Exon2	58	ACCACGTAGGCGTCTATGGTACAACTGTTTATCAGTCTCCTGGAGACATTGGCCAGTTCACACATGAATTTGATGGTGATGAGTGGTTCTATGTGGACTTGGATAAGAAGGAGACTGTCTGGATGCTTCCTGAGTTTGGCCAATTGACAAGCTTTGACCCCCAAGGTGGACTGCAAAACATAGCTGTAGTAAAACACAACTTGGAAATCTTGACTAAGAGGTCAAATTTCACCCCAGCTG	HVGVYGTTVYQSPGDIGQFTHEFDGDEWFYVDLDKKETVWMLPEFGQLTSFDPQGGLQNIAVVKHNLEILTKRSNFTPA	M11356	E					y	y		dm
Aa	Exon2	70	ACCACGTAGGCTCCTATGGTATAAGTGTATATCAGTCTCCTGGAGACATTGGCCAGTACACACATGAATTTGATGGTGATGAGCGGTTCTATGTGGACTTGGATAAGAAGGAGACTGTCTGGATGCTTCCTGAGTTTGGCCAATTGGCAAGCTTTGAcCCCCAAGGTGGACTGCaAAACATAGCTACAGTaAAACACAACTTGGAAATCTTGACTAAGAGGTCAAATTCCACCCCAGCTA	HVGSYGISVYQSPGDIGQYTHEFDGDERFYVDLDKKETVWMLPEFGQLASFDPQGGLQNIATVKHNLEILTKRSNSTPA	new	E			y		y			d
Aa	Exon2	74	ACCACGTAGGCTCCTATGGTATAAGTGTATATCAGTCTCCTGGAGACATTGGCCAGTACACACATGAATTTGATGGTGATGAGTGGTTCTATGTGGACTTGGATAAGAAGGAGACTGTCTGGATGCTTCCTGAGTTTGGCCAATTGACAAGCTTTGACCCCCAAGGTGGACTACAAAACATAGCTACAGGAAAACACAACTTGGGAATCTTGACTAAGAGGTCAAATTTCACCCCAGCTA	HVGSYGISVYQSPGDIGQYTHEFDGDEWFYVDLDKKETVWMLPEFGQLTSFDPQGGLQNIATGKHNLGILTKRSNFTPA	AJ633699	EB			y		y	y	y	dm
Aa	Exon2	77	ACCACGTAGGCTCCTATGGTATAAGTGTATATCAGTCTCCTGGAGACATTGGCCAGTACACACATGAATTTGATGGTGATGAGTGGTTCTATGTGGACTTGGATAAGAAGGAGACTGTCTGGATGCTTCCTGAGTTTGGCCAATTGACAAGCTTTGACCCCCAAGGTGGACTGCAAAACATAGCTGCAGTAAAACACAACTTGGAAATCTTGACTAAGAGGTCAAATTCCACCCCAGCTA	HVGSYGISVYQSPGDIGQYTHEFDGDEWFYVDLDKKETVWMLPEFGQLTSFDPQGGLQNIAAVKHNLEILTKRSNSTPA	new						y	y		dm
Aa	Exon2	92	ACCACGTAGGCTTCTATGGTACAACTGTTTATCAGTCTCCTGGAGACATTGGCCAGTACACACATGAATTTGATGGTGATGAGCGGTTCTATGTGGACTTGGATAAGAAGGAGACTGTCTGGAGGCTTCCTGAGTTTGGCCAATTGATACTCTTTGAGCCCCAAGGTGGACTGCAAAACATAGCTACAGGAAAATACAACTTGGAAATCTTGATTAAGGACTCAAATTTCACCCCAGCTA	HVGFYGTTVYQSPGDIGQYTHEFDGDERFYVDLDKKETVWRLPEFGQLILFEPQGGLQNIATGKYNLEILIKDSNFTPA	HM443588	E					y			d
Aa	Exon2	107	ACCACGTAGGCTTCTATGGTACAACTGTTTATCAGTCTCCTGGAGACATTGGCCAGTACACACATGAATTTGATGGTGATGAGTGGTTCTATGTGGACTTGGATAAGAAGGAGACTGTCTGGATGCTTCCTGAGTTTGGCCAATTGACAAGCTTTGACCCCCAAGGTGGACTGCAAAACATAGCTGCAGGaAAACACAACTTGGGAATCTTGACTAAGAGGTCAAATTTCACCCCAGCTA	HVGFYGTTVYQSPGDIGQYTHEFDGDEWFYVDLDKKETVWMLPEFGQLTSFDPQGGLQNIAAGKHNLGILTKRSNFTPA	AY740438	E			y	y			y	dm
Aa	Exon2	118	ACCACGTAGGCTTCTATGGTACAACTGTTTATCAGTCTCCTGGAGACATTGGCCAGTACACACATGAATTTGATGGTGATGAGTTGTTCTATGTGGACTTGGATAAGAAGAAAACTGTCTGGAGGCTTCCTGAGTTTGGCCAATTGATACTCTTTGAGCCCCAAGGTGGACTGCAAAACATAGCTGCAGAAAAACACAACTTGGGAATCTTGACTAAGAGGTCAAATTTCACCCCAGCTA	HVGFYGTTVYQSPGDIGQYTHEFDGDELFYVDLDKKKTVWRLPEFGQLILFEPQGGLQNIAAEKHNLGILTKRSNFTPA	X54425	EB					y	y	y	dm
Aa	Exon2	125	ACCACGTAGGCTTCTATGGTATAACTGTATATCAGTCTCCTGGAGACATTGGCCAGTACACACATGAATTTGATGGTGATGAGTGGTTCTATGTGGACTTGGATAAGAAGGAGACTGTCTGGATGCTTCCTGAGTTTGGCCAATTGACAAGCTTTGACCCCCAAGGTGGACTGCAAAACATAGCTGCAGGaAAATACAACTTGGAAATCTTGATTAAGGACTCAAATTCCACCCCAGCTA	HVGFYGITVYQSPGDIGQYTHEFDGDEWFYVDLDKKETVWMLPEFGQLTSFDPQGGLQNIAAGKYNLEILIKDSNSTPA	new					y				d
Aa	Exon2	133	ACCACGTAGGCTTCTATGGTATAAGTGTATATCAGTCTCCTGGAGACATTGGCCAGTACACATTTGAATTTGATGGTGATGAGTGGTTCTATGTGGACTTGGATAAGAAGGAGACTGTCTGGAGGCTTCCTGAGTTTGGCCAATTGACAAGCTTTGACCCCCAAGGTGGACTGCAAGAAATAGCTACAGGAAAACACAACTTGGGAATCTTGACTAAGAGGTCAAATTTCACCCCAGCTA	HVGFYGISVYQSPGDIGQYTFEFDGDEWFYVDLDKKETVWRLPEFGQLTSFDPQGGLQEIATGKHNLGILTKRSNFTPA	K01924	E				y	y			d
Aa	Exon2	135	ACCACGTAGGCTTCTATGGTATAAGTGTATATCAGTCTCCTGGAGACATTGGCCAGTACACATTTGAATTTGATGGTGATGAGTGGTTCTATGTGGACTTGGATAAGAAGGAGACTGTCTGGATGCTTCCTGAGTTTGGCCAATTGACAAGCTTTGACCCCCAAGGTGGACTGCAAGAAATAGCTACAGGAAAACACAACTTGGAAATCTTGATTAAGGACTCAAATTTCACCCCAGCTA	HVGFYGISVYQSPGDIGQYTFEFDGDEWFYVDLDKKETVWMLPEFGQLTSFDPQGGLQEIATGKHNLEILIKDSNFTPA	new	E						y		m
Aa	Exon2	138	ACCACGTAGGCTTCTATGGTATAAGTGTATATCAGTCTCCTGGAGACATTGGCCAGTACACATTTGAATTTGATGGTGATGAGTTGTTCTATGTGGACTTGGATAAGAAGGAGACTGTCTGGATGCTTCCTGAGTTTGGCCAATTGAGAAGCTTTGACCCCCAAGGTGGACTGCAAGACATAGCTACAGGAAAATACAACTTGGAAATCTTGATTAAGGACTCAAATTCCACCCCAGCTA	HVGFYGISVYQSPGDIGQYTFEFDGDELFYVDLDKKETVWMLPEFGQLRSFDPQGGLQDIATGKYNLEILIKDSNSTPA	new	B							y	m
Aa	Exon2	140	ACCACGTAGGCTTCTATGGTATAGTTGTATATCAGTCTCCTGGAGACATTGGCCAGTTCACACATGAATTTGATGGTGATGAGTGGTTCTATGTGGACTTGGATAAGAAGGAGACTATCTGGATGCTTCCTGAGTTTGGCCAATTGACAAGCTTTGACCCCCAAGGTGGACTACAAAACATAGCTACAGGAAAACACAACTTGGGAGTCTGGACTAAGAGGTCAAATTTCAcCCCAGCTA	HVGFYGIVVYQSPGDIGQFTHEFDGDEWFYVDLDKKETIWMLPEFGQLTSFDPQGGLQNIATGKHNLGVWTKRSNFTPA	new	E					y			d
Aa	Exon2	145	ACCATGTAGGCTCCTATGGTATAGTTGTATATCAGTCTCCTGGAGACATTGGCCAGTACACATTTGAATTTGATGGTGATGAGTTGTTCTATGTGGACTTGGATAAGAAGGAGACTATCTGGAGGCTTCCTGAGTTTGGCCAATTGGCAAGCTTTGACCCCCAAGGTGGACTGCAAGACATAGCTACAGGAAAACACAACTTGGGAGGCTGGACTAAGAGGTCAAATTTCACCCCAGCTA	HVGSYGIVVYQSPGDIGQYTFEFDGDELFYVDLDKKETIWRLPEFGQLASFDPQGGLQDIATGKHNLGGWTKRSNFTPA	new						y	y		dm
Aa	Exon2	148	ACCATGTAGGCTCCTATGGTATAGTTGTATATCAGTCTCCTGGAGACATTGGCCAGTACACATTTGAATTTGATGGTGATGAGTTGTTCTATGTGGACTTGGATAAGAAGGAGACTGTCTGGATGCTTCCTGAGTTTGGCCAATTGACAAGCTTTGACCCCCAAGGTGGACTGCAAAACATAGCTACAGGAAAACACAACTTGGGAGTCTTGACTAAGAGGTCAAATTCCACCCCAGCTA	HVGSYGIVVYQSPGDIGQYTFEFDGDELFYVDLDKKETVWMLPEFGQLTSFDPQGGLQNIATGKHNLGVLTKRSNSTPA	HM443584				y	y				d
Aa	Exon3	1	CCTCAAGCGACTGTGTTCCCCAAGTCCCCTGTGCTGCTGGGTCAGCCCAACACCCTCATCTGCTTTGTGGACAACATCTTCCCTCCTGTGATCAACATCACATGGCTCAGAAATAGCAAGTCAGTCACAGACGGCATTTATGAGACCAGCTTCCTTGTCAACCGTGACCATTCCTTCCACAAGCTGTCTTATCTCACCTTCATCCCTTCTGACGATGACATTTATGACTGCAAGGTGGAACACTGGGGCCTGGAGGAGCCGGTTCTGAAACACTGG	PQATVFPKSPVLLGQPNTLICFVDNIFPPVINITWLRNSKSVTDGIYETSFLVNRDHSFHKLSYLTFIPSDDDIYDCKVEHWGLEEPVLKHW	new						y			d
Aa	Exon3	3	CCTCAAGCGACTGTGTTCCCCAAGTCCCCTGTGCTGCTGGGTCAGCCCAACACCCTTATCTGCTTTGTGGACAACATCTTCCCTCCTGTGATCAACATCACATGGCTCAGAAATAGCAAGTCAGTCACAGACGGCGTTTATGAGACCAGCTTCCTCGTCAACCATGACCATTCCTTCCACAAGCTGTCTTATCTCACCTTCATCCCTTCTGACGATGACATTTATGACTGCAAGGTGGAGCACTGGGGCCTGGAGGAGCCAGTTCTGAAACACTGG	PQATVFPKSPVLLGQPNTLICFVDNIFPPVINITWLRNSKSVTDGVYETSFLVNHDHSFHKLSYLTFIPSDDDIYDCKVEHWGLEEPVLKHW	new					y				d
Aa	Exon3	10	CCTCAAGCAACTGTGTTCCCCAAGTCCCCTGTGCTGCTGGGTCAGCCCAACACCCTTATCTGCTTTGTGGACAACATCTTCCCTCCTGTGATCAACATCACATGGCTCAGAAATAGCAAGTCAGTCACAGACGGCGTTTATGAGACCAGCTTCCTTGTTAACCGTGACCATTCCTTCCACAAGCTGTCTTATCTCACCTTCATCCCTTCTGACGATGACATTTATGACTGCAAGGTGGAACACTGGGGCCTGGACGAGCCAGTTCTGAAACACTGG	PQATVFPKSPVLLGQPNTLICFVDNIFPPVINITWLRNSKSVTDGVYETSFLVNRDHSFHKLSYLTFIPSDDDIYDCKVEHWGLDEPVLKHW	new		nc		y			y		dm
Aa	Exon3	10	CCTCAAGCAACTGTGTTCCCCAAGTCCCCTGTGCTGCTGGGTCAGCCCAATACCCTTATCTGCTTTGTGGACAACATCTTCCCTCCTGTGATCAACATCACATGGCTCAGAAATAGCAAGTCAGTCACAGACGGCGTTTATGAGACCAGCTTCCTTGTCAACCGTGACCATTCCTTCCACAAGCTGTCTTATCTCACCTTCATCCCTTCTGACGATGACATTTATGACTGCAAGGTGGAACACTGGGGCCTGGACGAGCCAGTTCTGaAACACTGG	PQATVFPKSPVLLGQPNTLICFVDNIFPPVINITWLRNSKSVTDGVYETSFLVNRDHSFHKLSYLTFIPSDDDIYDCKVEHWGLDEPVLKHW	K01925		nc					y		m
Aa	Exon3	19	CCTCAAGCGACTGTGTTCCCCAAGTCCCCTGTGCTGCTGGGTCAGCCCAACACCCTTATCTGCTTTGTGGACAACATCTTCCCACCTGTGATCAACATCACATGGCTCAGAAATAGCAAGTCAGTCaCAGACGGCGTTTATGAGACCAGCTTCCTCGTCAACCGTGACCATTCCTTCCACAAGCTGTCTTATCTCACCTTCATCCCTTCTGATGATGACATTTATGACTGCAAGGTGGAGCACTGGGGCCTGGAGGAGCCGGTTCTGAAACACTGG	PQATVFPKSPVLLGQPNTLICFVDNIFPPVINITWLRNSKSVTDGVYETSFLVNRDHSFHKLSYLTFIPSDDDIYDCKVEHWGLEEPVLKHW	AK170931		nc			y		y		dm
Aa	Exon3	19	CCTCAAGCGACTGTGTTCCCCAAGTCCCCTGTGCTGCTGGGTCAGCCCAACACCCTCATATGCTTTGTGGACAACATCTTCCCTCCTGTGATCAACATCACATGGCTCAGAAATAGTAAGTCAGTCACAGACGGCGTTTATGAGACCAGCTTCCTCGTCAACCGTGACCATTCCTTCCACAAGCTGTCTTATCTCACCTTCATCCCTTCTGACGATGACATTTATGACTGCAAGGTGGAGCACTGGGGACTGGAGGAGCCGGTTCTGAAACACTGG	PQATVFPKSPVLLGQPNTLICFVDNIFPPVINITWLRNSKSVTDGVYETSFLVNRDHSFHKLSYLTFIPSDDDIYDCKVEHWGLEEPVLKHW	new		nc					y		d
Aa	Exon3	19	CCTCAAGCGACTGTGTTCCCCAAGTCCCCTGTGCTGCTGGGTCAGCCCAACACCCTCATATGCTTTGTGGACAACATCTTCCCTCCTGTGATCAACATCACATGGCTCAGAAATAGTAAGTCAGTCACAGACGGCGTTTATGAGACCAGCTTCCTCGTCAACCGTGACCATTCCTTCCACAAGCTGTCTTATCTCACCTTCATCCCTTCTGACGATGACATTTATGACTGCAAGGTGGAGCACTGGGGCCTGGAGGAGCCGGTTCTGAAACACTGg	PQATVFPKSPVLLGQPNTLICFVDNIFPPVINITWLRNSKSVTDGVYETSFLVNRDHSFHKLSYLTFIPSDDDIYDCKVEHWGLEEPVLKHW	M11356		nc		y			y	y	dm
Aa	Exon3	19	CCTCAAGCGACTGTGTTCCCCAAGTCCCCTGTGCTGCTGGGTCAGCCCAACACCCTTATCTGCTTTGTGGACAACATCTTCCCTCCTGTGATCAACATCACATGGCTCAGAAATAGCAAGTCAGTCACAGACGGCGTTTATGAGACCAGCTTCCTCGTCAACCGTGACCATTCCTTCCACAAGCTGTCTTATCTCACCTTCATCCCTTCTGACGATGACATTTATGACTGCAAGGTGGAGCACTGGGGCCTGGAGGAGCCGGTTCTGAAACACTGG	PQATVFPKSPVLLGQPNTLICFVDNIFPPVINITWLRNSKSVTDGVYETSFLVNRDHSFHKLSYLTFIPSDDDIYDCKVEHWGLEEPVLKHW	AF119253		nc		y	y			y	dm
Aa	Exon3	19	CCTCAAGCGACTGTGTTCCCCAAGTCCCCTGTGCTGCTGGGTCAGCCCAACACCCTTATCTGCTTTGTGGACAACATCTTCCCTCCTGTGATCAACATCACATGGCTCAGAAATAGCAAGTCAGTCACAGACGGCGTTTATGAGACCAGCTTCCTTGTCAACCGTGACCATTCCTTCCACAAGCTGTCTTATCTCACCTTCATCCCTTCTGACGATGATATTTATGACTGCAAGGTGGAGCACTGGGGCCTGGAGGAGCCGGTTCTGAAACACTGG	PQATVFPKSPVLLGQPNTLICFVDNIFPPVINITWLRNSKSVTDGVYETSFLVNRDHSFHKLSYLTFIPSDDDIYDCKVEHWGLEEPVLKHW	AF065910		nc				y		y	dm
Aa	Exon3	19	CCTCAAGCGACTGTGTTCCCCAAGTCCCCTGTGCTGCTGGGTCAGCCCAACACCCTTATCTGCTTTGTGGACAACATCTTCCCTCCTGTGATCAACATCACATGGCTCAGAAATAGCAAGTCAGTCACAGACGGTGTTTATGAGACCAGCTTCCTTGTCAACCGTGACCATTCCTTCCACAAGCTGTCTTATCTCACCTTCATCCCTTCTGACGATGATATTTATGACTGCAAGGTGGAGCACTGGGGCCTGGAGGAGCCGGTTCTGAAACACTGG	PQATVFPKSPVLLGQPNTLICFVDNIFPPVINITWLRNSKSVTDGVYETSFLVNRDHSFHKLSYLTFIPSDDDIYDCKVEHWGLEEPVLKHW	K01924		nc			y				d
Aa	Exon3	32	CCTCAAGCGACTGTGTTCCCCAAGTCCCCTGTGCTGCTGGGTCAGCCCAACACCCTCATCTGCTTTGTGGACAACATCTTCCCTCCTGTGATCAACATCACATGGCTCAGAAATAGCAAGTCAGTCGCAGACGGTGTTTATGAGACCAGCTTCTTCGTCAACCGTGACTATTCCTTCCACAAGCTGTCTTATCTCACCTTCATCCCTTCTGACGATGACATTTATGACTGCAAGGTGGAACACTGGGGCCTGGAAGAGCCGGTTCTGAAACACTGG	PQATVFPKSPVLLGQPNTLICFVDNIFPPVINITWLRNSKSVADGVYETSFFVNRDYSFHKLSYLTFIPSDDDIYDCKVEHWGLEEPVLKHW	new		nc			y	y			d
Aa	Exon3	32	CCTCAAGCGACTGTGTTCCCCAAGTCCCCTGTGCTGCTGGGTCAGCCCAACACCCTCATCTGCTTTGTGGACAACATCTTCCCTCCTGTGATCAACATCACATGGCTCAGAAATAGCAAGTCAGTCGCAGACGGTGTTTATGAGACCAGCTTCTTCGTCAACCGTGACTATTCCTTCCACAAGCTGTCTTATCTCACCTTCATCCCTTCTGACGATGACATTTATGACTGCAAGGTGGAACACTGGGGCCTGGAGGAGCCGGTTCTGAAACACTGG	PQATVFPKSPVLLGQPNTLICFVDNIFPPVINITWLRNSKSVADGVYETSFFVNRDYSFHKLSYLTFIPSDDDIYDCKVEHWGLEEPVLKHW	new		nc		y	y	y	y	y	dm
Aa	Exon3	45	CCTCAAGCGACTGTGTTCCCCAAGTCCCCTGTGCTGCTGGGTCAGCCCAACACCCTTATCTGCTTTGTGGACAACATCTTCCCTCCTGTGATCAACATCACATGGCTCAGAAATAGCAAGTCAGTCACAGACGGCGTTTATGAAACCAGCTTCTTCGTCAACCGTGACCATTCCTTCCACAAGCTGTCTTATCTCACCTTCATCCCTTCTGACGATGACATTTATGACTGCAAGGTGGAGCACTGGGGCCTGGAGGAGCCGGTTCTGAAACACTGG	PQATVFPKSPVLLGQPNTLICFVDNIFPPVINITWLRNSKSVTDGVYETSFFVNRDHSFHKLSYLTFIPSDDDIYDCKVEHWGLEEPVLKHW	new							y	y	m
Aa	Exon3	52	CCTCAAGCGACTGTGTTCCCCAAGTCCCCTGTGCTGCTGGGTCAGCCCAACACCCTTATCTGCTTTGTGGACAACATCTTCCCTCCTGTGATCAACATCACATGGCTCAGAAATAGCAAGTCAGTCACAGACGGCGTTTATGAGACCAGCTTCCTCGTCAACCGTGACCATTCCTTCCACAAGCTGTCTTATCTCACCTTCATCCCTTCTGACGATGACATTTATGACTGCAAGGTGGAGCACTGGGGCCTGGAGGAGCCGGTTCTGAAACACGTG	PQATVFPKSPVLLGQPNTLICFVDNIFPPVINITWLRNSKSVTDGVYETSFLVNRDHSFHKLSYLTFIPSDDDIYDCKVEHWGLEEPVLKHV	new				y	y				d
Aa	Exon3	73	CCTCAAGCGACTGTGTTCCCCAAGTCTCCTGTGCTGCTGGGTCAGCCCAACACCCTTATCTGCTTTGTGGACAACATCTTCCCTCCTGTGATCAACATCACATGGCTCAGAAATAGCAAGTCAGTCACAGACGGCGTTTATGAAACCAGCTTCTTCGTCAACCGTGACTATTCCTTCCACAAGCTGTCTTATCTCACCTTCATCCCTTCTGACGATGACATTTATGACTGCAAGGTGGAGCACTGGGGCCTGGAGGAGCCGGTTCTGAAACACTGG	PQATVFPKSPVLLGQPNTLICFVDNIFPPVINITWLRNSKSVTDGVYETSFFVNRDYSFHKLSYLTFIPSDDDIYDCKVEHWGLEEPVLKHW	M11357				y			y	y	dm
Ab	Exon2	9	TTTCGTGCACCAGTTCAAGAGCGCGTGCTACTTCACCAACGGGACGCAGCGCATACGGCTCGTGAGCAGATACATCTACAACCGGGAGGAGTTCGTGCGCTTCGACAGCGACGTGGGCGAGTTCCGCGCGGTGACCGAGCTGGGGCGGCCAGACGCCGAGTACTGGAACAGCCAGCCGGAGATCCTGGAGCGAAAGCGGGCCGTGGTGGACACGGTGTGCAGACACAACTACGAGGGGCCGGAGACCCACACCTCCCTGCGGCG	FVHQFKSACYFTNGTQRIRLVSRYIYNREEFVRFDSDVGEFRAVTELGRPDAEYWNSQPEILERKRAVVDTVCRHNYEGPETHTSLR	AY740473						y			d
Ab	Exon2	21	TTTCGTGCACCAGTTCAAGGGCGAGTGCTACTTCACCAACGGGACGCAGCGCATACGATCTGTGACCAGATACATCTACAACCGGGAGGAGTACCTGCGCTTCGACAGCGACGTGGGCGAGTACCGCGCGGTGACCGAGCTGGGGCGGTCAGACGCCGAGTACTACAATAAGCAGTACCTGGAGGAAACGCGGGCCGCGGTGGACACGGTGTGCAGATACAACTACGAGGAGACGGAGGTCCCCACCTCCCTGCGGCG	FVHQFKGECYFTNGTQRIRSVTRYIYNREEYLRFDSDVGEYRAVTELGRSDAEYYNKQYLEETRAAVDTVCRYNYEETEVPTSLR	new					y				d
Ab	Exon2	31	TTTCGTGCACCAGTTCAAGGGCGAGTGCTACTTCACCAACGGGACGCAGCGCATACGGCTCGTGACCAGATACATCTACAACCGGGAGGAGTACCTGCGCTTCGACAGCGACGTGGGCGAGTACCGCGCGGTGACCGAGCTGGGGCGGCCAGACGCCGAGTACTACAATAAGCAGTACCTGGAGCGAACGCGGGCCGAGCTGGACACGGCGTGCAGACACAACTACGAGGAGACGGAGGTCCCCACCTCCCTGCGGCG	FVHQFKGECYFTNGTQRIRLVTRYIYNREEYLRFDSDVGEYRAVTELGRPDAEYYNKQYLERTRAELDTACRHNYEETEVPTSLR	new							y		m
Ab	Exon2	42	TTTCGTGGCCCAGTTGAAGGGCGAGTGCTACTTCACCAACGGGACGCAGCGCATACGATCTGTGAACAGATACATCTACAACCGGGAGGAGTGGGTGCGCTTCGACAGCGATGTGGGCGAGTACCGCGCGGTGACCGAGCTGGGGCGGCCAGACGCCGAGTACTGGAACAGCCAGCCGGAGATCCTGGAGCGAACGCGGGCCGAGGCGGACACGGTGTGCAGACACAACTACGAGGGGCCGAGACCCACACCTCCCTGCGGCG	FVAQLKGECYFTNGTQRIRSVNRYIYNREEWVRFDSDVGEYRAVTELGRPDAEYWNSQPEILERTRAEADTVCRHNYEGPRPTPPCG	new			NF			y			d
Ab	Exon2	44	TTTCGTGGCCCAGTTGAAGGGCGAGTGCTACTTCACCAACGGGACGCAGCGCATACGATCTGTGAACAGATACATCTACAACCGGGAGGAGTGGGTGCGCTTCGACAGCGATGTGGGCGAGTACCGCGCGGTGACCGAGCTGGGGCGGCCAGACGCCGAGTACTGGAACAGCCAGCCGGAGATCCTGGAGCGAACGCGGGCCGAGGCGGACACGGTGTGCAGACACAACTACGAGGGGCCGGAGACCCACACCTCCCTGCGGCG	FVAQLKGECYFTNGTQRIRSVNRYIYNREEWVRFDSDVGEYRAVTELGRPDAEYWNSQPEILERTRAEADTVCRHNYEGPETHTSLR	new				y		y	y		dm
Ab	Exon2	58	TTTCGTGGTCCAGTTCAAGGGCGAGTGCTACTTCACCAACGGGACGCAGCGCATACGGCTCGTGACCAGATACATCTACAACCGGGAGGAGTACGTGCGCTTCGACAGCGACGTGGGCGAGCACCGCGCGGTGACCGAGCTGGGGCGGCACTCAGCCGAGTACTACAATAAGCAGTACCTGGAGCGAACGCGGGCCGAGCTGGACACGGTGTGCAGACACAACTACGAGGGGGTGGAGACCCACACCTCCCTGCGGCG	FVVQFKGECYFTNGTQRIRLVTRYIYNREEYVRFDSDVGEHRAVTELGRHSAEYYNKQYLERTRAELDTVCRHNYEGVETHTSLR	new				y					d
Ab	Exon2	60	TTTCGTGGTCCAGTTCAAGGGCGCGTGCTACTTCACCAACGGGACGCAGCGCATACGGCTCGTGACCAGATACATCTACAACCGGGAGGAGTACGTGCGCTACGACAGCGACGTGGGCGAGTACCGCGCGGTGACCGAGCTGGGGCGGCCAGACGCCGAGTACTGGAACAGCCAGCCGGAGATCCTGGAGCGAACGCGGGCCGAGGTGGACACGGCGTGCAGACACAACTACGAGAAGACGGAGACCCCCACCTCCCTGCGGCG	FVVQFKGACYFTNGTQRIRLVTRYIYNREEYVRYDSDVGEYRAVTELGRPDAEYWNSQPEILERTRAEVDTACRHNYEKTETPTSLR	new								y	m
Ab	Exon2	61	TTTCGTGGTCCAGTTCAAGgGCGCGTGCTACTTCACCAACGGGACGCAGCGCATACGGCTCGTGACCAGATACATCTACAACCGGGAGGAGTACGTGCGCTACGACAGCGACGTGGGCGAGTACCGCGCGGTGACCGAGCTGGGGCGGCCAGACGCCGAGTACTGGAACAGCCAGCCGGAGATCCTGGAGCGAACGCGGGCCGAGGTGGACACGGCGTGCAGACACAACTACGAGAAGACGGAGACCCCCACTCCCTGCGGCG	FVVQFKGACYFTNGTQRIRLVTRYIYNREEYVRYDSDVGEYRAVTELGRPDAEYWNSQPEILERTRAEVDTACRHNYEKTETPTPCG	new			NF					y	m
Ab	Exon2	76	TTTCGTGGTCCAGTTCAAGTTCCAGTGCTACTTCACCAACGGGACGCAGCGCATACGGCTCGTGACCAGATACATCTACAACCGGGAGGAGTACCTGCGCTACGACAGCGACGTGGGCGAGTACCGCGCGGTGACCGAGCTGGGGCGGCCAGACCCCGAGTACTACAATAAGCAGTACCTGGAGCGAACGCGGGCCGAGCTGGACACGGTGTGCAGACACAACTACGAGGGGGTGGAGACCCACACCTCCCTGCGGCG	FVVQFKFQCYFTNGTQRIRLVTRYIYNREEYLRYDSDVGEYRAVTELGRPDPEYYNKQYLERTRAELDTVCRHNYEGVETHTSLR	M57838				y		y	y		dm
Ab	Exon2	98	TTTCGTGGTCCAGTTGAAGGGCGCGTGCTACTTCACCAACGGGACGCAGCGCATACGGCTCGTGACCAGATACATCTACAACCGGGAGGAGTGGGTGCGCTTCGACAGCGACGTGGGCGAGTACCGCGCGGTGACCGAGCTGGGGCGGCCAGACGCCGAGTACTTCAATAAGCAGTACCTGGAGGAAACGCGGGCCGAGGCGGACACGGTGTGCAGACACAACTACGAGGTGCTGGAGACCCACACCTCCCTGCG	FVVQLKGACYFTNGTQRIRLVTRYIYNREEWVRFDSDVGEYRAVTELGRPDAEYFNKQYLEETRAEADTVCRHNYEVLETHTSL	new						y	y		dm
Ab	Exon2	116	TTTCGTGTACCAGTTCAAGAGCGCGTGCTACTTCACCAACGGGACGCAGCGCATACGGCTCGTGAGCAGAAACATCTACAACCGGGAGGAGTTCATGCGCTTCGACAGCGACGTGGGCGAGTTCCGCGCGGTGACGGAGCTGGGGCGGCCAGACGTCGAGTACTGGAATAAGCAGTACCTGGAGCAAAAGCGGGCCGCGGTGGACACGGTGTGCAGACACAACTACGAGGGGCCGGAGACCCACACCTCCCTGCGGCG	FVYQFKSACYFTNGTQRIRLVSRNIYNREEFMRFDSDVGEFRAVTELGRPDVEYWNKQYLEQKRAAVDTVCRHNYEGPETHTSLR	M27458				y		y		y	dm
Ab	Exon2	118	TTTCGTGTACCAGTTCAAGAGCGCGTGCTACTTCACCAACGGGACGCAGCGCATACGGCTCGTGAGCAGAAACATCTACAACCGGGAGGAGTTCATGCGCTTCGACAGCGACGTGGGCGAGTTCCGCGCGGTGACGGAGCTGGGGCGGCCAGACGTCGAGTACTGGAATAAGCAGTACCTGGAGCAAAAGCGGGCCGCGGTGGACACGGTGTGCAGACACAACTACGAGGGGTCGGAGACCCACACCTCCCTGCGGCG	FVYQFKSACYFTNGTQRIRLVSRNIYNREEFMRFDSDVGEFRAVTELGRPDVEYWNKQYLEQKRAAVDTVCRHNYEGSETHTSLR	new						y			d
Ab	Exon2	133	TTTCGTGTACCAGTTCAAGGGCGAGTGCTACTTCACCAACGGGACGCAGCGCATACGATCTGTGACCAGATACATCTACAACCGGGAGGAGTACCTGCGCTTCGACAGCGACGTGGGCGAGTACCGCGCGGTGACCGAGCTGGGGCGGCCCACAGCCGAGTACTTCAATAAGCAGTACCTGGAGCGAACGCGGGCCGAGGCGGACACGGTGTGCAGACACAACTACGAGGGGCCGGAGACCCACACCTCCCTGCGGCG	FVYQFKGECYFTNGTQRIRSVTRYIYNREEYLRFDSDVGEYRAVTELGRPTAEYFNKQYLERTRAEADTVCRHNYEGPETHTSLR	new					y			y	dm
Ab	Exon2	135	TTTCGTGTACCAGTTCAAGGGCGAGTGCTACTTCACCAACGGGACGCAGCGCATACGATCTGTGACCAGATACATCTACAACCGGGAGGAGTACGTGCGCTACGACAGCGACGTGGGCGAGTACCGCGCGGTGACCGAGCTGGGGCGGCCCACAGCCGAGTACTTCAATAAGCAGTACCTGGAGCGAACGCGGGCCGAGGCGGACACGGTGTGCAGACACAACTACGAGGGGCCGGAGACCCACACCTCCCTGCGGCG	FVYQFKGECYFTNGTQRIRSVTRYIYNREEYVRYDSDVGEYRAVTELGRPTAEYFNKQYLERTRAEADTVCRHNYEGPETHTSLR	new					y				d
Ab	Exon2	142	TTTCGTGTACCAGTTCAAGGGCGCGTGCTACTTCACCAACGGGACGCAGCGCATACGGCTCGTGACCAGAAACATCTACAACCGGGAGGAGTACGTGCGCTTCGACAGCGACGTGGGCGAGTACCGCGCGGTGACCGAGCTGGGGCGGTCAGACGCCGAGTACTTCAATAAGCAGTACCTGGAGCGAACGCGGGCCGAGGTGGACACGGTGTGCAGATACAACTACGAGGAGACGGAGGTCCCCACCTCCCTGCGGCG	FVYQFKGACYFTNGTQRIRLVTRNIYNREEYVRFDSDVGEYRAVTELGRSDAEYFNKQYLERTRAEVDTVCRYNYEETEVPTSLR	new							y		m
Ab	Exon2	145	TTTCGTGTACCAGTTCAAGGGCGCGTGCTACTTCACCAACGGGACGCAGCGCATACGGCTCGTGACCAGATACATCTACAACCGGGAGGAGTACCTGCGCTACGACAGCGACGTGGGCGAGCACCGCGCGGTGACCGAGCTGGGGCGGCCAGACCCCGAGTACTACAATAAGCAGTACCTGGAGCGAACGCGGGCCGAGCTGGACACGGTGTGCAGACACAACTACGAGGGGGTGGAGACCCACACCTCCCTGCGGCG	FVYQFKGACYFTNGTQRIRLVTRYIYNREEYLRYDSDVGEHRAVTELGRPDPEYYNKQYLERTRAELDTVCRHNYEGVETHTSLR	new				y					d
Ab	Exon2	147	TTTCGTGTACCAGTTCAAGGGCGCGTGCTACTTCACCAACGGGACGCAGCGCATACGGCTCGTGACCAGATACATCTACAACCGGGAGGAGTACCTGCGCTACGACAGCGACGTGGGCGAGTACCGCGCGGTGACCGAGCTGGGGCGGCCAGACCCCGAGTACTACAATAAGCAGTACCTGGAGCGAACGCGGGCCGAGCTGGACACGGTGTGCAGACACAACTACGAGGGGGTGGAGACCCACACCTCCCTGCGGCG	FVYQFKGACYFTNGTQRIRLVTRYIYNREEYLRYDSDVGEYRAVTELGRPDPEYYNKQYLERTRAELDTVCRHNYEGVETHTSLR	new				y					d
Ab	Exon2	158	TTTCGTGTACCAGTTCATGGGCGAGTGCTACTTCACCAACGGGACGCAGCGCATACGATATGTGACCAGATACATCTACAACCGGGAGGAGTACGTGCGCTACGACAGCGACGTGGGCGAGCACCGCGCGGTGACCGAGCTGGGGCGGCCAGACGCCGAGTACTGGAACAGCCAGCCGGAGATCCTGGAGCGAACGCGGGCCGAGCTGGACACGGTGTGCAGACACAACTACGAGGGGCCGGAGACCCACACCTCCCTGCGGCG	FVYQFMGECYFTNGTQRIRYVTRYIYNREEYVRYDSDVGEHRAVTELGRPDAEYWNSQPEILERTRAELDTVCRHNYEGPETHTSLR	AK077436						y		y	dm
Ab	Exon2	166	TTTCGTGTACCAGTTCATGGGCGAGTGCTACTTCACCAACGGGACGCAGCGCATACGATATGTGACCAGATACATCTACAACCGGGAGGAGTACGTGCGCTACGACAGCGACGTGGGCGAGTACCGCGCGGTGACCGAGCTGGGGCGGCCCACAGCCGAGAACTGGAACAGCCAGCCGGAGATCCTGGAGCGAACGCGGGCCGAGCTGGACACGGTGTGCAGACACAACTACGAGGGGCCGGAGACCCACACCTCCCTGCGGCG	FVYQFMGECYFTNGTQRIRYVTRYIYNREEYVRYDSDVGEYRAVTELGRPTAENWNSQPEILERTRAELDTVCRHNYEGPETHTSLR	new						y	y		dm
Ab	Exon2	170	TTTCGTGTACCAGTTCATGGGCGAGTGCTACTTCACCAACGGGACGCAGCGCATACGATATGTGACCAGATCCATCTACAACCGGGAGGAGTGGGTGCGCTTCGACAGCGACGTGGGCGAGTACCGCGCGGTGACCGAGCTGGGGCGGCCAGACGCCGAGTACTGGAATAAGCAGTACCTGGAGCGAACGCGGGCCGAGCTGGACACGGTGTGCAGACACAACTACGAGGGGCCGGAGACCCACACCTCCCTGCGGCG	FVYQFMGECYFTNGTQRIRYVTRSIYNREEWVRFDSDVGEYRAVTELGRPDAEYWNKQYLERTRAELDTVCRHNYEGPETHTSLR	new							y		m
Ab	Exon2	175	TTTCGTGTACCAGTTCATGGGCGAGTGCTACTTCACCAACGGGACGCAGCGCATACGATATGTGACCAGATGCATCTACAACCGGGAGGAGTGGGTGCGCTTCGACAGCGACGTGGGCGAGTACCGCGCGGTGACCGAGCTGGGGCGGTCAGACGCCGAGTACTTCAATAAGCAGTACCTGGAGCGAACGCGGGCCGAGGTGGACACGGTGTGCAGACACAACTACGAGGGGCCGGAGACCCACACCTCCCTGCGGCG	FVYQFMGECYFTNGTQRIRYVTRCIYNREEWVRFDSDVGEYRAVTELGRSDAEYFNKQYLERTRAEVDTVCRHNYEGPETHTSLR	new						y			d
Ab	Exon2	188	TTTCGTGTACCAGTTCCAGCCCTTCTGCTACTACACCAACGGGACGCAGCGCATACGAAATGTGATCAGATACATCTACAACCGGGAGGAGTTCGTGCGCTTCGACAGCGACGTGGGCGAGTACCGCGCGGTGACCGAGCTGGGGCGGCCAGACGCCGAGTACTGGAATAAGCAGTACCTGGAGCAAACGCGGGCCGAGGCGGACACGGTGTGCAGACACAACTACGAGGGGCTGGAGACCCCCACCTCCCTGCGGCT	FVYQFQPFCYYTNGTQRIRNVIRYIYNREEFVRFDSDVGEYRAVTELGRPDAEYWNKQYLEQTRAEADTVCRHNYEGLETPTSLR	new					y				d
Ab	Exon2	193	TTTCGTGTACCAGTTCCAGCCCTTCTGCTACTACACCAACGGGACGCAGCGCATACGGCTCGTGACCAGATACATCTACAACCGGGAGGAGTACCTGCGCTTCGACAGCGACGTGGGCGAGTACCGCGCGGTGACCGAGCTGGGGCGGCCAGACCCCGAGTACTACAATAAGCAGTACCTGGAGGAAACGCGGGCCGAGCTGGACACGGTGTGCAGACACAACTACGAGGGGTCGGAGACCCACACCTCCCTGCGGCG	FVYQFQPFCYYTNGTQRIRLVTRYIYNREEYLRFDSDVGEYRAVTELGRPDPEYYNKQYLEETRAELDTVCRHNYEGSETHTSLR	new							y	y	m
Ab	Exon2	199	TTTCGTGTACCAGTTCCAGCCCTTCTGCTACTACACCAACGGGACGCAGCGCATACGGCTCGTGATCAGATACATCTACAACCGGGAGGAGTACCTGCGCTTCGACAGCGACGTGGGCGAGTACCGCGCGGTGACCGAGCTGGGGCGGCCAGACGCCGAGTACTACAATAAGCAGTACCTGGAGGAAACGCGGGCCGAGCTGGACACGGCGTGCAGACACAACTACGAGGGGCTGGAGACCCCCACCTCCCTGCG	FVYQFQPFCYYTNGTQRIRLVIRYIYNREEYLRFDSDVGEYRAVTELGRPDAEYYNKQYLEETRAELDTACRHNYEGLETPTSL	new						y			d
Ab	Exon2	207	TTTCGTGTACCAGTTCCAGCCCTTCTGCTACTACACCAACGGGACGCAGCGCATACGGCTCGTGATCAGATACATCTACAACCGGGAGGAGTACCTGCGCTTCGACAGCGACGTGGGCGAGTACCGCGCGGTGACCGAGCTGGGGCGGCCCACAGCCGAGTACTACAATAAGCAGTACCTGGAGCGAACGCGGGCCGAGCTGGACACGGTGTGCAGACACAACTACGAGGGGCTGGAGACCCCCACCTCCCTGCG	FVYQFQPFCYYTNGTQRIRLVIRYIYNREEYLRFDSDVGEYRAVTELGRPTAEYYNKQYLERTRAELDTVCRHNYEGLETPTSL	new						y			d
Ab	Exon2	219	TTTCGTGTACCAGTTCCAGCCCTTCTGCTACTTCACCAACGGGACGCAGCGCATACGATATGTGACCAGATACATCTACAACCGGGAGGAGTACGTGCGCTTCGACAGCGACGTGGGCGAGCACCGCGCGGTGACCGAGCTGGGGCGGCACTCAGCCGAGTACTGGAACAGCCAGCCGGAGATCCTGGAGCGAACGCGGGCCGAGCTGGACACGGTGTGCAGACACAACTACGAGAAGACGGAGACCCCCACCTCCCTGCGGCG	FVYQFQPFCYFTNGTQRIRYVTRYIYNREEYVRFDSDVGEHRAVTELGRHSAEYWNSQPEILERTRAELDTVCRHNYEKTETPTSLR	new				y					d
Ab	Exon2	225	TTTCGTGTACCAGTTCCAGCCCTTCTGCTACTTCACCAACGGGACGCAGCGCATACGGCTCGTGACCAGATTCATCTACAACCGGGAGGAGTACGTGCGCTTCGACAGCGACGTGGGCGAGTACCGCGCGGTGACCGAGCTGGGGCGGCCAGACGCCGAGTACTGGAATAAGCAGTACCTGGAGCGAACGCGGGCCGAGGTGGACACGGTGTGCAGACACAACTACGAGGGGGTGGAGACCCACACCTCCCTGCGGCG	FVYQFQPFCYFTNGTQRIRLVTRFIYNREEYVRFDSDVGEYRAVTELGRPDAEYWNKQYLERTRAEVDTVCRHNYEGVETHTSLR	new							y	y	m
Ab	Exon2	239	TTTCGTGTTCCAGTTCAAGGGCGAGTGCTACTTCACCAACGGGACGCAGCGCATACGATCTGTGAACAGATACATCTACAACCGGGAGGAGTTCATGCGCTTCGACAGCGACGTGGGCGAGTACCGCGCGGTGACCGAGCTGGGGCGGCCACAAGCCGAGTACTGCAATAAGCAGTACCTGGAGCGAACGCGGGCCGAGGCGGACACGGTGTGCAGACACAACTACGAGGGGGTGGAGACCCACACCTCCCTGCGGCG	FVFQFKGECYFTNGTQRIRSVNRYIYNREEFMRFDSDVGEYRAVTELGRPQAEYCNKQYLERTRAEADTVCRHNYEGVETHTSLR	new				y					d
Ab	Exon2	243	TTTCGTGTTCCAGTTCAAGGGCGAGTGCTACTTCACCAACGGGACGCAGCGCATACGATCTGTGGACAGATACATCTACAACCGGGAGGAGTACCTGCGCTTCGACAGCGACGTGGGCGAGTACCGCGCGGTGACCGAGCTGGGGCGGTCAGACGCCGAGTACTACAATAAGCAGTACCTGGAGCAAACGCGGGCCGAGGCGGACACGGTGTGCAGACACAACTACGAGGAGACGGAGGTCCCCACCTCCCTGCGGCG	FVFQFKGECYFTNGTQRIRSVDRYIYNREEYLRFDSDVGEYRAVTELGRSDAEYYNKQYLEQTRAEADTVCRHNYEETEVPTSLR	new					y				d
Ab	Exon2	247	TTTCGTGTTCCAGTTCAAGGGCGAGTGCTACTTCACCAACGGGACGCAGCGCATACGATCTGTGGACAGATACATCTACAACCGGGAGGAGTTCATGCGCTTCGACAGCGACGTGGGCGAGTTCCGCGCGCTGACCGAGCTGGGGCGGCCACAAGCCGAGTACTTCAATAAGCAGTACCTGGAGCGAACGCGGGCCGAGGCGGACACGGTGTGCAGACACAACTACGAGGGGCCGGAGACCCACACCTCCCTGCGGCG	FVFQFKGECYFTNGTQRIRSVDRYIYNREEFMRFDSDVGEFRALTELGRPQAEYFNKQYLERTRAEADTVCRHNYEGPETHTSLR	new				y					d
Ab	Exon2	255	TTTCGTGTTCCAGTTCAAGGGCGCGTGCTACTTCACCAACGGGACGCAGCGCATACGAGCTGTGGACAGATACATCTACAACCGGGAGGAGTACCTGCGCTTCGACAGCGACGTGGACGAGTTCCGCGCGGTGACCGAGCTGGGGCGGCCACAAGCCGAGTACTTCAATAAGCAGTACCTGGAGCGAACGCGGGCCGAGCTGGACACGGTGTGCAGATACAACTACGAGGAGACGGAGGTCCCCACCTCCCTGCGGCG	FVFQFKGACYFTNGTQRIRAVDRYIYNREEYLRFDSDVDEFRAVTELGRPQAEYFNKQYLERTRAELDTVCRYNYEETEVPTSLR	new								y	m
Ab	Exon2	259	TTTCGTGTTCCAGTTCAAGGGCGCGTGCTACTTCACCAACGGGACGCAGCGCATACGAGCTGTGGACAGATACATCTACAACCGGGAGGAGTTCGTGCGCTTCGACAGCGACGTGGGCGAGTTCCGCGCGGTGACCGAGCTGGGGCGGCCACAAGCCGAGTACTTCAATAAGCAGTACCTGGAGGAAACGCGGGCCGAGCTGGACACGGTGTGCAGATACAACTACGAGGAGACGGAGGTCCCCACCTCCCTGCGGCG	FVFQFKGACYFTNGTQRIRAVDRYIYNREEFVRFDSDVGEFRAVTELGRPQAEYFNKQYLEETRAELDTVCRYNYEETEVPTSLR	new								y	m
Ab	Exon2	269	TTTCGTGTTCCAGTTCAAGGGCGCGTGCTACTTCACCAACGGGACGCAGCGCATACGATCTGTGACCAGATACATCTACAACCGGGAGGAGTACGTGCGCTTCGACAGCGACGTGGGCGAGTACCGCGCGGTGACCGAGCTGGGGCGGCACTCAGCCGAGTACTGGAATAAGCAGTACCTGGAGCGAACGCGGGCCGAGGCGGACACGGTGTGCAGACACAACTACGAGGGGTCGGAGACCCACACCTCCCTGCGGCG	FVFQFKGACYFTNGTQRIRSVTRYIYNREEYVRFDSDVGEYRAVTELGRHSAEYWNKQYLERTRAEADTVCRHNYEGSETHTSLR	new							y		m
Ab	Exon2	271	TTTCGTGTTCCAGTTCAAGGGCGCGTGCTACTTCACCAACGGGACGCAGCGCATACGATCTGTGACCAGATACATCTACAACCGGGAGGAGTACGTGCGCTTCGACAGCGACGTGGGCGAGTACCGCGCGGTGACCGAGCTGGGGCGGCCAGACGCCGAGTACTGGAATAAGCAGTACCTGGAGCGAACGCGGGCCGAGGCGGACACGGTGTGCAGACACAACTACGAGGGGTCGGAGACCCACACCTCCCTGCGGCG	FVFQFKGACYFTNGTQRIRSVTRYIYNREEYVRFDSDVGEYRAVTELGRPDAEYWNKQYLERTRAEADTVCRHNYEGSETHTSLR	new						y			d
Ab	Exon2	281	TTTCGTGTTCCAGTTCAAGGGCGCGTGCTACTTCACCAACGGGACGCAGCGCATACGATCTGTGGACAGATACATCTACAACCGGGAGGAGTTCATGCGCTTCGACAGCGACGTGGGCGAGTTCCGCGCGCTGACCGAGCTGGGGCGGCCACAAGCCGAGTACTTCAATAAGCAGTACCTGGAGGAAACGCGGGCCGAGCTGGACACGGTGTGCAGACACAACTACGAGGAGACGGAGGTCCCCACCTCCCTGCGGCG	FVFQFKGACYFTNGTQRIRSVDRYIYNREEFMRFDSDVGEFRALTELGRPQAEYFNKQYLEETRAELDTVCRHNYEETEVPTSLR	AY740466								y	m
Ab	Exon2	282	TTTCGTGTTCCAGTTCAAGGGCGCGTGCTACTTCACCAACGGGACGCAGCGCATACGATCTGTGGACAGATACATCTACAACCGGGAGGAGTTCATGCGCTTCGACAGCGACGTGGGCGAGTTCCGCGCGCTGACCGAGCTGGGGCGGCCACAAGCCGAGTACTTCAATAAGCAGTACCTGGAGGAAACGCGGGCCGAGCTGGACACGGTGTGCAGACACAACTACGAGGAGACGGAGGTCCCCCACCTCCCTGCGGCG	FVFQFKGACYFTNGTQRIRSVDRYIYNREEFMRFDSDVGEFRALTELGRPQAEYFNKQYLEETRAELDTVCRHNYEETEVPHLPAA	new			NF					y	m
Ab	Exon2	299	TTTCGTGTTCCAGTTCAAGTTCCAGTGCTACTTCACCAACGGGACGCAGCGCATACGATCTGTGGACAGATACATCTACAACCGGGAGGAGTACCTGCGCTTCGACAGCGACGTGGGCGAGTACCGCGCGCTGACCGAGCTGGGGCGGCCAGACGCCGAGTACTACAATAAGCAGTACCTGGAGGAAACGCGGGCCGCGGTGGACACGGTGTGCAGACACAACTACGAGGGGCCGGAGACCCACACCTCCCTGCGGCG	FVFQFKFQCYFTNGTQRIRSVDRYIYNREEYLRFDSDVGEYRALTELGRPDAEYYNKQYLEETRAAVDTVCRHNYEGPETHTSLR	new						y			d
Ab	Exon2	316	TTTCGTGTTCCAGTTCCAGCCCTTCTGCTACTTCACCAACGGGACGCAGCGCATACGGCTCGTGATCAGATACATCTACAACCGGGAGGAGTACGTGCGCTTCGACAGCGACGTGGGCGAGTACCGCGCGGTGACCGAGCTGGGGCGGTCAGACGCCGAGTACTACAATAAGCAGTACCTGGAGGAAACGCGGGCCGAGCTGGACACGGTGTGCAGATACAACTACGAGGAGACGGAGGTCCCCACCTCCCTGCGGCG	FVFQFQPFCYFTNGTQRIRLVIRYIYNREEYVRFDSDVGEYRAVTELGRSDAEYYNKQYLEETRAELDTVCRYNYEETEVPTSLR	new				y		y			d
Ab	Exon2	319	TTTCGTGTTCCAGTTCCAGCCCTTCTGCTACTTCACCAACGGGACGCAGCGCATACGGCTCGTGATCAGATACATCTACAACCGGGAGGAGTACGTGCGCTTCGACAGCGACGTGGGCGAGTACCGCGCGGTGACCGAGCTGGGGCGGTCAGACGCCGAGTACTACAATAAGCAGTACCTGGAGGAAACGCGGGCCGAGCTGGACACGGTGTGCAGATACAACTACGAGGAGACGGAGGTCCCCACTCCCTGCGGCG	FVFQFQPFCYFTNGTQRIRLVIRYIYNREEYVRFDSDVGEYRAVTELGRSDAEYYNKQYLEETRAELDTVCRYNYEETEVPTPCG	new			NF	y		y			d
Ab	Exon2	334	TTTCTTGGTCCAGTTCCAGCCCTTCTGCTACTTCACCAACGGGACGCAGCGCATACGATATGTGACCAGATACATCTACAACCGGGAGGAGTACCTGCGCTTCGACAGCGACGTGGGCGAGTACCGCGCGGTGACCGAGCTGGGGCGGCCAGACGCCGAGTACTACAATAAGCAGTACCTGGAGCGAACGCGGGCCGAGGCGGACACGGTGTGCAGACACAACTACGAGGTGCTGGAGACCCACACCTCCCTGCGGCT	FLVQFQPFCYFTNGTQRIRYVTRYIYNREEYLRFDSDVGEYRAVTELGRPDAEYYNKQYLERTRAEADTVCRHNYEVLETHTSLR	new					y				d
Ab	Exon2	337	TTTCTTGGTCCAGTTCCAGCCCTTCTGCTACTTCACCAACGGGACGCAGCGCATACGATATGTGACCAGATACATCTACAACCGGGAGGAGTACCTGCGCTTCGACAGCGACGTGGGCGAGTACCGCGCGGTGACCGAGCTGGGGCGGCCAGACGCCGAGTACTACAATAAGCAGTACCTGGAGGAAACGCGGGCCGCGGTGGACACGGTGTGCAGATACAACTACGAGGAGACGGAGGTCCCCACCTCCCTGCGGCG	FLVQFQPFCYFTNGTQRIRYVTRYIYNREEYLRFDSDVGEYRAVTELGRPDAEYYNKQYLEETRAAVDTVCRYNYEETEVPTSLR	new					y				d
Ab	Exon3	10	CAGCCCAATGTCGCCATCTCCCTGTCCAGGACAGAGGCCCTCAACCACCACAACACTCTGGTCTGCTCAGTGACAGATTTCTACCCAGCCAAGATCAAAGTGCGCTGGTTCCGGAATGGCCAGGAGGAGACGGTGGGGGTCTCATCCACACAGCTTATTAGGAATGGGGACTGGACCTTCCAGGTCCTGGTCATGCTGGAGATGACCCCTCGGCGGGGAGAGGTCTACACCTGCCATGTGGAGCATCCCAGCCTGAAGAGCCCCATCACTGTGGAGTGG	QPNVAISLSRTEALNHHNTLVCSVTDFYPAKIKVRWFRNGQEETVGVSSTQLIRNGDWTFQVLVMLEMTPRRGEVYTCHVEHPSLKSPITVEW	new		nc		y					d
Ab	Exon3	10	CAGCCCAATGTCGCCATCTCCCTGTCCAGGACAGAGGCCCTCAACCACCACAACACTCTGGTCTGCTCAGTGACAGATTTCTACCCAGCCAAGATCAAAGTGCGCTGGTTCCGGAATGGCCAGGAGGAGACGGTGGGGGTCTCATCCACACAGCTTATTAGGAATGGGGACTGGACCTTCCAGGTCCTGGTCATGCTGGAGATGACCCCTCGGCGGGGAGAGGTCTATACCTGCCACGTGGAGCATCCCAGCCTGAAGAGCCCCATCACTGTGGAGTGG	QPNVAISLSRTEALNHHNTLVCSVTDFYPAKIKVRWFRNGQEETVGVSSTQLIRNGDWTFQVLVMLEMTPRRGEVYTCHVEHPSLKSPITVEW	new		nc			y		y		dm
Ab	Exon3	10	CAGCCCAATGTCGCCATCTCCCTGTCCAGGACAGAGGCCCTCAACCACCACAACACTCTGGTCTGTTCGGTGACAGATTTCTACCCAGCCAAGATCAAAGTGCGCTGGTTCAGGAATGGCCAGGAGGAGACAGTGGGGGTCTCATCCACACAGCTTATTAGGAATGGGGACTGGACCTTCCAGGTCCTGGTCATGCTGGAGATGACCCCTCGGCGGGGAGAGGTCTATACCTGCCACGTGGAGCATCCCAGCCTGAAGAGCCCCATCACTGTGGAGTGG	QPNVAISLSRTEALNHHNTLVCSVTDFYPAKIKVRWFRNGQEETVGVSSTQLIRNGDWTFQVLVMLEMTPRRGEVYTCHVEHPSLKSPITVEW	new		nc					y		m
Ab	Exon3	14	CAGCCCAATGTCGCCATCTCCCTGTCCAGGACAGAGGCCCTCAACCACCACAACACTCTGGTCTGCTCCGTGACAGATTTCTACCCAGCCAAGATCAAAGTGCGCTGGTTCAGGAATGGCCAGGAGGAGACGGTGGGGGTCTCATCCACACAGCTTATTAGGAATGGGGACTGGACCTTTCAGGTCCTGGTCATGCTGGAGATGACCCCTCAGCGGGGAGAGGTCTACACCTGCCATGTGGAGCATCCCAGCCTGAAGAGCCCCATCACTGTGGAGTGG	QPNVAISLSRTEALNHHNTLVCSVTDFYPAKIKVRWFRNGQEETVGVSSTQLIRNGDWTFQVLVMLEMTPQRGEVYTCHVEHPSLKSPITVEW	new		nc			y				d
Ab	Exon3	14	CAGCCCAATGTTGCCATCTCCCTGTCCAGGACAGAGGCCCTCAACCACCACAACACTCTGGTCTGCTCCGTGACAGATTTCTACCCAGCCAAGATCAAAGTGCGCTGGTTCAGGAATGGCCAGGAGGAGACGGTGGGGGTCTCATCCACACAGCTTATTAGGAATGGGGACTGGACCTTCCAGGTCCTGGTCATGCTGGAGATGACCCCTCAGCGGGGAGAGGTCTACACCTGCCATGTGGAGCATCCCAGCCTGAAGAGCCCCATCACTGTGGAGTGG	QPNVAISLSRTEALNHHNTLVCSVTDFYPAKIKVRWFRNGQEETVGVSSTQLIRNGDWTFQVLVMLEMTPQRGEVYTCHVEHPSLKSPITVEW	new		nc			y				d
Ab	Exon3	25	CAGCCCAATGTCGCCATCTCCCTGTCCAGGACAGAGGCCCTCAACCACCACAACACTCTGGTCTGCTCGGTGACAGATTTCTACCCAGCCAAGATCAAAGTGCGCTGGTTCAGGAATGGCCAGGAGGAGACAGTGGGGGTCTCATCCACACAGCTTATTAGGAATGGGGACTGGACCTTCCAGGTCCTGGTCATGCTGGAGATGACCCCTCATCAGGGAGAGGTCTACACCTGCCATGTGGAGCATCCCAGCCTGAAGAGCCCCATCACTGTGGAGTGG	QPNVAISLSRTEALNHHNTLVCSVTDFYPAKIKVRWFRNGQEETVGVSSTQLIRNGDWTFQVLVMLEMTPHQGEVYTCHVEHPSLKSPITVEW	M13537		nc				y	y		dm
Ab	Exon3	25	CAGCCCAATGTCGCCATCTCCCTGTCCAGGACAGAGGCCCTCAACCACCACAACACTCTGGTCTGTTCGGTGACAGATTTCTACCCAGCCAAGATCAAAGTGCGCTGGTTCAGGAATGGCCAGGAGGAGACAGTGGGGGTCTCATCCACACAGCTTATTAGGAATGGGGACTGGACCTTCCAGGTCCTGGTCATGCTGGAGATGACCCCTCATCAGGGAGAGGTCTACACCTGCCATGTGGAGCATCCCAGCCTGAAGAGCCCCATCACTGTGGAGTGG	QPNVAISLSRTEALNHHNTLVCSVTDFYPAKIKVRWFRNGQEETVGVSSTQLIRNGDWTFQVLVMLEMTPHQGEVYTCHVEHPSLKSPITVEW	M15848		nc		y		y	y	y	dm
Ab	Exon3	63	CAGCCCAATGTCGCCATCTCCCTGTCCAGGACAGAGGCCCTCAACCACCACAACACTCTGGTCTGTTCGGTGACAGATTTCTACCCAGCCAAGATCAAAGTGCGCTGGTTCAGGAATGGCCAGGAGGAGACAGTGGGGGTCTCATCCACACAGCTTATTAGGAATGGGGACTGGACCTTCCAGGTCCTGGTCATGCTGGAGATGACCCCTCATCAGGGAGAGGTCTACACCTGCCATGTGGAGCATCCCAGCCTGAAGACGCCCCATCACTGTGGAGTGG	QPNVAISLSRTEALNHHNTLVCSVTDFYPAKIKVRWFRNGQEETVGVSSTQLIRNGDWTFQVLVMLEMTPHQGEVYTCHVEHPSLKTPHHCGV	new			NF	y			y		dm
Ab	Exon3	119	CAGCCCAATGTCGCCATCTCCCTGTCTAGGACAGAGGCCCTCAACCACCACAACACTCTGGTCTGCTCGGTGACAGATTTCTACCCAGCCAAGATCAAAGTGCGCTGGTTCAGGAATGGCCAGGAGGAGACAGTGGGGGTCTCATCCACACAGCTTATTAGGAATGGGGACTGGACCTTCCAGGTCCTGGTCATGCTGGAGATGACCCTTCATCAGGGAGAGGTCTACACCTGCCATGTGGAGCATCCCAGCCTGAAGACGCCCCATCACTGTGGAGTGG	QPNVAISLSRTEALNHHNTLVCSVTDFYPAKIKVRWFRNGQEETVGVSSTQLIRNGDWTFQVLVMLEMTLHQGEVYTCHVEHPSLKTPHHCGV	new			NF			y			d
Ab	Exon3	120	CAGCCCAATGTCGCCATCTCCCTGTCTAGGACAGAGGCCCTCAACCACCACAACACTCTGGTCTGCTCGGTGACAGATTTCTACCCAGCCAAGATCAAAGTGCGCTGGTTCAGGAATGGCCAGGAGGAGACAGTGGGGGTCTCATCCACACAGCTTATTAGGAATGGGGACTGGACCTTCCAGGTCCTGGTCATGCTGGAGATGACCCTTCATCAGGGAGAGGTCTACACCTGCCATGTGGAGCATCCCAGCCTGAAGAGCCCCATCACTGTGGAGTGG	QPNVAISLSRTEALNHHNTLVCSVTDFYPAKIKVRWFRNGQEETVGVSSTQLIRNGDWTFQVLVMLEMTLHQGEVYTCHVEHPSLKSPITVEW	new						y	y		dm
Ab	Exon3	142	CAGCCCAATGTCGTCATCTCCCTGTCCAGGACAGAGGCCCTCAACCACCACAACACTCTGGTCTGCTCAGTGACAAATTTCTACCCAGCCAAGATCAAAGTGCGCTGGTTCCGGAATGGCCAGGAGGAGACGGTGGGGGTCTCATCCACACAGCTTATTAGGAATGGGGACTGGACCTTCCAGGTCCTGGTCATGCTGGAGATGACCCCCTGGCGGGGAGAGGTCTATACCTGCCACGTGGAGCATCCCAGCCTGAAGAGCCCCATCACTGTGGAGTGG	QPNVVISLSRTEALNHHNTLVCSVTNFYPAKIKVRWFRNGQEETVGVSSTQLIRNGDWTFQVLVMLEMTPWRGEVYTCHVEHPSLKSPITVEW	new						y	y		dm
Ab	Exon3	145	CAGCCCAATGTCGTCATCTCCCTGTCCAGGACAGAGGCCCTCAACCACCACAACACTCTGGTCTGCTCAGTGACAAATTTCTACCCAGCCAAGATCAAAGTGCGCTGGTTCCGGAATGGCCAGGAGGAGACGGTGGGGGTCTCATCCACACAGCTTATTAGGAATGGGGACTGGACCTTCCAGGTCCTGGTCATGCTGGAGATGACCCCTCGGCGGGGAGAGGTCTATACCTGCCACGTGGAGCATCCCAGCCTGAAGAGCCCCATCACTGTGGAGTGG	QPNVVISLSRTEALNHHNTLVCSVTNFYPAKIKVRWFRNGQEETVGVSSTQLIRNGDWTFQVLVMLEMTPRRGEVYTCHVEHPSLKSPITVEW	new						y	y		dm
Ab	Exon3	166	CAGCCCAATGTCGTCATCTCCCTGTCCAGGACAGAGGCCCTCAACCACCACAACACTCTGGTCTGCTCAGTGACAGATTTCTACCCAGCCAAGATCAAAGTGCGCTGGTTCCGGAATGGCCAGGAGGAGACAGTGGGGGTCTCATCCACACAGCTTATTAGGAATGGGGACTGGACCTTCCAGGTCCTGGTCATGCTGGAGATGACCCCTCATCAGGGAGAGGTCTACACCTGCCATGTGGAGCATCCCAGCCTGAAGAGCCCCATCACTGTGGAGTGG	QPNVVISLSRTEALNHHNTLVCSVTDFYPAKIKVRWFRNGQEETVGVSSTQLIRNGDWTFQVLVMLEMTPHQGEVYTCHVEHPSLKSPITVEW	new		nc		y			y		dm
Ab	Exon3	166	CAGCCCAATGTCGTCATCTCCCTGTCCAGGACAGAGGCCCTCAACCACCACAACACTCTGGTCTGCTCAGTGACAGATTTCTACCCAGCCAAGATCAAAGTGCGCTGGTTCCGGAATGGCCAGGAGGAGACGGTGGGGGTCTCATCCACACAGCTTATTAGGAATGGGGACTGGACCTTCCAGGTCCTGGTCATGCTGGAGATGACCCCTCATCAGGGAGAGGTCTACACCTGCCATGTGGAGCATCCCAGCCTGAAGAGCCCCATCACTGTGGAGTGG	QPNVVISLSRTEALNHHNTLVCSVTDFYPAKIKVRWFRNGQEETVGVSSTQLIRNGDWTFQVLVMLEMTPHQGEVYTCHVEHPSLKSPITVEW	new		nc		y			y	y	dm
Ab	Exon3	166	CAGCCCAATGTCGTCATCTCCCTGTCCAGGACAGAGGCCCTCAACCACCACAACACTCTGGTCTGTTCGGTGACAGATTTCTACCCAGCCAAGATCAAAGTGCGCTGGTTCAGGAATGGCCAGGAGGAGACAGTGGGGGTCTCATCCACACAGCTTATTAGGAATGGGGACTGGACCTTCCAGGTCCTGGTCATGCTGGAGATGACCCCTCATCAGGGAGAGGTCTACACCTGCCATGTGGAGCATCCCAGCCTGAAGAGCCCCATCACTGTGGAGTGG	QPNVVISLSRTEALNHHNTLVCSVTDFYPAKIKVRWFRNGQEETVGVSSTQLIRNGDWTFQVLVMLEMTPHQGEVYTCHVEHPSLKSPITVEW	new		nc		y			y		dm
Ab	Exon3	242	CAGCCCAATGTCGTCATCTCCCTGTCCAGGACAGAGGCCCTCAACCACCACAACACTCTGGTCTGCTCAGTGACAGATTTCTACCCAGCCAAGATCAAAGTGCGCTGGTTCCGGAATGGCCAGGAGGAGACGGTGGGGGTCTCATCCACACAGCTTATTAGGAATGGGGACTGGACCTTCCAGGTCCTGGTCATGCTGGAGATGACCCCTCGGCGGGGAGAGGTCTACACCTGCCACGTGGAGCATCCCAGCCTGAAGACGCCCCATCACTGTGGAGTGG	QPNVVISLSRTEALNHHNTLVCSVTDFYPAKIKVRWFRNGQEETVGVSSTQLIRNGDWTFQVLVMLEMTPRRGEVYTCHVEHPSLKTPHHCGV	new		nc	NF		y	y		y	dm
Ab	Exon3	242	CAGCCCAATGTCGTCATCTCCCTGTCCAGGACAGAGGCCCTCAACCACCACAACACTCTGGTCTGCTCAGTGACAGATTTCTACCCAGCCAAGATCAAAGTGCGCTGGTTCCGGAATGGCCAGGAGGAGACGGTGGGGGTCTCATCCACACAGCTTATTAGGAATGGGGACTGGACCTTCCAGGTCCTGGTCATGCTGGAGATGACCCCTCGGCGGGGAGAGGTCTACACCTGCCACGTGGAGCATCCGAGCCTGAAGACGCCCCATCACTGTGGAGTGG	QPNVVISLSRTEALNHHNTLVCSVTDFYPAKIKVRWFRNGQEETVGVSSTQLIRNGDWTFQVLVMLEMTPRRGEVYTCHVEHPSLKTPHHCGV	new		nc	NF			y			d
Ab	Exon3	242	CAGCCCAATGTCGTCATCTCCCTGTCCAGGACAGAGGCCCTCAACCACCACAACACTCTGGTCTGCTCAGTGACAGATTTCTACCCAGCCAAGATCAAAGTGCGCTGGTTCCGGAATGGCCAGGAGGAGACGGTGGGGGTCTCATCCACACAGCTTATTAGGAATGGGGACTGGACCTTCCAGGTCCTGGTCATGCTGGAGATGACCCCTCGGCGGGGAGAGGTCTACACCTGCCATGTGGAGCATCCCAGCCTGAAGACGCCCCATCACTGTGGAGTGG	QPNVVISLSRTEALNHHNTLVCSVTDFYPAKIKVRWFRNGQEETVGVSSTQLIRNGDWTFQVLVMLEMTPRRGEVYTCHVEHPSLKTPHHCGV	new		nc	NF	y		y			d
Ab	Exon3	242	CAGCCCAATGTCGTCATCTCCCTGTCCAGGACAGAGGCCCTCAACCACCACAACACTCTGGTCTGCTCAGTGACAGATTTCTACCCAGCCAAGATCAAAGTGCGCTGGTTCCGGAATGGCCAGGAGGAGACGGTGGGGGTCTCATCCACACAGCTTATTAGGAATGGGGACTGGACCTTCCAGGTCCTGGTCATGCTGGAGATGACCCCTCGGCGGGGAGAGGTCTACACCTGTCACGTGGAGCATCCCAGCCTGAAGACGCCCCATCACTGTGGAGTGG	QPNVVISLSRTEALNHHNTLVCSVTDFYPAKIKVRWFRNGQEETVGVSSTQLIRNGDWTFQVLVMLEMTPRRGEVYTCHVEHPSLKTPHHCGV	new		nc	NF			y	y	y	dm
Ab	Exon3	246	CAGCCCAATGTCGTCATCTCCCTGTCCAGGACAGAGGCCCTCAACCACCACAACACTCTGGTCTGCTCAGTGACAGATTTCTACCCAGCCAAGATCAAAGTGCGCTGGTTCCGGAATGGCCAGGAGGAGACGGTGGGGGTCTCATCCACACAGCTTATTAGGAATGGGGACTGGACCTTCCAGGTCCTGGTCATGCTGGAGATGACCCCTCGGCGGGGAGAGGTCTACACCTGCCACGTGGAGCATCCCAGCCTGAAGAGCCCCATCACTGTGGAGTGG	QPNVVISLSRTEALNHHNTLVCSVTDFYPAKIKVRWFRNGQEETVGVSSTQLIRNGDWTFQVLVMLEMTPRRGEVYTCHVEHPSLKSPITVEW	AF119252		nc		y	y	y	y	y	dm
Ab	Exon3	246	CAGCCCAATGTCGTCATCTCCCTGTCCAGGACAGAGGCCCTCAACCACCACAACACTCTGGTCTGCTCAGTGACAGATTTCTACCCAGCCAAGATCAAAGTGCGCTGGTTCCGGAATGGCCAGGAGGAGACGGTGGGGGTCTCATCCACACAGCTTATTAGGAATGGGGACTGGACCTTCCAGGTCCTGGTCATGCTGGAGATGACCCCTCGGCGGGGAGAGGTCTACACCTGTCACGTGGAGCATCCCAGCCTGAAGAGCCCCATCACTGTGGAGTGG	QPNVVISLSRTEALNHHNTLVCSVTDFYPAKIKVRWFRNGQEETVGVSSTQLIRNGDWTFQVLVMLEMTPRRGEVYTCHVEHPSLKSPITVEW	AY303784		nc			y	y	y	y	dm
Ab	Exon3	246	CAGCCCAATGTCGTCATCTCCCTGTCCAGGACAGAGGCCCTCAACCACCACAACACTCTGGTCTGCTCAGTGACAGATTTCTACCCAGCCAAGATCAAAGTGCGCTGGTTCCGGAATGGCCAGGAGGAGACGGTGGGGGTCTCATCCACACAGCTTATTAGGAATGGGGACTGGACCTTCCAGGTCCTGGTCATGCTGGAGATGACCCCTCGGCGGGGAGAGGTCTATACCTGCCACGTGGAGCATCCCAGCCTGAAGAGCCCCATCACTGTGGAGTGG	QPNVVISLSRTEALNHHNTLVCSVTDFYPAKIKVRWFRNGQEETVGVSSTQLIRNGDWTFQVLVMLEMTPRRGEVYTCHVEHPSLKSPITVEW	L20606		nc			y		y	y	dm
Ab	Exon3	246	CAGCCCAATGTCGTCATCTCCCTGTCCAGGACAGAGGCCCTCAACCACCACAACACTCTGGTCTGCTCAGTGACAGATTTCTACCCAGCCAAGATCAAAGTGCGCTGGTTCCGGAATGGCCAGGAGGAGACGGTGGGGGTCTCATCCACACAGCTTATTAGGAATGGGGACTGGACCTTCCAGGTCCTGGTCATGCTGGAGATGACCCCTCGGCGGGGAGAGGTCTACACCTGCCATGTGGAGCATCCCAGCCTGAAGAGCCCCATCACTGTGGAGTGG	QPNVVISLSRTEALNHHNTLVCSVTDFYPAKIKVRWFRNGQEETVGVSSTQLIRNGDWTFQVLVMLEMTPRRGEVYTCHVEHPSLKSPITVEW	L20608		nc		y	y	y	y	y	dm
Ab	Exon3	246	CAGCCCAATGTCGTCATCTCCCTGTCCAGGACAGAGGCCCTCAACCACCACAACACTCTGGTCTGCTCAGTGACAGATTTCTACCCAGCCAAGATCAAAGTGCGCTGGTTCCGGAATGGCCAGGAGGAGACGGTGGGGGTCTCATCCACACAGCTTATTAGGAATGGGGACTGGACCTTCCAGGTCCTGGTCATGCTGGAGATGACCCCTCGGCGGGGAGAGGTCTACACCTGCCATGTGGAGCATCCCAGCCTGAAGAGTCCCATCACCGTGGAGTGG	QPNVVISLSRTEALNHHNTLVCSVTDFYPAKIKVRWFRNGQEETVGVSSTQLIRNGDWTFQVLVMLEMTPRRGEVYTCHVEHPSLKSPITVEW	M13539		nc			y		y	y	dm
Ab	Exon3	246	CAGCCCAATGTCGTCATCTCCCTGTCCAGGACAGAGGCCCTCAACCACCACAACACTCTGGTCTGCTCAGTGACAGATTTCTACCCAGCCAAGATCAAAGTGCGCTGGTTCCGGAATGGTCAGGAAGAGACGGTGGGGGTCTCGTCCACACAGCTTATTAGGAATGGGGACTGGACCTTCCAGGTCCTGGTCATGCTGGAGATGACCCCTCGGCGGGGAGAGGTCTACACCTGCCACGTGGAGCATCCCAGCCTGAAGAGTCCCATCACTGTGGAGTGG	QPNVVISLSRTEALNHHNTLVCSVTDFYPAKIKVRWFRNGQEETVGVSSTQLIRNGDWTFQVLVMLEMTPRRGEVYTCHVEHPSLKSPITVEW	new		nc			y	y			d
Ab	Exon3	349	CAGCCCAATGTCGTCATCTCCCTGTCCAGGACAGAGGCCCTCAACCACCACAACACTCTGGTCTGCTCAGTGACAGATTTCTACCCAGCCAAGATCAAAGTGCGCTGGTTCCGGAATGGTCAGGAAGAGACGGTGGGGGTCTCGTCCACACAGCTTATTAGGAATGGGGACTGGACCTTCCAGGTCCTGGTCATGCTGGAGATGACCCCCTGGCGGGGAGAGGTCTACACCTGCCACGTGGAGCATCCCAGCCTGAAGAGTCCCATCACTGTGGAGTGG	QPNVVISLSRTEALNHHNTLVCSVTDFYPAKIKVRWFRNGQEETVGVSSTQLIRNGDWTFQVLVMLEMTPWRGEVYTCHVEHPSLKSPITVEW	new					y	y			d
Ab	Exon3	364	CAGCCCAATGTCGTCATCTCCCTGTCCAGGACAGAGGCCCTCAACCACCACAACACTCTGGTCTGCTCAGTGACAGATTTCTACCCGGCCAAGATCAAAGTGCGCTGGTTCCGGAATGGCCAGGAGGAGACGGTGGGGGTCTCATCCACACAGCTTATTAGGAATGGGGACTGGACCTTCCAGGTCCTGGTCATGCTGGAGATGACCCCTCAGCGGGGAGAGGTCTACACCTGCCACGTGGAGCATCCCAGCCTGAAGAGCCCCATCACTGTGGAGTGG	QPNVVISLSRTEALNHHNTLVCSVTDFYPAKIKVRWFRNGQEETVGVSSTQLIRNGDWTFQVLVMLEMTPQRGEVYTCHVEHPSLKSPITVEW	new							y		m
Ab	Exon3	403	CAGCCCAGTGTCGTCATCTCCCTGTCCAGGACAGAGGCCCTCAACCACCACAACACGCTGGTCTGCTCAGTGACAGATTTCTACCCAGCCAAGATCAAAGTGCGCTGGTTCCGGAATGGCCAGGAGGAGACGGTGGGGGTCTCGTCCACACAGCTTATTAGGAATGGGGACTGGACCTTCCAGGTCCTGGTCATGCTGGAGATGACCCCTCGGCGGGGAGAGGTCTACACCTGCCATGTGGAGCATCCCAGCCTGAAGAGTCCCATCACCGTGGAGTGG	QPSVVISLSRTEALNHHNTLVCSVTDFYPAKIKVRWFRNGQEETVGVSSTQLIRNGDWTFQVLVMLEMTPRRGEVYTCHVEHPSLKSPITVEW	M21932							y	y	m
Ea	Exon2	12	GCCCCAGAGGTGACTGTACTCTCCAGAAGCCCTGTGAACCTGGGAGAGCCCAACATCCTCATCTGTTTCATTGACAAGTTCTCCCCTCCAGTCGTCAATGTCACCTGGCTCCGGAATGGACGGCCTGTCACCGAAGGCGTGTCAGAGACAGTGTTTCTCCCGAGGGACGATCACCTCTTCCGCAAATTCCACTTTCTGACCTTCCTGCCCTCCACAGATGATTT	APEVTVLSRSPVNLGEPNILICFIDKFSPPVVNVTWLRNGRPVTEGVSETVFLPRDDHLFRKFHFLTFLPSTDD	AF050157				y	y	y	y		dm
Ea	Exon2	16	GCCCCAGAGGTGACTGTACTCTCCAGAAGCCCTGTGAACCTGGGAGAGCCCAACATCCTCATCTGTTTCATTGACAAGTTCTCCCCTCCAGTGGTCAATGTCACCTGGCTCCGGAATAGACGGCCTGTCACCGAAGGCGTGTCAGAGACAGTGTTTCTCCCGAGGGACGATCACCTCTTCCGCAAATTCCACTATCTGACCTTCCTGCCCTCCACAGATGATTT	APEVTVLSRSPVNLGEPNILICFIDKFSPPVVNVTWLRNRRPVTEGVSETVFLPRDDHLFRKFHYLTFLPSTDD	new					y				d
Ea	Exon2	20	GCCCCAGAGGTGACTGTACTCTCCAGAAGCCCTGTGAACCTGGGAGAGCCCAACATCCTCATCTGTTTCATTGACAAGTTCTCCCCTCCAGTGGTCAATGTCACCTGGCTCCGGAATGGACGGCCTGTCACCGAAGGCGTGTCAGAGACAGTGTTTCTCCCGAGGGACGATCACCTCTTCCGCAAATTCCACTATCTGACCTTCCTGCCCTCCACAGATGATTT	APEVTVLSRSPVNLGEPNILICFIDKFSPPVVNVTWLRNGRPVTEGVSETVFLPRDDHLFRKFHYLTFLPSTDD	M26454		nc		y	y	y	y	y	dm
Ea	Exon2	20	GCCCCAGAGGTGACTGTACTCTCCAGAAGCCCTGTGAACCTGGGAGAGCCCAACATCCTCATCTGTTTCATTGACAAGTTCTCCCCTCCAGTGGTCAATGTCACCTGGCTCCGGAATGGACGGCCTGTCACCGAAGGCGTGTCAGAGACAGTGTTTCTCCCGAGAGACGATCACCTCTTCCGCAAATTCCACTATCTGACCTTCCTGCCCTCCACAGATGATTT	APEVTVLSRSPVNLGEPNILICFIDKFSPPVVNVTWLRNGRPVTEGVSETVFLPRDDHLFRKFHYLTFLPSTDD	new		nc		y		y			d
Ea	Exon2	24	GCCCCAGAGGTGACTGTACTCTCCAGAAGCCCTGTGAACCTGGGAGAGCCCAACATCCTCATCTGTTTCATTGACAAGTTCTCCCCTCCAGTGGTCAATGTCACCTGGCTCCGGAATGGACGGCCTGTCACCGAAGGCGTGTCAGAGACAGTGTTTCTCCCGAGGGACGATCACCTCTTCCGCAAATTCCACTATCTGACCTTCCTGCCCTCACAGATGATTT	APEVTVLSRSPVNLGEPNILICFIDKFSPPVVNVTWLRNGRPVTEGVSETVFLPRDDHLFRKFHYLTFLPSQMI	new			NF	y		y	y	y	dm
Ea	Exon2	34	GCCCCAGAGGTGACTGTACTCTCCAGAAGCCCTGTGAACCTGGGAGAGCCCAACATCCTCATCTGTTTCATTGACAAGTTCTCCCCTCCAGTGGTCAATGTCACCTGGTTCCGGAATGGACGGCCTGTCACCGAAGGCGTGTCAGAGACAGTGTTTCTCCCGAGGGACGATCACCTCTTCCGCAAATTCCACTATCTGACCTTCCTGCCCTCCACAGATGATTT	APEVTVLSRSPVNLGEPNILICFIDKFSPPVVNVTWFRNGRPVTEGVSETVFLPRDDHLFRKFHYLTFLPSTDD	NM_010381						y			d
Ea	Exon2	37	GCCCCAGAGGTGACTGTACTCTCCAGAAGCCCTGTGAACCTGGGAGAGCCCAACATCCTCGTCTGTTTCATTGACAAGTTCTCCCCTCCAGTGGTCAATGTCACCTGGCTCCGGAATGGACGGCCTGTCACCGAAGGCGTGTCAGAGACAGTGTTTCTCCCGAGGGACGATCACCTCTTCCGCAAATTCCACTATCTGACCTTCCTGCCCTCCACAGATGATTT	APEVTVLSRSPVNLGEPNILVCFIDKFSPPVVNVTWLRNGRPVTEGVSETVFLPRDDHLFRKFHYLTFLPSTDD	new					y			y	dm
Ea	Exon3	2	TTTGAAGAGAAAACCCTACCTCCCAGAAACTAAAGAGAATGTCGTGTGTGCTCTTGGGTTGTTTGTGGGTCTGGTGGGCATCGTTGTGGGGATTATCCTCATCATGAAGGGTATTaAAAAACGCAATGTTGTAGAACGCCGACAAGGAGCCCTGTGAGATACCTGGAG	FEEKTLPPRN*RECRVCSWVVCGSGGHRCGDYPHHEGY*KTQCCRTPTRSPVRYLE	new			NF	y			y		dm
Ea	Exon3	8	TTTGAAGAGAAAACCCTCCTCCCAGAAACTAAAGAGAATGTCATGTGTGCTCTTGGGTTGTTTGTGGGTCTGGTGGGCATCGTTGTGGGGATTATCCTCATCATGAAGGGTATTAAAAAACGCAATGTTGTAGAACGCCGACAAGGAGCCCTGTGAGATACCTGGAG	FEEKTLLPETKENVMCALGLFVGLVGIVVGIILIMKGIKKRNVVERRQGAL*DTW	K00971						y		y	dm
Ea	Exon3	25	TTTGAAGAGAAAACCCTCCTCCCAGAAACTAAAGAGAATGTCGTGTGTGCTCTTGGGTTGTTTGTGGGTCTGGTGGGCATCGTTGTGGGGATTATCCTCATCATGAAGGCTATTAAAAAACGCAATGTTGTAGAACGCCGACAAGGAGCCCTGTGAGATACCTGGAG	FEEKTLLPETKENVVCALGLFVGLVGIVVGIILIMKAIKKRNVVERRQGAL*DTW	new						y			d
Ea	Exon3	27	TTTGAAGAGAAAACCCTCCTCCCAGAAACTAAAGAGAATGTCGTGTGTGCTCTTGGGTTGTTTGTGGGTCTGGTGGGCATCGTTGTGGGGATTATCCTCATCATGAAGGGTAATTAAAAAACGCAATGTTGTAGAACGCCGACAAGGAGCCCTGTGAGATACCTGGAG	FEEKTLLPETKENVVCALGLFVGLVGIVVGIILIMKGN*KTQCCRTPTRSPVRYLE	new			NF	y		y			d
Ea	Exon3	44	TTTGAAGAGAAAACCCTCCTCCCAGAAACTAAAGAGAATGTCGTGTGTGCTCTTGGGTTGTTTGTGGGTCTGGTGGGCATCGTTGTGGGGATTATCCTCATCATGAAGGGTATTAAAAAACGCAATGTTGTAGAACGCCGACAAGGAGCCCTGTGAGATACCTGGAG	FEEKTLLPETKENVVCALGLFVGLVGIVVGIILIMKGIKKRNVVERRQGAL*DTW	M12818				y	y	y	y	y	dm
Ea	Exon3	60	TTTGAAGAGAAAACCCTCCTCCCAGAAACTAAAGAGAATGTCGTGTGTGCTCTTGGGTTGTTTGTGGGTCTGGTGGGCATCGTTGTGGGGATTATCCTCATCATGAAGGGTATTAAACAACGCAATGTTGTAGAACGCCGACAAGGAGCCCTGTGAGATACCTGGAG	FEEKTLLPETKENVVCALGLFVGLVGIVVGIILIMKGIKQRNVVERRQGAL*DTW	new					y				d
Ea	Exon3	64	TTTGAAGAGAAAACCCTCCTCCCAGAAACTAAAGAGAATGTCGTGTGTGCTCTTGGGTTGTTTGTGGGTCTGGTGGGCATCGTTGTGGGGATTATCCTCATCATGACGGGTATTAAAAAACGCAATGTTGTAGAACGCCGACAAGGAGCCCTGTGAGATACCTGGAG	FEEKTLLPETKENVVCALGLFVGLVGIVVGIILIMTGIKKRNVVERRQGAL*DTW	M16241					y	y	y	y	dm
Ea	Exon3	67	TTTGAAGAGAAAACCCTCCTCCCAGAAACTAAAGAGAATGTCGTGTGTGCTCTTGGGTTGTTTGTGGGTCTGGTGGGCATCGTTGTGGGGATTATCCTCATCGTGAAGGGTATTAAAAAACGCAATGTTGTAGAACGCCGACAAGGAGCCCTGTGAGATACCTGGAG	FEEKTLLPETKENVVCALGLFVGLVGIVVGIILIVKGIKKRNVVERRQGAL*DTW	new								y	m
Eb	Exon2	12	AAACGTGAGTGTCATTTCTACAACGGGACGCAGCGCGTGCGGTTTCTGGACAGATACTTCTACAACCTGGAGGAGAACCTGCGCTTCGACAGCGACGTGGGCGAGTTCCGCGCGGTCACGGAGCTGGGGCGGCCAGACGCCGAGAACTGGAACAGCCAGCCGGAGATCCTGGAGCAAAGGCGGGCCGCGGTGGACACGTATTGCAGACACAACTATGAGATCTTGGATAAA	KRECHFYNGTQRVRFLDRYFYNLEENLRFDSDVGEFRAVTELGRPDAENWNSQPEILEQRRAAVDTYCRHNYEILDK	new								y	m
Eb	Exon2	30	AAATATGAGTGTCATTTCTACAACGGGACGCAGCGCGTGCGGTTTCTGAAAAGATACTTCTACAACCTGGAGGAGAACCTGCGCTTCGACAGCGACGTGGGCGAGTTCCGCGCGGTGACCGAGCTGGGGCGGCCAGACGCCGAGAACTGGAACAGCCAGCCGGAGATCCTGGAGGATGCGCGGGCCGCGGTGGACACGTACTGCAGATACAACTATGAGATCTTGGATAAA	KYECHFYNGTQRVRFLKRYFYNLEENLRFDSDVGEFRAVTELGRPDAENWNSQPEILEDARAAVDTYCRYNYEILDK	new					y			y	dm
Eb	Exon2	33	AAATATGAGTGTCATTTCTACAACGGGACGCAGCGCGTGCGGTTTCTGGAGAGACACATCTACAACCAGGAGTTCCTGCGCTTCGACAGCGACGTGGGCGAGTACCGCGCGGTGACCGAGCTGGGGCGGCCACAAGCCGAGAACTGGAACAGCCAGCCGGAGATCCTGGAGGATGAGCGGGCCCAGGTGGACACGTACTGCAGACACAACTATGAGATCTTGGATAAA	KYECHFYNGTQRVRFLERHIYNQEFLRFDSDVGEYRAVTELGRPQAENWNSQPEILEDERAQVDTYCRHNYEILDK	new					y				d
Eb	Exon2	52	AAATATGAGTGTCATTTCTACAACGGGACGCAGCGCGTGCGGTTTCTGTTCAGATCCATCTACAACCGGGAGGAGAACCTGCGCTTCGACAGCGACGTGGGCGAGTACCGCGCGGTCACGGAGCTGGGGCGGCCAGACGCCGAGAACTGGAACAGCCAGCCGGAGATCCTGGAGGATGCGCgGGCCTCGGTGGACACGTACTGCAGACACAACTATGAGATCTTCGATaAA	KYECHFYNGTQRVRFLFRSIYNREENLRFDSDVGEYRAVTELGRPDAENWNSQPEILEDARASVDTYCRHNYEIFDK	AY740484						y			d
Eb	Exon2	73	aAATATGAGTGTTATTTCTACAACGGGACGCAGCGCGTGCGGCTTCTGGTCAGATTCATCTACAACCGAGAGGAATTCGCACGCTTCGACAGCGACGTGGGCGAGTACCGCGCGGTGACCAAGCTGGGGCGGCCAGACGCCGAGTACTGGAACAACCAGAAGGAGCTCCTGGAGCGAAGGCGGGCCGAGGTGGACACGGTGTGCAGACACAACTATGAGATCTTCGATAAC	KYECYFYNGTQRVRLLVRFIYNREEFARFDSDVGEYRAVTKLGRPDAEYWNNQKELLERRRAEVDTVCRHNYEIFDN	new					y	y			d
Eb	Exon2	79	AAATATGAGTGTTAtTTCTACAACGGGACGCAGCGCGTGCGGCTTCTGGTCAGATTCATCTACAACCGAGAGGAATTCGCACGCTTCGACAGCGACGTGGGCGAGTACCGCGCGGTGACCGAGCTGGGGCGGCCAGACGCCGAGTACTGGAACAGCCAGAAGGAGCTCCTGGAGCGAAGGCGGGCCGAGGTGGACACGGTGTGCAGACACAACTATGAGATCTTCGATAAC	KYECYFYNGTQRVRLLVRFIYNREEFARFDSDVGEYRAVTELGRPDAEYWNSQKELLERRRAEVDTVCRHNYEIFDN	U88913				y		y			d
Eb	Exon2	104	AAATCTGAGTGTCATTTCTACAACGGGACGCAGCGCGTGCGGCATCTGGTCAGATACATCTACAACCGGGAGGAGTGGGTGCGCTTCGACAGCGACTTGGGCGAGCACCGCGCGGTGACCGAGCTGGGGCGGCCAGACGCCGAGTACTGGAACAACCAGAAGGAGATCCTGGAGCGAAGGCGGGCCGAGGTGGACACGGTGTGCAGACACAACTATGAGACCTCCAATAAC	KSECHFYNGTQRVRHLVRYIYNREEWVRFDSDLGEHRAVTELGRPDAEYWNNQKEILERRRAEVDTVCRHNYETSNN	new						y			d
Eb	Exon2	121	AAATCTGAGTGTCATTTCTACAACGGGACGCAGCGCGTGCGGCATCTGGTCAGATCCATCTACAACCGAGAGGAGTACGTGCGCTTCGACAGCGACTTGGGCGAGCACCGCGCGGTGACCGAGCTGGGGCGGCCAGACGCCGAGTACTGGAACAGCCAGAAGGAGCTCCTGGAGCGGAGGCGGGCGGAGGTGGACACGGTGTGCAGACACAACTATGAGATCTTCGATAAC	KSECHFYNGTQRVRHLVRSIYNREEYVRFDSDLGEHRAVTELGRPDAEYWNSQKELLERRRAEVDTVCRHNYEIFDN	HM443570						y			d
Eb	Exon2	127	AAATCTGAGTGTCATTTCTACAACGGGACGCAGCGCGTGCGGCATCTGGTCAGATTCATCTACAACCGAGAGGAGTTCGTGCGCTTCGACAGCGACTTGGGCGAGCACCGCGCGGTGACCGAGCTGGGGCGGCCAGACGCCGAGAACTGGAACAACCAGAAGGAGCTCCTGGAGCGAAGGCGGGCCGAGGTGGACACGGTGTGCAGACACAACTATGAGACCTCCAATAAC	KSECHFYNGTQRVRHLVRFIYNREEFVRFDSDLGEHRAVTELGRPDAENWNNQKELLERRRAEVDTVCRHNYETSNN	new						y			d
Eb	Exon2	129	AAATCTGAGTGTCATTTCTACAACGGGACGCAGCGCGTGCGGCATCTGGTCAGATTCATCTACAACCGAGAGGAGTTCGTGCGCTTCGACAGCGACTTGGGCGAGCACCGCGCGGTGACCGAGCTGGGGCGGCCAGACGCCGAGAACTGGAACAGCCAGCCGGAGTTCCTGGAGGAAAGGCGGGCCGCGGTGGACACGTACTGCAGACACAACTATGAGATCTCGGATAAA	KSECHFYNGTQRVRHLVRFIYNREEFVRFDSDLGEHRAVTELGRPDAENWNSQPEFLEERRAAVDTYCRHNYEISDK	new						y	y		dm
Eb	Exon2	130	AAATCTGAGTGTCATTTCTACAACGGGACGCAGCGCGTGCGGCATCTGGTCAGATTCATCTACAACCGAGAGGAGTTCGTGCGCTTCGACAGCGACTTGGGCGAGCACCGCGCGGTGACCGAGCTGGGGCGGCCAGACGCCGAGTACTGGAACAACCAGAAGGAGCTCCTGGAGCGAAGGCGGGCCGAGGTGGACACGGTGTGCAGACACAACTATGAGACCTCCAATAAC	KSECHFYNGTQRVRHLVRFIYNREEFVRFDSDLGEHRAVTELGRPDAEYWNNQKELLERRRAEVDTVCRHNYETSNN	new							y		m
Eb	Exon2	134	AAATCTGAGTGTCATTTCTACAACGGGACGCAGCGCGTGCGGCATCTGGTCAGATTCATCTACAACCGGGAGGAGTACGTGTGCTTCGACAGCGACTTGGGCGAGCACCGCGCGGTGACCGAGCTGGGGCGGCCAGACGCCGAGTACTGGAACAACCAGAAGGAGCTCCTGGAGCGAAGGAGGGCCGAGGTGGACACGGTGTGCAGACACAACTATGAGATCTTCGATAAC	KSECHFYNGTQRVRHLVRFIYNREEYVCFDSDLGEHRAVTELGRPDAEYWNNQKELLERRRAEVDTVCRHNYEIFDN	U28490	B							y	m
Eb	Exon2	152	AAATCTGAGTGTCATTTCTACAACGGGACGCAGCGCGTGCGGCTTCTGGAAAGATACTTCTACAACCTGGAGGAGAACCTGCGCTTCGACAGCGACGTGGGCGAGTACCGCGCGGTGACCGAGCTGGGGCGGCCAGACGCCGAGAACTGGAACAGCCAGCCGGAGCTCCTGGAGCAAAGGCGGGCCGCGGTGGACACGTATTGCAGACACAACTATGAGATCTTGGATAAA	KSECHFYNGTQRVRLLERYFYNLEENLRFDSDVGEYRAVTELGRPDAENWNSQPELLEQRRAAVDTYCRHNYEILDK	new						y			d
Eb	Exon2	164	AAATCTGAGTGTCATTTCTACAACGGGACGCAGCGCGTGCGGCTTCTGGAAAGATACTTCTACAACCTGGAGGAGAACCTGCGCTTCGACAGCGACGTGGGCGAGTTCCGCGCGGTGACCGAGCTGGGGCGGCCAGACGCCGAGAACTGGAACAGCCAGCCGGAGATCCTGGAGCAAAGGCGGGCCGCGGTGGACACGTATTGCAGACACAACTATGAGATCTTGGATAAA	KSECHFYNGTQRVRLLERYFYNLEENLRFDSDVGEFRAVTELGRPDAENWNSQPEILEQRRAAVDTYCRHNYEILDK	new								y	m
Eb	Exon2	168	AAATCTGAGTGTCATTTCTACAACGGGACGCAGCGCGTGCGGCTTCTGGAAAGATACTTCTACAACCTGGAGGAGAACCTGCGCTTCGACAGCGACGTGGGCGAGTTCCGCGCGGTGACCGAGCTGGGGCGGCCAGACGCCGAGAACTGGAACAGCCAGCCGGAGTTCCTGGAGCAAAAGCGGGCCGAGGTGGACACGGTGTGCAGACACAACTATGAGATCTCGGATAAA	KSECHFYNGTQRVRLLERYFYNLEENLRFDSDVGEFRAVTELGRPDAENWNSQPEFLEQKRAEVDTVCRHNYEISDK	M28408	EB				y	y	y	y	dm
Eb	Exon2	169	AAATCTGAGTGTCATTTCTACAACGGGACGCAGCGCGTGCGGCTTCTGGAAAGATACTTCTACAACCTGGAGGAGAACCTGCGCTTCGACAGCGACGTGGGCGAGTTCCGCGCGGTGACCGAGCTGGGGCGGCCAGACGCCGAGAACTGGAACAGCCAGCCGGAGTTCCTGGAGCAAAAGCGGGCCGAGGTGGACACGGTGTGCAGACACAACTATGAGATCTTGGATAAA	KSECHFYNGTQRVRLLERYFYNLEENLRFDSDVGEFRAVTELGRPDAENWNSQPEFLEQKRAEVDTVCRHNYEILDK	new	E							y	m
Eb	Exon2	175	AAATCTGAGTGTCATTTCTACAACGGGACGCAGCGCGTGCGGCTTCTGGAAAGATACTTCTACAACCTGGAGGAGAACCTGCGCTTCGACAGCGACGTGGGCGAGTTCCGCGCGGTGACCGAGCTGGGGCGGCCAGACGCCGAGAACTGGAACAGCCAGCCGGAGTTCCTGGAGGAAAGGCGGGCCGCGGTGGACACGTACTGCAGACACAACTATGAGATCTCGGATAAA	KSECHFYNGTQRVRLLERYFYNLEENLRFDSDVGEFRAVTELGRPDAENWNSQPEFLEERRAAVDTYCRHNYEISDK	new							y		m
Eb	Exon2	189	AAATCTGAGTGTCATTTCTACAACGGGACGCAGCGCGTGCGGCTTCTGGTAAGATACTTCTACAACCTGGAGGAGAACCTGCGCTTCGACAGCGACGTGGGCGAGTTCCGCGCGGTGACCGAGCTGGGGCGCCAGACGCCGAGAACTGGAACAGCCAGCCGGAGTTCCTGGAGCAAAAGCGGGCCGAGGTGGACACGGTGTGCAGACACAACTATGAGATCTTCGATAAC	KSECHFYNGTQRVRLLVRYFYNLEENLRFDSDVGEFRAVTELGRQTPRTGTASRSSWSKSGPRWTRCADTTMRSSI	new			NF			y			d
Eb	Exon2	199	AAATCTGAGTGTCATTTCTACAACGGGACGCAGCGCGTGCGGCTTCTGGTAAGATACTTCTACAACCTGGAGGAGAACCTGCGCTTCGACAGCGACGTGGGCGAGTTCCGCGCGGTGACCGAGCTGGGGCGGCCAGACGCCGAGAACTGGAACAGCCAGCCGGAGTTCCTGGAGCAAAAGCGGGCCGAGGTGGACACGGTGTGCAGACACAACTATGAGATCTCGATAAC	KSECHFYNGTQRVRLLVRYFYNLEENLRFDSDVGEFRAVTELGRPDAENWNSQPEFLEQKRAEVDTVCRHNYEISI	new			NF			y			d
Eb	Exon2	202	AAATCTGAGTGTCATTTCTACAACGGGACGCAGCGCGTGCGGCTTCTGGTAAGATACTTCTACAACCTGGAGGAGAACCTGCGCTTCGACAGCGACGTGGGCGAGTTCCGCGCGGTGACCGAGCTGGGGCGGCCAGACGCCGAGAACTGGAACAGCCAGCCGGAGTTCCTGGAGCAAAAGCGGGCCGAGGTGGACACGGTGTGCAGACACAACTATGAGATCTTCGATAAC	KSECHFYNGTQRVRLLVRYFYNLEENLRFDSDVGEFRAVTELGRPDAENWNSQPEFLEQKRAEVDTVCRHNYEIFDN	M36939	E					y	y	y	dm
Eb	Exon2	206	AAATCTGAGTGTCATTTCTACAACGGGACGCAGCGCGTGCGGCTTCTGGTAAGATACTTCTACAACCTGGAGGAGAACCTGCGCTTCGACAGCGACGTGGGCGAGTTCCGCGCGGTGACCGAGCTGGGGCGGCCAGACGCCGAGAACTGGAACAGCCAGCCGGAGTTCCTGGAGCAAAAGCGGGCCGAGGTGGACACGGTGTGCAGGACACAACTATGAGATCTTCGATAAC	KSECHFYNGTQRVRLLVRYFYNLEENLRFDSDVGEFRAVTELGRPDAENWNSQPEFLEQKRAEVDTVCRTQL*DLR*	new			NF			y			d
Eb	Exon2	234	AAATCTGAGTGTCATTTCTACAACGGGACGCAGCGCGTGCGGTTTCTGAAAAGATACTTCTACAACCGGGAGGAGTACGTGTGCTTCGACAGCGACGTGGGCGAGTACCGCGCGGTGACCGAGCTGGGGCGGCCAGACGCCGAGTACTGGAACAGCCAGCCGGAGATCCTGGAGCAAAAGCGGGCCGAGGTGGACACGGTGTGCAGACACAACTATGAGATCTTGGATAAA	KSECHFYNGTQRVRFLKRYFYNREEYVCFDSDVGEYRAVTELGRPDAEYWNSQPEILEQKRAEVDTVCRHNYEILDK	new						y			d
Eb	Exon2	245	AAATCTGAGTGTCATTTCTACAACGGGACGCAGCGCGTGCGGTTTCTGAAAAGATACTTCTACAACCTGGAGGAGAACCTGCGCTTCGACAGCGACGTGGGCGAGTTCCGCGCGGTGACCGAGCTGGGGCGGCCAGACGCCGAGAACTGGAACAGCCAGCCGGAGATCCTGGAGCAAAAGCGGGCCGCGGTGGACACGTACTGCAGACACAACTATGAGATCTTCGATAAC	KSECHFYNGTQRVRFLKRYFYNLEENLRFDSDVGEFRAVTELGRPDAENWNSQPEILEQKRAAVDTYCRHNYEIFDN	AH002028	E	nc				y	y		dm
Eb	Exon2	245	AAATCTGAGTGTCATTTCTACAACGGGACGCAGCGCGTGCGGTTTCTGAAAAGATACTTCTACAACCTGGAGGAGAACCTGCGCTTCGACAGCGACGTGGGCGAGTTCCGCGCGGTGACCGAGCTGGGGCGACCAGACGCCGAGAACTGGAACAGCCAGCCGGAGATCCTGGAGCAAAAGCGGGCCGCGGTGGACACGTACTGCAGACACAACTATGAGATCTTCGATAAC	KSECHFYNGTQRVRFLKRYFYNLEENLRFDSDVGEFRAVTELGRPDAENWNSQPEILEQKRAAVDTYCRHNYEIFDN	new		nc				y	y		dm
Eb	Exon2	270	aAATCTGAGTGTCATTTCTACAACGGGACGCAGCGCGTGCGGTTTCTGaAAAGATACTTCTACAACCTGGAGGAGAACCTGCGCTTCGACAGCGACGTGGGCGAGTTCCGCGCGGTGACCGAGCTGGGGCGGCCAGACGCCGAGAACTGGAACAGCCAGCCGGAGATCCTGGAGCAAAAGCGGGCCGCGGTGGACACGTACTGCAGACACAACTATGAGATCTTGGATAAA	KSECHFYNGTQRVRFLKRYFYNLEENLRFDSDVGEFRAVTELGRPDAENWNSQPEILEQKRAAVDTYCRHNYEILDK	AY740501	B			y		y	y	y	dm
Eb	Exon2	279	AAATCTGAGTGTCATTTCTACAACGGGACGCAGCGCGTGCGGTTTCTGAAAAGATACTTCTACAACCTGGAGGAGAACCTGCGCTTCGACAGCGACGTGGGCGAGTTCCGCGCGGTGACCGAGCTGGGGCGGCCAGACGCCGAGAACTGGAACAGCCAGCCGGAGATCCTGGAGCAAAGGCGGGCCGCGGTGGACACGTACTGCAGACACAACTATGAGATCTTGGATAAA	KSECHFYNGTQRVRFLKRYFYNLEENLRFDSDVGEFRAVTELGRPDAENWNSQPEILEQRRAAVDTYCRHNYEILDK	new				y		y			d
Eb	Exon2	283	AAATCTGAGTGTCATTTCTACAACGGGACGCAGCGCGTGCGGTTTCTGAAAAGATACTTCTACAACCTGGAGGAGAACCTGCGCTTCGACAGCGACGTGGGCGAGTTCCGCGCGGTGACCGAGCTGGGGCGGCCAGACGCCGAGAACTGGAACAGCCAGCCGGAGATCCTGGAGGATGCGCGGGCCGCGGTGGACACGTACTGCAGACACAACTATGAGATCTTGGATAAA	KSECHFYNGTQRVRFLKRYFYNLEENLRFDSDVGEFRAVTELGRPDAENWNSQPEILEDARAAVDTYCRHNYEILDK	new					y		y		dm
Eb	Exon2	285	AAATCTGAGTGTCATTTCTACAACGGGACGCAGCGCGTGCGGTTTCTGAAAAGATACTTCTACAACCTGGAGGAGAACCTGCGCTTCGACAGCGACGTGGGCGAGTTCCGCGCGGTGACCGAGCTGGGGCGGCCAGACGCCGAGAACTGGAACAGCCAGCCGGAGATCCTGGAGGATGCGCGGGCCGCGGTGGACACGTACTGCAGATACAACTATGAGATCTTGGATAAA	KSECHFYNGTQRVRFLKRYFYNLEENLRFDSDVGEFRAVTELGRPDAENWNSQPEILEDARAAVDTYCRYNYEILDK	U88937	B				y		y	y	dm
Eb	Exon2	289	AAATCTGAGTGTCATTTCTACAACGGGACGCAGCGCGTGCGGTTTCTGAAAAGATACTTCTACAACCTGGAGGAGAACCTGCGCTTCGACAGCGACGTGGGCGAGTTCCGCGCGGTGACCGAGCTGGGGCGGCCAGACGCCGAGAACTGGAACAGCCAGCCGGAGTTCCTGGAGCAAAGGCGGGCCGCGGTGGACACGTACTGCAGACACAACTATGAGATCTTGGATAAA	KSECHFYNGTQRVRFLKRYFYNLEENLRFDSDVGEFRAVTELGRPDAENWNSQPEFLEQRRAAVDTYCRHNYEILDK	new				y		y			d
Eb	Exon2	290	AAATCTGAGTGTCATTTCTACAACGGGACGCAGCGCGTGCGGTTTCTGAAAAGATACTTCTACAACCTGGAGGAGAACCTGCGCTTCGACAGCGACGTGGGCGAGTTCCGCGCGGTGACCGAGCTGGGGCGGCCAGACGCCGAGAACTGGAACAGCCAGCCGGAGTTCCTGGAGGAAAGGCGGGCCGCGGTGGACACGTACTGCAGACACAACTATGAGATCTCGGATAAA	KSECHFYNGTQRVRFLKRYFYNLEENLRFDSDVGEFRAVTELGRPDAENWNSQPEFLEERRAAVDTYCRHNYEISDK	new							y		m
Eb	Exon2	291	AAATCTGAGTGTCATTTCTACAACGGGACGCAGCGCGTGCGGTTTCTGAAAAGATACTTCTACAACCTGGAGGAGAACCTGCGCTTCGACAGCGACGTGGGCGAGTTCCGCGCGGTGACCGAGCTGGGGCGGCCAGACGCCGAGAACTGGAACAGCCAGCCGGAGTTCCTGGAGGAAAGGCGGGCCGCGGTGGACACGTACTGCAGACACAACTATGAGATCTTCGATAAC	KSECHFYNGTQRVRFLKRYFYNLEENLRFDSDVGEFRAVTELGRPDAENWNSQPEFLEERRAAVDTYCRHNYEIFDN	new							y		m
Eb	Exon2	327	AAATTTGAGTGTTATTTCTACAACGGGACGCAGCGCGTGCGGCTTCTGGTCAGATCCATCTACAACAGGGAGGAGTACGCGCGCTTCGACAGCGATGTGGGCGAGTACCGCGCGGTGACGGAGCTGGGGCGGCCAGACGCCGAGTACTGGAACAGCCAGAAGGAGGTCCTGGAGCAAAAGCGGGCCGAGGTGGACACGGTGTGCAGACACAACTATGAGATCTTGGATAAA	KFECYFYNGTQRVRLLVRSIYNREEYARFDSDVGEYRAVTELGRPDAEYWNSQKEVLEQKRAEVDTVCRHNYEILDK	new					y				d
Eb	Exon2	343	ACATCTGAGTGTCATTTCTACAACGGGACGCAGCACGTGCGGTTTCTGGAGAGATTCATCTACAACCGGGAGGAGAACCTGCGCTTCGACAGCGACGTGGGCGAGTACCGCGCGGTGACAGAGCTGGGGCGGCCAGACGCCGAGAACTGGAACAGCCAGCCGGAGATCCTGGAGCAAAAGCGGGCCGCGGTGGACACGTACTGCAGACACAACTATGAGATCTCGGATAAA	TSECHFYNGTQHVRFLERFIYNREENLRFDSDVGEYRAVTELGRPDAENWNSQPEILEQKRAAVDTYCRHNYEISDK	new					y				d
Eb	Exon2	344	ACATCTGAGTGTCATTTCTACAACGGGACGCAGCACGTGCGGTTTCTGGAGAGATTCATCTACAACCGGGAGGAGAACCTGCGCTTCGACAGCGACGTGGGCGAGTACCGCGCGGTGACAGAGCTGGGGCGGCCAGACGCCGAGAACTGGAACAGCCAGCCGGAGATCCTGGAGCAAAAGCGGGCCGCGGTGGACACGTACTGCAGACACAACTATGAGATCTTGGATAAA	TSECHFYNGTQHVRFLERFIYNREENLRFDSDVGEYRAVTELGRPDAENWNSQPEILEQKRAAVDTYCRHNYEILDK	new					y				d
Eb	Exon2	347	ACATCTGAGTGTCATTTCTACAACGGGACGCAGCACGTGCGGTTTCTGGAGAGATTCATCTACAACCGGGAGGAGAACCTGCGCTTCGACAGCGACGTGGGCGAGTACCGCGCGGTGACAGAGCTGGGGCGGCCAGACGCCGAGAACTGGAACAGCCAGCCGGAGATCCTGGAGGATGCGCGGGCCTCGGTGGACACGTACTGCAGACACAACTATGAGATCTCGGATAAA	TSECHFYNGTQHVRFLERFIYNREENLRFDSDVGEYRAVTELGRPDAENWNSQPEILEDARASVDTYCRHNYEISDK	K00124	EB					y		y	dm
Eb	Exon2	360	ACATCTGAGTGTCATTTCTACAACGGGACGCAGCGCGTGCGGCATCTGGTCAGATTCATCTACAACCGAGAGGAGTTCGTGCGCTTCGACAGCGACTTGGGCGAGCACCGCGCGGTGACCGAGCTGGGGCGGCCAGACGCCGAGTACTGGAACAACCAGAAGGAGCTCCTGGAGCGAAGGCGGGCCGAGGTGGACACGGTGTGCAGACACAACTATGAGACCTCCAATAAC	TSECHFYNGTQRVRHLVRFIYNREEFVRFDSDLGEHRAVTELGRPDAEYWNNQKELLERRRAEVDTVCRHNYETSNN	new							y		m
Eb	Exon2	386	ACATCTGAGTGTCATTTCTACAACGGGACGCAGCGCGTGCGGCTTCTGGAAAGATACTTCTACAACCTGGAGGAGAACCTGCGCTTCGACAGCGACGTGGGCGAGTTCCGCGCGGTGACCGAGCTGGGGCGCCAGACGCCGAGAACTGGAACAGCCAGCCGGAGTTCCTGGAGCAAAGGCGGGCCGCGGTGGACACGTACTGCAGACACAACTATGAGATCTTGGATAAA	TSECHFYNGTQRVRLLERYFYNLEENLRFDSDVGEFRAVTELGRQTPRTGTASRSSWSKGGPRWTRTADTTMRSWI	new			NF			y			d
Eb	Exon2	391	ACATCTGAGTGTCATTTCTACAACGGGACGCAGCGCGTGCGGCTTCTGGAAAGATACTTCTACAACCTGGAGGAGAACCTGCGCTTCGACAGCGACGTGGGCGAGTTCCGCGCGGTGACCGAGCTGGGGCGGCCAGACGCCGAGAACTGGAACAGCCAGCAGGAGTTCCTGGAGCAAAGGCGGGCCGCGGTGGACACGTACTGCAGACACAACTATGAGATCTTGGATAAA	TSECHFYNGTQRVRLLERYFYNLEENLRFDSDVGEFRAVTELGRPDAENWNSQQEFLEQRRAAVDTYCRHNYEILDK	new				y					d
Eb	Exon2	393	ACATCTGAGTGTCATTTCTACAACGGGACGCAGCGCGTGCGGCTTCTGGAAAGATACTTCTACAACCTGGAGGAGAACCTGCGCTTCGACAGCGACGTGGGCGAGTTCCGCGCGGTGACCGAGCTGGGGCGGCCAGACGCCGAGAACTGGAACAGCCAGCCGGAGATCCTGGAGCAAAAGCGGGCCGCGGTGGACACGTACTGCAGACACAACTATGAGATCTTCGATAAC	TSECHFYNGTQRVRLLERYFYNLEENLRFDSDVGEFRAVTELGRPDAENWNSQPEILEQKRAAVDTYCRHNYEIFDN	new							y		m
Eb	Exon2	394	ACATCTGAGTGTCATTTCTACAACGGGACGCAGCGCGTGCGGCTTCTGGAAAGATACTTCTACAACCTGGAGGAGAACCTGCGCTTCGACAGCGACGTGGGCGAGTTCCGCGCGGTGACCGAGCTGGGGCGGCCAGACGCCGAGAACTGGAACAGCCAGCCGGAGATCCTGGAGCAAAAGCGGGCCGCGGTGGACACGTACTGCAGACACAACTATGAGATCTTGGATAAA	TSECHFYNGTQRVRLLERYFYNLEENLRFDSDVGEFRAVTELGRPDAENWNSQPEILEQKRAAVDTYCRHNYEILDK	new				y			y		dm
Eb	Exon2	410	ACATCTGAGTGTCATTTCTACAACGGGACGCAGCGCGTGCGGCTTCTGGAAAGATACTTCTACAACCTGGAGGAGAACCTGCGCTTCGACAGCGACGTGGGCGAGTTCCGCGCGGTGACCGAGCTGGGGCGGCCAGACGCCGAGAACTGGAACAGCCAGCCGGAGTTCCTGGAGCAAAGGCGGGCCGCGGTGGACACGGTACTGCAGACACAACTATGAGATCTTGGATAAA	TSECHFYNGTQRVRLLERYFYNLEENLRFDSDVGEFRAVTELGRPDAENWNSQPEFLEQRRAAVDTVLQTQL*DLG*	new			NF	y		y			d
Eb	Exon2	411	ACATCTGAGTGTCATTTCTACAACGGGACGCAGCGCGTGCGGCTTCTGGAAAGATACTTCTACAACCTGGAGGAGAACCTGCGCTTCGACAGCGACGTGGGCGAGTTCCGCGCGGTGACCGAGCTGGGGCGGCCAGACGCCGAGAACTGGAACAGCCAGCCGGAGTTCCTGGAGCAAAGGCGGGCCGCGGTGGACACGTACTACAGACACAACTATGAGATCTTGGATAAA	TSECHFYNGTQRVRLLERYFYNLEENLRFDSDVGEFRAVTELGRPDAENWNSQPEFLEQRRAAVDTYYRHNYEILDK	new				y					d
Eb	Exon2	412	ACATCTGAGTGTCATTTCTACAACGGGACGCAGCGCGTGCGGCTTCTGGaAAGATACTTCTACAACCTGGAGGAGAACCTGCGCTTCGACAGCGACGTGGGCGAGTTCCGCGCGGTGACCGAGCTGGGGCGGCCAGACGCCGAGAACTGGAACAGCCAGCCGGAGTTCCTGGAGCAAAGGCGGGCCGCGGTGGACACGTACTGCAGACACAACTATGAGATCTCGGATAAA	TSECHFYNGTQRVRLLERYFYNLEENLRFDSDVGEFRAVTELGRPDAENWNSQPEFLEQRRAAVDTYCRHNYEISDK	new					y	y			d
Eb	Exon2	414	ACATCTGAGTGTCATTTCTACAACGGGACGCAGCGCGTGCGGCTTCTGGAAAGATACTTCTACAACCTGGAGGAGAACCTGCGCTTCGACAGCGACGTGGGCGAGTTCCGCGCGGTGACCGAGCTGGGGCGGCCAGACGCCGAGAACTGGAACAGCCAGCCGGAGTTCCTGGAGCAAAGGCGGGCCGCGGTGGACACGTACTGCAGACACAACTATGAGATCTTGGATAAA	TSECHFYNGTQRVRLLERYFYNLEENLRFDSDVGEFRAVTELGRPDAENWNSQPEFLEQRRAAVDTYCRHNYEILDK	U88915	EB			y	y	y		y	dm
Eb	Exon2	418	ACATCTGAGTGTCATTTCTACAACGGGACGCAGCGCGTGCGGCTTCTGGAAAGATACTTCTACAACCTGGAGGAGAACCTGCGCTTCGACAGCGACGTGGGCGAGTTCCGCGCGGTGACCGAGCTGGGGCGGCCAGACGCCGAGAACTGGAACAGCCAGCCGGAGTTCCTGGAGCAAAGGCGGGCCGCGGTGGACACGTACTGGCAGACACAACTATGAGATCTTGGATAAA	TSECHFYNGTQRVRLLERYFYNLEENLRFDSDVGEFRAVTELGRPDAENWNSQPEFLEQRRAAVDTYWQTQL*DLG*	new			NF	y		y			d
Eb	Exon2	424	ACATCTGAGTGTCATTTCTACAACGGGACGCAGCGCGTGCGGCTTCTGGAAAGATACTTCTACAACCTGGAGGAGAACCTGCGCTTCGACAGCGACGTGGGCGAGTTCCGCGCGGTGACCGAGCTGGGGCGGCCAGACGCCGAGAACTGGAACAGCCAGCCGGAGTTCCTGGAGCCAAAGGCGGGCCGCGGTGGACACGTACTGCAGACACAACTATGAGATCTTGGATAAA	TSECHFYNGTQRVRLLERYFYNLEENLRFDSDVGEFRAVTELGRPDAENWNSQPEFLEPKAGRGGHVLQTQL*DLG*	new			NF	y					d
Eb	Exon2	429	ACATCTGAGTGTCATTTCTACAACGGGACGCAGCGCGTGCGGCTTCTGGAAAGATACTTCTACAACCTGGAGGAGAACCTGCGCTTCGACAGCGACGTGGGCGAGTTCCGCGCGGTGACCGAGCTGGGGCGGCCAGACGCCGAGAACTGGAACAGCCAGCCGGAGTTCCTGGAGGAAAGGCGGGCCGCGGTGGACACGTACTGCAGACACAACTATGAGATCTCGGATAAA	TSECHFYNGTQRVRLLERYFYNLEENLRFDSDVGEFRAVTELGRPDAENWNSQPEFLEERRAAVDTYCRHNYEISDK	U28489	E			y		y	y	y	dm
Eb	Exon2	430	ACATCTGAGTGTCATTTCTACAACGGGACGCAGCGCGTGCGGCTTCTGGAAAGATACTTCTACAACCTGGAGGAGAACCTGCGCTTCGACAGCGACGTGGGCGAGTTCCGCGCGGTGACCGAGCTGGGGCGGCCAGACGCCGAGAACTGGAACAGCCAGCCGGAGTTCCTGGAGGAAAGGCGGGCCGCGGTGGACACGTACTGCAGACACAACTATGAGATCTTCGATAAC	TSECHFYNGTQRVRLLERYFYNLEENLRFDSDVGEFRAVTELGRPDAENWNSQPEFLEERRAAVDTYCRHNYEIFDN	new							y		m
Eb	Exon2	446	ACATCTGAGTGTCATTTCTACAACGGGACGCAGCGCGTGCGGCTTCTGGAAAGATACTTCTACAACCTGGAGGAGAACCTGCGCTTCGACAGCGACGTGGGCGAGTTCCGCGCGGTGACCGAGCTGGGGCGGCCAGACGCCGAGTACTGGAACAGCCAGCCGGAGATCCTGGAGGATGCGCGGGCCACGGTGGACACGTATTGCAGACACAACTATGAGATCTTCGATAAC	TSECHFYNGTQRVRLLERYFYNLEENLRFDSDVGEFRAVTELGRPDAEYWNSQPEILEDARATVDTYCRHNYEIFDN	new				y					d
Eb	Exon2	453	ACATCTGAGTGTCATTTCTACAACGGGACGCAGCGCGTGCGGCTTCTGGAAAGATACTTCTACAACCTGGAGGAGAACCTGCGCTTCGACAGCGACGTGGGCGAGTTCCGCGCGGTGACCGAGCTgGGGGCGCCAGACGCCGAGAACTGGAACAGCCAGCCGGAGTTCCTGGAGCAAAGGCGGGCCGCGGTGGACACGTACTGCAGACACAACTATGAGATCTTGGATAAA	TSECHFYNGTQRVRLLERYFYNLEENLRFDSDVGEFRAVTELGAPDAENWNSQPEFLEQRRAAVDTYCRHNYEILDK	new				y					d
Eb	Exon2	464	ACATCTGAGTGTCATTTCTACAACGGGACGCAGCGCGTGCGGCTTCTGGAAAGATACTTCTACAACCTGGAGGAGAACCTGCGCTTCGACAGCGACGTGGTCGAGTTCCGCGCGGTGACCGAGCTGGGGCGGCCAGACGCCGAGAACTGGAACAGCCAGCCGGAGTTCCTGGAGCAAAGGCGGGCCGCGGTGGACACGTACTGCAGACACAACTATGAGATCTTGGATAAA	TSECHFYNGTQRVRLLERYFYNLEENLRFDSDVVEFRAVTELGRPDAENWNSQPEFLEQRRAAVDTYCRHNYEILDK	new				y	y	y			d
Eb	Exon2	489	ACATCTGAGTGTCATTTCTACAACGGGACGCAGCGCGTGCGGTTTCTGGACAGATACTTCTACAACCGGGAGGAGTACGTGCGCTTCGACAGCGACGTGGGCGAGTACCGCGCGGTGACCGAGCTGGGGCGGCCAGACGCCGAGAACTGGAACAGCCAGCCGGAGTTCCTGGAGCAAAGGCGGGCCGCGGTGGACACGTACTGCAGACACAACTATGAGATCTTGGATAAA	TSECHFYNGTQRVRFLDRYFYNREEYVRFDSDVGEYRAVTELGRPDAENWNSQPEFLEQRRAAVDTYCRHNYEILDK	new						y			d
Eb	Exon2	495	ACATCTGAGTGTCAtTTCTACAACGGGACGCAGCGCGTGCGGTTTCTGGACAGATACTTCTACAACCGGGAGGAGTACGTGCGCTTCGACAGCGACGTGGGCGAGTACCGCGCGGTGACCGAGCTGGGGCGGCCAGACGCCGAGTACTGGAACAGCCAGCCGGAGATCCTGGAGGATGCGCGGGCCTCGGTGGACACGTATTGCAGACACAACTATGAGATCTCGGATAAA	TSECHFYNGTQRVRFLDRYFYNREEYVRFDSDVGEYRAVTELGRPDAEYWNSQPEILEDARASVDTYCRHNYEISDK	KJ663724						y		y	dm
Eb	Exon2	515	ACATCTGAGTGTCATTTCTACAACGGGACGCAGCGCGTGCGGTTTCTGGAGAGATACATCTACAACCGGGAGGAGTACGTGCGCTTCGACAGCGACGTGGGCGAGTACCGCGCGGTGACCGAGCTGGGGCGGCCAGACGCCGAGTACTGGAACAGCCAGCCGGAGATCCTGGAGGATGCGCGGGCCACGGTGGACACGTATTGCAGACACAACTATGAGATCTTCGATAAC	TSECHFYNGTQRVRFLERYIYNREEYVRFDSDVGEYRAVTELGRPDAEYWNSQPEILEDARATVDTYCRHNYEIFDN	U88925	B			y				y	dm
Eb	Exon2	520	ACATCTGAGTGTCATTTCTACAACGGGACGCAGCGCGTGCGGTTTCTGGAGAGATACATCTACAACCGGGAGGAGTACGTGCGCTTCGACAGCGACGTGGGCGAGTACCGCGCGGTGACCGAGCTGGGGCGGCCAGAGGCCGAGTACTGGAACAGCCAGCCGGAGATCCTGGAGGATGCGCGGGCCACGGTGGACACGTATTGCAGACACAACTATGAGATCTTCGATAAC	TSECHFYNGTQRVRFLERYIYNREEYVRFDSDVGEYRAVTELGRPEAEYWNSQPEILEDARATVDTYCRHNYEIFDN	new						y			d
Eb	Exon3	24	GAGCCTACGGTGACTGTGTACCCCACAAAGACACAGCCCCTGGAACACCACAACCTCCTGGTCTGCTCTGTGAGTGACTTCTACCCTGGCAACATTGAAGTCAGATGGTTCCGGAATGGCAAGGAGGAGAAAACAGGAATTGTGTCCACGGGCCTGGTCCGAAATGGAGACTGGACCTTCCAGACACTGGTGATGCTGGAGACGGTTCCTCAGAGTGGAGAGGTTTACACCTGCCAGGTGAGCATCCCAGCCTGACCGACCCTGTCACGGTCGAGTGG	EPTVTVYPTKTQPLEHHNLLVCSVSDFYPGNIEVRWFRNGKEEKTGIVSTGLVRNGDWTFQTLVMLETVPQSGEVYTCQVSIPA*PTLSRSS	new			NF	y		y			d
Eb	Exon3	29	GAGCCTACGGTGACTGTGTACCCCACAAAGACACAGCCCCTGGAACACCACAACCTCCTGGTCTGCTCTGTGAGTGACTTCTACCCTGGCAACATTGAAGTCAGATGGTTCCGGAATGGCAAGGAGGAGAAAACAGGAATTGTGTCCACGGGCCTGGTCCGAAATGGAGACTGGACCTTCCAGACACTGGTGATGCTGGAGACGGTTCCTCAGAGTGGAGAGGTTTACACCTGCCAGGTGGAGCATCCCAGCCTGACCGAcCCTGTCACGGTCAAGTGG	EPTVTVYPTKTQPLEHHNLLVCSVSDFYPGNIEVRWFRNGKEEKTGIVSTGLVRNGDWTFQTLVMLETVPQSGEVYTCQVEHPSLTDPVTVKW	new					y	y		y	dm
Eb	Exon3	29	GAGCCTACGGTGACTGTGTACCCTACAAAGACGCAGCCCCTGGAACACCACAACCTCCTGGTCTGCTCTGTGAGTGACTTCTACCCTGGCAACATTGAAGTCAGATGGTTCCGGAATGGCAAGGAGGAGaAAACAGGAATTGTGTCCACGGGCCTGGTCCGAAATGGAGACTGGACCTTCCAGACACTGGTGATGCTGGAGACGGTTCCTCAGAGTGGAGAGGtTTACACCTGCCAGGTGGAGCATCCCAGCCTGACCGACCCTGTCACGGTCAAGTGG	EPTVTVYPTKTQPLEHHNLLVCSVSDFYPGNIEVRWFRNGKEEKTGIVSTGLVRNGDWTFQTLVMLETVPQSGEVYTCQVEHPSLTDPVTVKW	new					y	y		y	dm
Eb	Exon3	31	GAGCCTACGGTGACTGTGTACCCCACAAAGACGCAGCCCCTGGAACACCACAACCTCCTGGTCTGCTCTGTGAGTGACTTCTACCCTGGCAACATTGAAGTCAGATGGTTCCGGAATGGCAAGGAGGAGAAAACAGGAATTGTGTCCACGGGCCTGGTCCGAAATGGAGACTGGACCTTCCAGACACTGGTGATGCTGGAGACGGTTCCTCAGAGTGGAGAGGTTTACACCTGCCAGGTGGAGCATCCCAGCCTGACCGAcCCTGTCACGGTCGAGTGG	EPTVTVYPTKTQPLEHHNLLVCSVSDFYPGNIEVRWFRNGKEEKTGIVSTGLVRNGDWTFQTLVMLETVPQSGEVYTCQVEHPSLTDPVTVEW	K01145		nc		y	y	y	y		dm
Eb	Exon3	31	GAGCCTACGGTGACTGTGTACCCCACAAAGACACAGCCCCTGGAACACCACAACCTCCTGGTCTGCTCTGTGAGTGACTTCTACCCTGGCAACATTGAAGTCAGATGGTTCCGGAATGGCAAGGAGGAGAAAACAGGAATTGTGTCCACGGGCCTGGTCCGAAATGGAGACTGGACCTTCCAGACACTGGTGATGCTGGAGACGGTTCCTCAGAGTGGAGAGGTTTACACCTGCCAGGTGGAGCATCCCAGCCTGACCGAcCCTGTCACGGTCGAGTGG	EPTVTVYPTKTQPLEHHNLLVCSVSDFYPGNIEVRWFRNGKEEKTGIVSTGLVRNGDWTFQTLVMLETVPQSGEVYTCQVEHPSLTDPVTVEW	M36940		nc		y	y	y	y	y	dm
Eb	Exon3	31	GAGCCTACGGTGACTGTGTACCCCACAAAGACGCAGCCCCTGGAACACCACAACCTCCTGGTCTGCTCTGTGAGTGACTTCTACCCTGGCAACATTGAAGTCAGATGGTTCCGGAATGGCAAGGAGGAGAAAACAGGAATTGTGTCCACGGGCCTGGTCCGAAATGGAGACTGGACCTTCCAGACACTGGTGATGCTGGAGACGGTTCCTCAGAGTGGAGAGGTTTACACCTGCCAGGTGGAGCATCCCAGCCTGACCGAcCCTGTCACAGTCGAGTGG	EPTVTVYPTKTQPLEHHNLLVCSVSDFYPGNIEVRWFRNGKEEKTGIVSTGLVRNGDWTFQTLVMLETVPQSGEVYTCQVEHPSLTDPVTVEW	new		nc				y			d
Eb	Exon3	31	GAGCCTACGGTGACTGTGTACCCCACAAAGACGCAGCCCCTGGAACACCACAACCTCCTGGTCTGCTCTGTGAGTGACTTCTACCCTGGCAATATTGAAGTCAGATGGTTCCGGAATGGCAAGGAGGAGAAAACAGGAATTGTGTCCACGGGCCTGGTCCGAAATGGAGACTGGACCTTCCAGACACTGGTGATGCTGGAGACGGTTCCTCAGAGTGGAGAGGTTTACACCTGCCAGGTGGAGCATCCCAGCCTGACCGACCCTGTCACGGTCGAGTGG	EPTVTVYPTKTQPLEHHNLLVCSVSDFYPGNIEVRWFRNGKEEKTGIVSTGLVRNGDWTFQTLVMLETVPQSGEVYTCQVEHPSLTDPVTVEW	new		nc					y		m
Eb	Exon3	31	GAGCCTACGGTGACTGTGTACCCTACAAAGACGCAGCCCCTGGAACACCACAACCTCCTGGTCTGCTCTGTGAGTGACTTCTACCCTGGCAACATTGAAGTCAGATGGTTCCGGAATGGCAAGGAGGAGAAAACAGGAATTGTGTCCACGGGCCTGGTCCGAAATGGAGACTGGACCTTCCAGACACTGGTGATGCTGGAGACGGTTCCTCAGAGTGGAGAGGTTTACACCTGCCAGGTGGAGCATCCCAGCCTGACCGACCCTGTCACGGTCGAGTGG	EPTVTVYPTKTQPLEHHNLLVCSVSDFYPGNIEVRWFRNGKEEKTGIVSTGLVRNGDWTFQTLVMLETVPQSGEVYTCQVEHPSLTDPVTVEW	new		nc			y	y		y	dm
Eb	Exon3	44	GAGCCTACGGTGACTGTGTACCCCACAAAGACACAGCCCCTGGAACACCACAACCTCCTGGTCTGCTCTGTGAGTGACTTCTACCCTGGCAACATTGAAGTCAGATGGTTCCGGAATGGCAAGGAGGAGAAAACAGGAATTGTGTCCACGGGCCTGGTCCGAAATGGAGACTGGACCTTCCAGACCCTGGTGATGCTGGAGACGGTTCCTCAGGGTGGAGAGGTTTACACCTGCCAGGTGGAGCATCCCAGCCTGACCGACCCTGTCACAGTCGAGTGG	EPTVTVYPTKTQPLEHHNLLVCSVSDFYPGNIEVRWFRNGKEEKTGIVSTGLVRNGDWTFQTLVMLETVPQGGEVYTCQVEHPSLTDPVTVEW	new						y		y	dm
Eb	Exon3	53	GAGCCTACGGTGACTGTGTACCCCACAAAGACGCAGCCCCTGGAACACCACAACCTCCTGGTCTGCTCTGTGAGTGACTTCTACCCTGGCAACATTGAAGTCAGATGGTTCCGGAATGGCAAGGAGGAGGAAACAGGAATTGTGTCCACGGGCCTGGTCCGAAATGGAGACTGGACCTTCCAGACACTGGTGATGCTGGAGACGGTTCCTCAGAGTGGAGAGGTTTACACCTGCCAGGTGGAGCATCCCAGCCTGACCGAcCCTGTCACGGTCGAGTGG	EPTVTVYPTKTQPLEHHNLLVCSVSDFYPGNIEVRWFRNGKEEETGIVSTGLVRNGDWTFQTLVMLETVPQSGEVYTCQVEHPSLTDPVTVEW	K00125		nc		y		y	y	y	dm
Eb	Exon3	53	GAGCCTACGGTGACTGTGTACCCCACAAAGACACAGCCCCTGGAACACCACAACCTCCTGGTCTGCTCTGTGAGTGACTTCTACCCTGGCAACATTGAAGTCAGATGGTTCCGGAATGGCAAGGAGGAGGAAACAGGAATTGTGTCCACGGGCCTGGTCCGAAATGGAGACTGGACCTTCCAGACACTGGTGATGCTGGAGACGGTTCCTCAGAGTGGAGAGGTTTACACCTGCCAGGTGGAGCATCCCAGCCTGACCGACCCTGTCACGGTCGAGTGG	EPTVTVYPTKTQPLEHHNLLVCSVSDFYPGNIEVRWFRNGKEEETGIVSTGLVRNGDWTFQTLVMLETVPQSGEVYTCQVEHPSLTDPVTVEW	new		nc		y			y	y	dm
Eb	Exon3	71	GAGCCTACGGTGACTGTGTACCCCACAAAGACGCAGCCCCTGGAACACCACAACCTCCTGGTCTGCTCTGTGAATGACTTCTACCCTGGCAACATTGAAGTCAGATGGTTCCGGAACGGCAAGGAGGAGAAAACAGGAATTGTGTCCACGGGCCTGGTCCGAAATGGAGACTGGACCTTCCAGACCCTGGTGATGCTGGAGACGGTTCCTCAGAGTGGAGAGGTTTACACCTGCCAGGTGGAGCATCCCAGCCTGACCGACCCTGTCACGGTCGAGTGG	EPTVTVYPTKTQPLEHHNLLVCSVNDFYPGNIEVRWFRNGKEEKTGIVSTGLVRNGDWTFQTLVMLETVPQSGEVYTCQVEHPSLTDPVTVEW	new					y	y			m
Eb	Exon3	89	GAGCCTACGGTGACTGTGTACCCCACAAAGACGCAGCCCCTGGAACACCACAACCTCCTGGTCTGCTCTGTGAGTGACTTCTACCCTGGCAACATTGAAGTCAGATGGTTCCGGAATGGCAAGGAGGAGAAAACAGGAATTGTGTCCACGGGCCTGGTCCGAAATGGAGACTGGACCTTCCAGACCCTGGTGATGCTGGAGGCGGTTCCTCAGAGTGGAGAGGTTTACACCTGCCAGGTGGAGCATCCCAGCCTGACCGACCCTGTCACAGTGGAGTGG	EPTVTVYPTKTQPLEHHNLLVCSVSDFYPGNIEVRWFRNGKEEKTGIVSTGLVRNGDWTFQTLVMLEAVPQSGEVYTCQVEHPSLTDPVTVEW	new				y		y			m
Eb	Exon3	112	GAGCCTACGGTGACTGTGTACCCCACAAAGACGCAGCCCCTGGAACACCACAACCTCCTGGTCTGCTCTGTGAGTGACTTCTACCCTGGCAATATTGAAGTCAGATGGTTCCGGAATGGCAAGGAGGAGAAAACAGGAATTGTGTCCACGGGCCTGGTCCGAAATGGAGACTGGACCTTCCAGACCCTGGTGATGCTGGAGACGGTTCCTCGGGGTGGAGAGGTTTACACCTGCCAGGTGGAGCATCCCAGCCTGACCGACCCTGTCACGGTCGAGTGG	EPTVTVYPTKTQPLEHHNLLVCSVSDFYPGNIEVRWFRNGKEEKTGIVSTGLVRNGDWTFQTLVMLETVPRGGEVYTCQVEHPSLTDPVTVEW	new							y		m
Eb	Exon3	126	GAGCCTACGGTGACTGTGTACCCTACAAAGACGCAGCCCCTGGAACACCACAACCTCCTGGTCTGCTCTGTGAATGACTTCTACCCTGGCAACATTGGAGTCAGATGGTTCCGGAATGGCAAGGAGGAGAAAACAGGAATTGTGTCCACGGGCCTGGTCCGAAATGGAGACTGGACCTTCCAGACCCTGGTGATGCTGGAGACGGTTCCTCAGGGTGGAGAGGTTTACACCTGCCAGGTGGAGCATCCCAGCCTGACCGACCCTGTCACAGTGGAGTGG	EPTVTVYPTKTQPLEHHNLLVCSVNDFYPGNIGVRWFRNGKEEKTGIVSTGLVRNGDWTFQTLVMLETVPQGGEVYTCQVEHPSLTDPVTVEW	new				y		y			d
Eb	Exon3	139	GAGCCTACGGTGACTGTGTACCCTACAAAGACGCAGCCCCTGGAACACCACAACCTCCTGGTCTGCTCTGTGAGTGACTTCTACCCTGGCAACATTGAAGTCAGATGGTTCCGGAATGGCAAGGAGGAGAAAACAGGAATTGTGTCCACGGGCCTGGTCCGAAATGGAGACTGGACCTTCCAGACACTGGTGATGCTGGAGAGGTTTACACCTGCCAGGTGGAGCATCCCAGCCTGACCGACCCTGTCACGGTCAAGTGG	EPTVTVYPTKTQPLEHHNLLVCSVSDFYPGNIEVRWFRNGKEEKTGIVSTGLVRNGDWTFQTLVMLERFTPARWSIPA*PTLSRSS	new			NF		y			y	dm

## Sheet: fasta
>	Aa	Exon2	5	new	d		#	ACCACGTAGCCTTCTATGGTATAAATGTATATCAGTCTCCTGGAGACATTGGCCAGTACACATTTGAATTTGATGGTGATGAGTTGTTCTATGTGGACTTGGATAAGAAGGAGACTGTCTGGATGCTTCCTGAGTTTGGCCAATTAACAAGCTTTGACCCCCAAGGTGGACTGCAAGAAATAGCTACAGGAAAATACAACTTGGAAATCTTGATTAAGGACTCAAATTTCACCCCAGCTG
>	Aa	Exon2	8	X52643	m		#	ACCACGTAGCCTTCTATGGTATAAGTGTATATCAGTCTCCTGGAGACATTGGCCAGTACACATTTGAATTTGATGGTGATGAGTTGTTCTATGTGGACTTGGATAAGAAGGAGACTGTCTGGATGCTTCCTGAGTTTGGCCAATTGACAAGCTTTGACCCCCAAGGTGGACTGCAAGAAATAGCTACAGGAAAATACAACTTGGAAATCTTGATTAAGGACTCAAATTTCACCCCAGCTG
>	Aa	Exon2	15	HM443599	d		#	ACCACGTAGGCACCTATGGTATAAGTGTATATCAGTCTCCTGAAGACATTGGCCAGTACACACATGAATTTGATGGTGATGAGTTGTTCTATGTGGACTTGGATAAGAAGGAGACTGTCTGGAGGCTTCCTGAGTTTGGCCAATTGACAAGCTTTGACCCCCAAGGTGGACTGCAAAACATAGCTGTAGTAAAACACAACTTGGGAGTCTTGACTAAGAGGTCAAATTCCACCCCAGCTA
>	Aa	Exon2	27	K01922	dm		#	ACCACGTAGGCACCTATGGTATAAGTGTATATCAGTCTCCTGGAGACATTGGCCAGTACACATTTGAATTTGATGGTGATGAGTTGTTCTATGTGGACTTGGATAAGAAGGAGACTGTCTGGATGCTTCCTGAGTTTGGCCAATTGGCAAGCTTTGACCCCCAAGGTGGACTGCAAAACATAGCTGTAGTAAAACACAACTTGGGAGTCTTGACTAAGAGGTCAAATTCCACCCCAGCTA
>	Aa	Exon2	38	new	d		#	ACCACGTAGGCGCCTATGGTATAAGTGTATATCAGTCTCCTGAAGACATTGGCCAGTACACATTTGAATTTGATGGTGATGAGTTGTTCTATGTGGACTTGGATAAGAAGGAGACTATCTGGATGCTTCCTGAGTTTGGCCAATTGACAAGCTTTGACCCCCAAGGTGGACTGCAAACCATAGCTACAGAAAAACACAACTTGGGAGTCTTGACTAAGAGGTCAAATTCCACCCCAGCTA
>	Aa	Exon2	42	new	d		#	ACCACGTAGGCGCCTATGGTATAAGTGTATATCAGTCTCCTGAAGACATTGGCCAGTACACATTTGAATTTGATGGTGATGAGTTGTTCTATGTGGACTTGGATAAGAAGGAGACTGTCTGGATGCTTCCTGAGTTTGGCCAATTGGCAAGCTTTGACCCCCAAGGTGGACTGCAAACCATAGCTACAGAAAAACACAACTTGGGAGTCTTGACTAAGAGGTCAAATTCCACCCCAGCTA
>	Aa	Exon2	58	M11356	dm		#	ACCACGTAGGCGTCTATGGTACAACTGTTTATCAGTCTCCTGGAGACATTGGCCAGTTCACACATGAATTTGATGGTGATGAGTGGTTCTATGTGGACTTGGATAAGAAGGAGACTGTCTGGATGCTTCCTGAGTTTGGCCAATTGACAAGCTTTGACCCCCAAGGTGGACTGCAAAACATAGCTGTAGTAAAACACAACTTGGAAATCTTGACTAAGAGGTCAAATTTCACCCCAGCTG
>	Aa	Exon2	70	new	d		#	ACCACGTAGGCTCCTATGGTATAAGTGTATATCAGTCTCCTGGAGACATTGGCCAGTACACACATGAATTTGATGGTGATGAGCGGTTCTATGTGGACTTGGATAAGAAGGAGACTGTCTGGATGCTTCCTGAGTTTGGCCAATTGGCAAGCTTTGAcCCCCAAGGTGGACTGCaAAACATAGCTACAGTaAAACACAACTTGGAAATCTTGACTAAGAGGTCAAATTCCACCCCAGCTA
>	Aa	Exon2	74	AJ633699	dm		#	ACCACGTAGGCTCCTATGGTATAAGTGTATATCAGTCTCCTGGAGACATTGGCCAGTACACACATGAATTTGATGGTGATGAGTGGTTCTATGTGGACTTGGATAAGAAGGAGACTGTCTGGATGCTTCCTGAGTTTGGCCAATTGACAAGCTTTGACCCCCAAGGTGGACTACAAAACATAGCTACAGGAAAACACAACTTGGGAATCTTGACTAAGAGGTCAAATTTCACCCCAGCTA
>	Aa	Exon2	77	new	dm		#	ACCACGTAGGCTCCTATGGTATAAGTGTATATCAGTCTCCTGGAGACATTGGCCAGTACACACATGAATTTGATGGTGATGAGTGGTTCTATGTGGACTTGGATAAGAAGGAGACTGTCTGGATGCTTCCTGAGTTTGGCCAATTGACAAGCTTTGACCCCCAAGGTGGACTGCAAAACATAGCTGCAGTAAAACACAACTTGGAAATCTTGACTAAGAGGTCAAATTCCACCCCAGCTA
>	Aa	Exon2	92	HM443588	d		#	ACCACGTAGGCTTCTATGGTACAACTGTTTATCAGTCTCCTGGAGACATTGGCCAGTACACACATGAATTTGATGGTGATGAGCGGTTCTATGTGGACTTGGATAAGAAGGAGACTGTCTGGAGGCTTCCTGAGTTTGGCCAATTGATACTCTTTGAGCCCCAAGGTGGACTGCAAAACATAGCTACAGGAAAATACAACTTGGAAATCTTGATTAAGGACTCAAATTTCACCCCAGCTA
>	Aa	Exon2	107	AY740438	dm		#	ACCACGTAGGCTTCTATGGTACAACTGTTTATCAGTCTCCTGGAGACATTGGCCAGTACACACATGAATTTGATGGTGATGAGTGGTTCTATGTGGACTTGGATAAGAAGGAGACTGTCTGGATGCTTCCTGAGTTTGGCCAATTGACAAGCTTTGACCCCCAAGGTGGACTGCAAAACATAGCTGCAGGaAAACACAACTTGGGAATCTTGACTAAGAGGTCAAATTTCACCCCAGCTA
>	Aa	Exon2	118	X54425	dm		#	ACCACGTAGGCTTCTATGGTACAACTGTTTATCAGTCTCCTGGAGACATTGGCCAGTACACACATGAATTTGATGGTGATGAGTTGTTCTATGTGGACTTGGATAAGAAGAAAACTGTCTGGAGGCTTCCTGAGTTTGGCCAATTGATACTCTTTGAGCCCCAAGGTGGACTGCAAAACATAGCTGCAGAAAAACACAACTTGGGAATCTTGACTAAGAGGTCAAATTTCACCCCAGCTA
>	Aa	Exon2	125	new	d		#	ACCACGTAGGCTTCTATGGTATAACTGTATATCAGTCTCCTGGAGACATTGGCCAGTACACACATGAATTTGATGGTGATGAGTGGTTCTATGTGGACTTGGATAAGAAGGAGACTGTCTGGATGCTTCCTGAGTTTGGCCAATTGACAAGCTTTGACCCCCAAGGTGGACTGCAAAACATAGCTGCAGGaAAATACAACTTGGAAATCTTGATTAAGGACTCAAATTCCACCCCAGCTA
>	Aa	Exon2	133	K01924	d		#	ACCACGTAGGCTTCTATGGTATAAGTGTATATCAGTCTCCTGGAGACATTGGCCAGTACACATTTGAATTTGATGGTGATGAGTGGTTCTATGTGGACTTGGATAAGAAGGAGACTGTCTGGAGGCTTCCTGAGTTTGGCCAATTGACAAGCTTTGACCCCCAAGGTGGACTGCAAGAAATAGCTACAGGAAAACACAACTTGGGAATCTTGACTAAGAGGTCAAATTTCACCCCAGCTA
>	Aa	Exon2	135	new	m		#	ACCACGTAGGCTTCTATGGTATAAGTGTATATCAGTCTCCTGGAGACATTGGCCAGTACACATTTGAATTTGATGGTGATGAGTGGTTCTATGTGGACTTGGATAAGAAGGAGACTGTCTGGATGCTTCCTGAGTTTGGCCAATTGACAAGCTTTGACCCCCAAGGTGGACTGCAAGAAATAGCTACAGGAAAACACAACTTGGAAATCTTGATTAAGGACTCAAATTTCACCCCAGCTA
>	Aa	Exon2	138	new	m		#	ACCACGTAGGCTTCTATGGTATAAGTGTATATCAGTCTCCTGGAGACATTGGCCAGTACACATTTGAATTTGATGGTGATGAGTTGTTCTATGTGGACTTGGATAAGAAGGAGACTGTCTGGATGCTTCCTGAGTTTGGCCAATTGAGAAGCTTTGACCCCCAAGGTGGACTGCAAGACATAGCTACAGGAAAATACAACTTGGAAATCTTGATTAAGGACTCAAATTCCACCCCAGCTA
>	Aa	Exon2	140	new	d		#	ACCACGTAGGCTTCTATGGTATAGTTGTATATCAGTCTCCTGGAGACATTGGCCAGTTCACACATGAATTTGATGGTGATGAGTGGTTCTATGTGGACTTGGATAAGAAGGAGACTATCTGGATGCTTCCTGAGTTTGGCCAATTGACAAGCTTTGACCCCCAAGGTGGACTACAAAACATAGCTACAGGAAAACACAACTTGGGAGTCTGGACTAAGAGGTCAAATTTCAcCCCAGCTA
>	Aa	Exon2	145	new	dm		#	ACCATGTAGGCTCCTATGGTATAGTTGTATATCAGTCTCCTGGAGACATTGGCCAGTACACATTTGAATTTGATGGTGATGAGTTGTTCTATGTGGACTTGGATAAGAAGGAGACTATCTGGAGGCTTCCTGAGTTTGGCCAATTGGCAAGCTTTGACCCCCAAGGTGGACTGCAAGACATAGCTACAGGAAAACACAACTTGGGAGGCTGGACTAAGAGGTCAAATTTCACCCCAGCTA
>	Aa	Exon2	148	HM443584	d		#	ACCATGTAGGCTCCTATGGTATAGTTGTATATCAGTCTCCTGGAGACATTGGCCAGTACACATTTGAATTTGATGGTGATGAGTTGTTCTATGTGGACTTGGATAAGAAGGAGACTGTCTGGATGCTTCCTGAGTTTGGCCAATTGACAAGCTTTGACCCCCAAGGTGGACTGCAAAACATAGCTACAGGAAAACACAACTTGGGAGTCTTGACTAAGAGGTCAAATTCCACCCCAGCTA
>	Aa	Exon3	1	new	d		#	CCTCAAGCGACTGTGTTCCCCAAGTCCCCTGTGCTGCTGGGTCAGCCCAACACCCTCATCTGCTTTGTGGACAACATCTTCCCTCCTGTGATCAACATCACATGGCTCAGAAATAGCAAGTCAGTCACAGACGGCATTTATGAGACCAGCTTCCTTGTCAACCGTGACCATTCCTTCCACAAGCTGTCTTATCTCACCTTCATCCCTTCTGACGATGACATTTATGACTGCAAGGTGGAACACTGGGGCCTGGAGGAGCCGGTTCTGAAACACTGG
>	Aa	Exon3	3	new	d		#	CCTCAAGCGACTGTGTTCCCCAAGTCCCCTGTGCTGCTGGGTCAGCCCAACACCCTTATCTGCTTTGTGGACAACATCTTCCCTCCTGTGATCAACATCACATGGCTCAGAAATAGCAAGTCAGTCACAGACGGCGTTTATGAGACCAGCTTCCTCGTCAACCATGACCATTCCTTCCACAAGCTGTCTTATCTCACCTTCATCCCTTCTGACGATGACATTTATGACTGCAAGGTGGAGCACTGGGGCCTGGAGGAGCCAGTTCTGAAACACTGG
>	Aa	Exon3	10	new	dm		#	CCTCAAGCAACTGTGTTCCCCAAGTCCCCTGTGCTGCTGGGTCAGCCCAACACCCTTATCTGCTTTGTGGACAACATCTTCCCTCCTGTGATCAACATCACATGGCTCAGAAATAGCAAGTCAGTCACAGACGGCGTTTATGAGACCAGCTTCCTTGTTAACCGTGACCATTCCTTCCACAAGCTGTCTTATCTCACCTTCATCCCTTCTGACGATGACATTTATGACTGCAAGGTGGAACACTGGGGCCTGGACGAGCCAGTTCTGAAACACTGG
>	Aa	Exon3	10	K01925	m		#	CCTCAAGCAACTGTGTTCCCCAAGTCCCCTGTGCTGCTGGGTCAGCCCAATACCCTTATCTGCTTTGTGGACAACATCTTCCCTCCTGTGATCAACATCACATGGCTCAGAAATAGCAAGTCAGTCACAGACGGCGTTTATGAGACCAGCTTCCTTGTCAACCGTGACCATTCCTTCCACAAGCTGTCTTATCTCACCTTCATCCCTTCTGACGATGACATTTATGACTGCAAGGTGGAACACTGGGGCCTGGACGAGCCAGTTCTGaAACACTGG
>	Aa	Exon3	19	AK170931	dm		#	CCTCAAGCGACTGTGTTCCCCAAGTCCCCTGTGCTGCTGGGTCAGCCCAACACCCTTATCTGCTTTGTGGACAACATCTTCCCACCTGTGATCAACATCACATGGCTCAGAAATAGCAAGTCAGTCaCAGACGGCGTTTATGAGACCAGCTTCCTCGTCAACCGTGACCATTCCTTCCACAAGCTGTCTTATCTCACCTTCATCCCTTCTGATGATGACATTTATGACTGCAAGGTGGAGCACTGGGGCCTGGAGGAGCCGGTTCTGAAACACTGG
>	Aa	Exon3	19	new	d		#	CCTCAAGCGACTGTGTTCCCCAAGTCCCCTGTGCTGCTGGGTCAGCCCAACACCCTCATATGCTTTGTGGACAACATCTTCCCTCCTGTGATCAACATCACATGGCTCAGAAATAGTAAGTCAGTCACAGACGGCGTTTATGAGACCAGCTTCCTCGTCAACCGTGACCATTCCTTCCACAAGCTGTCTTATCTCACCTTCATCCCTTCTGACGATGACATTTATGACTGCAAGGTGGAGCACTGGGGACTGGAGGAGCCGGTTCTGAAACACTGG
>	Aa	Exon3	19	M11356	dm		#	CCTCAAGCGACTGTGTTCCCCAAGTCCCCTGTGCTGCTGGGTCAGCCCAACACCCTCATATGCTTTGTGGACAACATCTTCCCTCCTGTGATCAACATCACATGGCTCAGAAATAGTAAGTCAGTCACAGACGGCGTTTATGAGACCAGCTTCCTCGTCAACCGTGACCATTCCTTCCACAAGCTGTCTTATCTCACCTTCATCCCTTCTGACGATGACATTTATGACTGCAAGGTGGAGCACTGGGGCCTGGAGGAGCCGGTTCTGAAACACTGg
>	Aa	Exon3	19	AF119253	dm		#	CCTCAAGCGACTGTGTTCCCCAAGTCCCCTGTGCTGCTGGGTCAGCCCAACACCCTTATCTGCTTTGTGGACAACATCTTCCCTCCTGTGATCAACATCACATGGCTCAGAAATAGCAAGTCAGTCACAGACGGCGTTTATGAGACCAGCTTCCTCGTCAACCGTGACCATTCCTTCCACAAGCTGTCTTATCTCACCTTCATCCCTTCTGACGATGACATTTATGACTGCAAGGTGGAGCACTGGGGCCTGGAGGAGCCGGTTCTGAAACACTGG
>	Aa	Exon3	19	AF065910	dm		#	CCTCAAGCGACTGTGTTCCCCAAGTCCCCTGTGCTGCTGGGTCAGCCCAACACCCTTATCTGCTTTGTGGACAACATCTTCCCTCCTGTGATCAACATCACATGGCTCAGAAATAGCAAGTCAGTCACAGACGGCGTTTATGAGACCAGCTTCCTTGTCAACCGTGACCATTCCTTCCACAAGCTGTCTTATCTCACCTTCATCCCTTCTGACGATGATATTTATGACTGCAAGGTGGAGCACTGGGGCCTGGAGGAGCCGGTTCTGAAACACTGG
>	Aa	Exon3	19	K01924	d		#	CCTCAAGCGACTGTGTTCCCCAAGTCCCCTGTGCTGCTGGGTCAGCCCAACACCCTTATCTGCTTTGTGGACAACATCTTCCCTCCTGTGATCAACATCACATGGCTCAGAAATAGCAAGTCAGTCACAGACGGTGTTTATGAGACCAGCTTCCTTGTCAACCGTGACCATTCCTTCCACAAGCTGTCTTATCTCACCTTCATCCCTTCTGACGATGATATTTATGACTGCAAGGTGGAGCACTGGGGCCTGGAGGAGCCGGTTCTGAAACACTGG
>	Aa	Exon3	32	new	d		#	CCTCAAGCGACTGTGTTCCCCAAGTCCCCTGTGCTGCTGGGTCAGCCCAACACCCTCATCTGCTTTGTGGACAACATCTTCCCTCCTGTGATCAACATCACATGGCTCAGAAATAGCAAGTCAGTCGCAGACGGTGTTTATGAGACCAGCTTCTTCGTCAACCGTGACTATTCCTTCCACAAGCTGTCTTATCTCACCTTCATCCCTTCTGACGATGACATTTATGACTGCAAGGTGGAACACTGGGGCCTGGAAGAGCCGGTTCTGAAACACTGG
>	Aa	Exon3	32	new	dm		#	CCTCAAGCGACTGTGTTCCCCAAGTCCCCTGTGCTGCTGGGTCAGCCCAACACCCTCATCTGCTTTGTGGACAACATCTTCCCTCCTGTGATCAACATCACATGGCTCAGAAATAGCAAGTCAGTCGCAGACGGTGTTTATGAGACCAGCTTCTTCGTCAACCGTGACTATTCCTTCCACAAGCTGTCTTATCTCACCTTCATCCCTTCTGACGATGACATTTATGACTGCAAGGTGGAACACTGGGGCCTGGAGGAGCCGGTTCTGAAACACTGG
>	Aa	Exon3	45	new	m		#	CCTCAAGCGACTGTGTTCCCCAAGTCCCCTGTGCTGCTGGGTCAGCCCAACACCCTTATCTGCTTTGTGGACAACATCTTCCCTCCTGTGATCAACATCACATGGCTCAGAAATAGCAAGTCAGTCACAGACGGCGTTTATGAAACCAGCTTCTTCGTCAACCGTGACCATTCCTTCCACAAGCTGTCTTATCTCACCTTCATCCCTTCTGACGATGACATTTATGACTGCAAGGTGGAGCACTGGGGCCTGGAGGAGCCGGTTCTGAAACACTGG
>	Aa	Exon3	52	new	d		#	CCTCAAGCGACTGTGTTCCCCAAGTCCCCTGTGCTGCTGGGTCAGCCCAACACCCTTATCTGCTTTGTGGACAACATCTTCCCTCCTGTGATCAACATCACATGGCTCAGAAATAGCAAGTCAGTCACAGACGGCGTTTATGAGACCAGCTTCCTCGTCAACCGTGACCATTCCTTCCACAAGCTGTCTTATCTCACCTTCATCCCTTCTGACGATGACATTTATGACTGCAAGGTGGAGCACTGGGGCCTGGAGGAGCCGGTTCTGAAACACGTG
>	Aa	Exon3	73	M11357	dm		#	CCTCAAGCGACTGTGTTCCCCAAGTCTCCTGTGCTGCTGGGTCAGCCCAACACCCTTATCTGCTTTGTGGACAACATCTTCCCTCCTGTGATCAACATCACATGGCTCAGAAATAGCAAGTCAGTCACAGACGGCGTTTATGAAACCAGCTTCTTCGTCAACCGTGACTATTCCTTCCACAAGCTGTCTTATCTCACCTTCATCCCTTCTGACGATGACATTTATGACTGCAAGGTGGAGCACTGGGGCCTGGAGGAGCCGGTTCTGAAACACTGG
>	Ab	Exon2	9	AY740473	d		#	TTTCGTGCACCAGTTCAAGAGCGCGTGCTACTTCACCAACGGGACGCAGCGCATACGGCTCGTGAGCAGATACATCTACAACCGGGAGGAGTTCGTGCGCTTCGACAGCGACGTGGGCGAGTTCCGCGCGGTGACCGAGCTGGGGCGGCCAGACGCCGAGTACTGGAACAGCCAGCCGGAGATCCTGGAGCGAAAGCGGGCCGTGGTGGACACGGTGTGCAGACACAACTACGAGGGGCCGGAGACCCACACCTCCCTGCGGCG
>	Ab	Exon2	21	new	d		#	TTTCGTGCACCAGTTCAAGGGCGAGTGCTACTTCACCAACGGGACGCAGCGCATACGATCTGTGACCAGATACATCTACAACCGGGAGGAGTACCTGCGCTTCGACAGCGACGTGGGCGAGTACCGCGCGGTGACCGAGCTGGGGCGGTCAGACGCCGAGTACTACAATAAGCAGTACCTGGAGGAAACGCGGGCCGCGGTGGACACGGTGTGCAGATACAACTACGAGGAGACGGAGGTCCCCACCTCCCTGCGGCG
>	Ab	Exon2	31	new	m		#	TTTCGTGCACCAGTTCAAGGGCGAGTGCTACTTCACCAACGGGACGCAGCGCATACGGCTCGTGACCAGATACATCTACAACCGGGAGGAGTACCTGCGCTTCGACAGCGACGTGGGCGAGTACCGCGCGGTGACCGAGCTGGGGCGGCCAGACGCCGAGTACTACAATAAGCAGTACCTGGAGCGAACGCGGGCCGAGCTGGACACGGCGTGCAGACACAACTACGAGGAGACGGAGGTCCCCACCTCCCTGCGGCG
>	Ab	Exon2	44	new	dm		#	TTTCGTGGCCCAGTTGAAGGGCGAGTGCTACTTCACCAACGGGACGCAGCGCATACGATCTGTGAACAGATACATCTACAACCGGGAGGAGTGGGTGCGCTTCGACAGCGATGTGGGCGAGTACCGCGCGGTGACCGAGCTGGGGCGGCCAGACGCCGAGTACTGGAACAGCCAGCCGGAGATCCTGGAGCGAACGCGGGCCGAGGCGGACACGGTGTGCAGACACAACTACGAGGGGCCGGAGACCCACACCTCCCTGCGGCG
>	Ab	Exon2	58	new	d		#	TTTCGTGGTCCAGTTCAAGGGCGAGTGCTACTTCACCAACGGGACGCAGCGCATACGGCTCGTGACCAGATACATCTACAACCGGGAGGAGTACGTGCGCTTCGACAGCGACGTGGGCGAGCACCGCGCGGTGACCGAGCTGGGGCGGCACTCAGCCGAGTACTACAATAAGCAGTACCTGGAGCGAACGCGGGCCGAGCTGGACACGGTGTGCAGACACAACTACGAGGGGGTGGAGACCCACACCTCCCTGCGGCG
>	Ab	Exon2	60	new	m		#	TTTCGTGGTCCAGTTCAAGGGCGCGTGCTACTTCACCAACGGGACGCAGCGCATACGGCTCGTGACCAGATACATCTACAACCGGGAGGAGTACGTGCGCTACGACAGCGACGTGGGCGAGTACCGCGCGGTGACCGAGCTGGGGCGGCCAGACGCCGAGTACTGGAACAGCCAGCCGGAGATCCTGGAGCGAACGCGGGCCGAGGTGGACACGGCGTGCAGACACAACTACGAGAAGACGGAGACCCCCACCTCCCTGCGGCG
>	Ab	Exon2	76	M57838	dm		#	TTTCGTGGTCCAGTTCAAGTTCCAGTGCTACTTCACCAACGGGACGCAGCGCATACGGCTCGTGACCAGATACATCTACAACCGGGAGGAGTACCTGCGCTACGACAGCGACGTGGGCGAGTACCGCGCGGTGACCGAGCTGGGGCGGCCAGACCCCGAGTACTACAATAAGCAGTACCTGGAGCGAACGCGGGCCGAGCTGGACACGGTGTGCAGACACAACTACGAGGGGGTGGAGACCCACACCTCCCTGCGGCG
>	Ab	Exon2	98	new	dm		#	TTTCGTGGTCCAGTTGAAGGGCGCGTGCTACTTCACCAACGGGACGCAGCGCATACGGCTCGTGACCAGATACATCTACAACCGGGAGGAGTGGGTGCGCTTCGACAGCGACGTGGGCGAGTACCGCGCGGTGACCGAGCTGGGGCGGCCAGACGCCGAGTACTTCAATAAGCAGTACCTGGAGGAAACGCGGGCCGAGGCGGACACGGTGTGCAGACACAACTACGAGGTGCTGGAGACCCACACCTCCCTGCG
>	Ab	Exon2	116	M27458	dm		#	TTTCGTGTACCAGTTCAAGAGCGCGTGCTACTTCACCAACGGGACGCAGCGCATACGGCTCGTGAGCAGAAACATCTACAACCGGGAGGAGTTCATGCGCTTCGACAGCGACGTGGGCGAGTTCCGCGCGGTGACGGAGCTGGGGCGGCCAGACGTCGAGTACTGGAATAAGCAGTACCTGGAGCAAAAGCGGGCCGCGGTGGACACGGTGTGCAGACACAACTACGAGGGGCCGGAGACCCACACCTCCCTGCGGCG
>	Ab	Exon2	118	new	d		#	TTTCGTGTACCAGTTCAAGAGCGCGTGCTACTTCACCAACGGGACGCAGCGCATACGGCTCGTGAGCAGAAACATCTACAACCGGGAGGAGTTCATGCGCTTCGACAGCGACGTGGGCGAGTTCCGCGCGGTGACGGAGCTGGGGCGGCCAGACGTCGAGTACTGGAATAAGCAGTACCTGGAGCAAAAGCGGGCCGCGGTGGACACGGTGTGCAGACACAACTACGAGGGGTCGGAGACCCACACCTCCCTGCGGCG
>	Ab	Exon2	133	new	dm		#	TTTCGTGTACCAGTTCAAGGGCGAGTGCTACTTCACCAACGGGACGCAGCGCATACGATCTGTGACCAGATACATCTACAACCGGGAGGAGTACCTGCGCTTCGACAGCGACGTGGGCGAGTACCGCGCGGTGACCGAGCTGGGGCGGCCCACAGCCGAGTACTTCAATAAGCAGTACCTGGAGCGAACGCGGGCCGAGGCGGACACGGTGTGCAGACACAACTACGAGGGGCCGGAGACCCACACCTCCCTGCGGCG
>	Ab	Exon2	135	new	d		#	TTTCGTGTACCAGTTCAAGGGCGAGTGCTACTTCACCAACGGGACGCAGCGCATACGATCTGTGACCAGATACATCTACAACCGGGAGGAGTACGTGCGCTACGACAGCGACGTGGGCGAGTACCGCGCGGTGACCGAGCTGGGGCGGCCCACAGCCGAGTACTTCAATAAGCAGTACCTGGAGCGAACGCGGGCCGAGGCGGACACGGTGTGCAGACACAACTACGAGGGGCCGGAGACCCACACCTCCCTGCGGCG
>	Ab	Exon2	142	new	m		#	TTTCGTGTACCAGTTCAAGGGCGCGTGCTACTTCACCAACGGGACGCAGCGCATACGGCTCGTGACCAGAAACATCTACAACCGGGAGGAGTACGTGCGCTTCGACAGCGACGTGGGCGAGTACCGCGCGGTGACCGAGCTGGGGCGGTCAGACGCCGAGTACTTCAATAAGCAGTACCTGGAGCGAACGCGGGCCGAGGTGGACACGGTGTGCAGATACAACTACGAGGAGACGGAGGTCCCCACCTCCCTGCGGCG
>	Ab	Exon2	145	new	d		#	TTTCGTGTACCAGTTCAAGGGCGCGTGCTACTTCACCAACGGGACGCAGCGCATACGGCTCGTGACCAGATACATCTACAACCGGGAGGAGTACCTGCGCTACGACAGCGACGTGGGCGAGCACCGCGCGGTGACCGAGCTGGGGCGGCCAGACCCCGAGTACTACAATAAGCAGTACCTGGAGCGAACGCGGGCCGAGCTGGACACGGTGTGCAGACACAACTACGAGGGGGTGGAGACCCACACCTCCCTGCGGCG
>	Ab	Exon2	147	new	d		#	TTTCGTGTACCAGTTCAAGGGCGCGTGCTACTTCACCAACGGGACGCAGCGCATACGGCTCGTGACCAGATACATCTACAACCGGGAGGAGTACCTGCGCTACGACAGCGACGTGGGCGAGTACCGCGCGGTGACCGAGCTGGGGCGGCCAGACCCCGAGTACTACAATAAGCAGTACCTGGAGCGAACGCGGGCCGAGCTGGACACGGTGTGCAGACACAACTACGAGGGGGTGGAGACCCACACCTCCCTGCGGCG
>	Ab	Exon2	158	AK077436	dm		#	TTTCGTGTACCAGTTCATGGGCGAGTGCTACTTCACCAACGGGACGCAGCGCATACGATATGTGACCAGATACATCTACAACCGGGAGGAGTACGTGCGCTACGACAGCGACGTGGGCGAGCACCGCGCGGTGACCGAGCTGGGGCGGCCAGACGCCGAGTACTGGAACAGCCAGCCGGAGATCCTGGAGCGAACGCGGGCCGAGCTGGACACGGTGTGCAGACACAACTACGAGGGGCCGGAGACCCACACCTCCCTGCGGCG
>	Ab	Exon2	166	new	dm		#	TTTCGTGTACCAGTTCATGGGCGAGTGCTACTTCACCAACGGGACGCAGCGCATACGATATGTGACCAGATACATCTACAACCGGGAGGAGTACGTGCGCTACGACAGCGACGTGGGCGAGTACCGCGCGGTGACCGAGCTGGGGCGGCCCACAGCCGAGAACTGGAACAGCCAGCCGGAGATCCTGGAGCGAACGCGGGCCGAGCTGGACACGGTGTGCAGACACAACTACGAGGGGCCGGAGACCCACACCTCCCTGCGGCG
>	Ab	Exon2	170	new	m		#	TTTCGTGTACCAGTTCATGGGCGAGTGCTACTTCACCAACGGGACGCAGCGCATACGATATGTGACCAGATCCATCTACAACCGGGAGGAGTGGGTGCGCTTCGACAGCGACGTGGGCGAGTACCGCGCGGTGACCGAGCTGGGGCGGCCAGACGCCGAGTACTGGAATAAGCAGTACCTGGAGCGAACGCGGGCCGAGCTGGACACGGTGTGCAGACACAACTACGAGGGGCCGGAGACCCACACCTCCCTGCGGCG
>	Ab	Exon2	175	new	d		#	TTTCGTGTACCAGTTCATGGGCGAGTGCTACTTCACCAACGGGACGCAGCGCATACGATATGTGACCAGATGCATCTACAACCGGGAGGAGTGGGTGCGCTTCGACAGCGACGTGGGCGAGTACCGCGCGGTGACCGAGCTGGGGCGGTCAGACGCCGAGTACTTCAATAAGCAGTACCTGGAGCGAACGCGGGCCGAGGTGGACACGGTGTGCAGACACAACTACGAGGGGCCGGAGACCCACACCTCCCTGCGGCG
>	Ab	Exon2	188	new	d		#	TTTCGTGTACCAGTTCCAGCCCTTCTGCTACTACACCAACGGGACGCAGCGCATACGAAATGTGATCAGATACATCTACAACCGGGAGGAGTTCGTGCGCTTCGACAGCGACGTGGGCGAGTACCGCGCGGTGACCGAGCTGGGGCGGCCAGACGCCGAGTACTGGAATAAGCAGTACCTGGAGCAAACGCGGGCCGAGGCGGACACGGTGTGCAGACACAACTACGAGGGGCTGGAGACCCCCACCTCCCTGCGGCT
>	Ab	Exon2	193	new	m		#	TTTCGTGTACCAGTTCCAGCCCTTCTGCTACTACACCAACGGGACGCAGCGCATACGGCTCGTGACCAGATACATCTACAACCGGGAGGAGTACCTGCGCTTCGACAGCGACGTGGGCGAGTACCGCGCGGTGACCGAGCTGGGGCGGCCAGACCCCGAGTACTACAATAAGCAGTACCTGGAGGAAACGCGGGCCGAGCTGGACACGGTGTGCAGACACAACTACGAGGGGTCGGAGACCCACACCTCCCTGCGGCG
>	Ab	Exon2	199	new	d		#	TTTCGTGTACCAGTTCCAGCCCTTCTGCTACTACACCAACGGGACGCAGCGCATACGGCTCGTGATCAGATACATCTACAACCGGGAGGAGTACCTGCGCTTCGACAGCGACGTGGGCGAGTACCGCGCGGTGACCGAGCTGGGGCGGCCAGACGCCGAGTACTACAATAAGCAGTACCTGGAGGAAACGCGGGCCGAGCTGGACACGGCGTGCAGACACAACTACGAGGGGCTGGAGACCCCCACCTCCCTGCG
>	Ab	Exon2	207	new	d		#	TTTCGTGTACCAGTTCCAGCCCTTCTGCTACTACACCAACGGGACGCAGCGCATACGGCTCGTGATCAGATACATCTACAACCGGGAGGAGTACCTGCGCTTCGACAGCGACGTGGGCGAGTACCGCGCGGTGACCGAGCTGGGGCGGCCCACAGCCGAGTACTACAATAAGCAGTACCTGGAGCGAACGCGGGCCGAGCTGGACACGGTGTGCAGACACAACTACGAGGGGCTGGAGACCCCCACCTCCCTGCG
>	Ab	Exon2	219	new	d		#	TTTCGTGTACCAGTTCCAGCCCTTCTGCTACTTCACCAACGGGACGCAGCGCATACGATATGTGACCAGATACATCTACAACCGGGAGGAGTACGTGCGCTTCGACAGCGACGTGGGCGAGCACCGCGCGGTGACCGAGCTGGGGCGGCACTCAGCCGAGTACTGGAACAGCCAGCCGGAGATCCTGGAGCGAACGCGGGCCGAGCTGGACACGGTGTGCAGACACAACTACGAGAAGACGGAGACCCCCACCTCCCTGCGGCG
>	Ab	Exon2	225	new	m		#	TTTCGTGTACCAGTTCCAGCCCTTCTGCTACTTCACCAACGGGACGCAGCGCATACGGCTCGTGACCAGATTCATCTACAACCGGGAGGAGTACGTGCGCTTCGACAGCGACGTGGGCGAGTACCGCGCGGTGACCGAGCTGGGGCGGCCAGACGCCGAGTACTGGAATAAGCAGTACCTGGAGCGAACGCGGGCCGAGGTGGACACGGTGTGCAGACACAACTACGAGGGGGTGGAGACCCACACCTCCCTGCGGCG
>	Ab	Exon2	239	new	d		#	TTTCGTGTTCCAGTTCAAGGGCGAGTGCTACTTCACCAACGGGACGCAGCGCATACGATCTGTGAACAGATACATCTACAACCGGGAGGAGTTCATGCGCTTCGACAGCGACGTGGGCGAGTACCGCGCGGTGACCGAGCTGGGGCGGCCACAAGCCGAGTACTGCAATAAGCAGTACCTGGAGCGAACGCGGGCCGAGGCGGACACGGTGTGCAGACACAACTACGAGGGGGTGGAGACCCACACCTCCCTGCGGCG
>	Ab	Exon2	243	new	d		#	TTTCGTGTTCCAGTTCAAGGGCGAGTGCTACTTCACCAACGGGACGCAGCGCATACGATCTGTGGACAGATACATCTACAACCGGGAGGAGTACCTGCGCTTCGACAGCGACGTGGGCGAGTACCGCGCGGTGACCGAGCTGGGGCGGTCAGACGCCGAGTACTACAATAAGCAGTACCTGGAGCAAACGCGGGCCGAGGCGGACACGGTGTGCAGACACAACTACGAGGAGACGGAGGTCCCCACCTCCCTGCGGCG
>	Ab	Exon2	247	new	d		#	TTTCGTGTTCCAGTTCAAGGGCGAGTGCTACTTCACCAACGGGACGCAGCGCATACGATCTGTGGACAGATACATCTACAACCGGGAGGAGTTCATGCGCTTCGACAGCGACGTGGGCGAGTTCCGCGCGCTGACCGAGCTGGGGCGGCCACAAGCCGAGTACTTCAATAAGCAGTACCTGGAGCGAACGCGGGCCGAGGCGGACACGGTGTGCAGACACAACTACGAGGGGCCGGAGACCCACACCTCCCTGCGGCG
>	Ab	Exon2	255	new	m		#	TTTCGTGTTCCAGTTCAAGGGCGCGTGCTACTTCACCAACGGGACGCAGCGCATACGAGCTGTGGACAGATACATCTACAACCGGGAGGAGTACCTGCGCTTCGACAGCGACGTGGACGAGTTCCGCGCGGTGACCGAGCTGGGGCGGCCACAAGCCGAGTACTTCAATAAGCAGTACCTGGAGCGAACGCGGGCCGAGCTGGACACGGTGTGCAGATACAACTACGAGGAGACGGAGGTCCCCACCTCCCTGCGGCG
>	Ab	Exon2	259	new	m		#	TTTCGTGTTCCAGTTCAAGGGCGCGTGCTACTTCACCAACGGGACGCAGCGCATACGAGCTGTGGACAGATACATCTACAACCGGGAGGAGTTCGTGCGCTTCGACAGCGACGTGGGCGAGTTCCGCGCGGTGACCGAGCTGGGGCGGCCACAAGCCGAGTACTTCAATAAGCAGTACCTGGAGGAAACGCGGGCCGAGCTGGACACGGTGTGCAGATACAACTACGAGGAGACGGAGGTCCCCACCTCCCTGCGGCG
>	Ab	Exon2	269	new	m		#	TTTCGTGTTCCAGTTCAAGGGCGCGTGCTACTTCACCAACGGGACGCAGCGCATACGATCTGTGACCAGATACATCTACAACCGGGAGGAGTACGTGCGCTTCGACAGCGACGTGGGCGAGTACCGCGCGGTGACCGAGCTGGGGCGGCACTCAGCCGAGTACTGGAATAAGCAGTACCTGGAGCGAACGCGGGCCGAGGCGGACACGGTGTGCAGACACAACTACGAGGGGTCGGAGACCCACACCTCCCTGCGGCG
>	Ab	Exon2	271	new	d		#	TTTCGTGTTCCAGTTCAAGGGCGCGTGCTACTTCACCAACGGGACGCAGCGCATACGATCTGTGACCAGATACATCTACAACCGGGAGGAGTACGTGCGCTTCGACAGCGACGTGGGCGAGTACCGCGCGGTGACCGAGCTGGGGCGGCCAGACGCCGAGTACTGGAATAAGCAGTACCTGGAGCGAACGCGGGCCGAGGCGGACACGGTGTGCAGACACAACTACGAGGGGTCGGAGACCCACACCTCCCTGCGGCG
>	Ab	Exon2	281	AY740466	m		#	TTTCGTGTTCCAGTTCAAGGGCGCGTGCTACTTCACCAACGGGACGCAGCGCATACGATCTGTGGACAGATACATCTACAACCGGGAGGAGTTCATGCGCTTCGACAGCGACGTGGGCGAGTTCCGCGCGCTGACCGAGCTGGGGCGGCCACAAGCCGAGTACTTCAATAAGCAGTACCTGGAGGAAACGCGGGCCGAGCTGGACACGGTGTGCAGACACAACTACGAGGAGACGGAGGTCCCCACCTCCCTGCGGCG
>	Ab	Exon2	299	new	d		#	TTTCGTGTTCCAGTTCAAGTTCCAGTGCTACTTCACCAACGGGACGCAGCGCATACGATCTGTGGACAGATACATCTACAACCGGGAGGAGTACCTGCGCTTCGACAGCGACGTGGGCGAGTACCGCGCGCTGACCGAGCTGGGGCGGCCAGACGCCGAGTACTACAATAAGCAGTACCTGGAGGAAACGCGGGCCGCGGTGGACACGGTGTGCAGACACAACTACGAGGGGCCGGAGACCCACACCTCCCTGCGGCG
>	Ab	Exon2	316	new	d		#	TTTCGTGTTCCAGTTCCAGCCCTTCTGCTACTTCACCAACGGGACGCAGCGCATACGGCTCGTGATCAGATACATCTACAACCGGGAGGAGTACGTGCGCTTCGACAGCGACGTGGGCGAGTACCGCGCGGTGACCGAGCTGGGGCGGTCAGACGCCGAGTACTACAATAAGCAGTACCTGGAGGAAACGCGGGCCGAGCTGGACACGGTGTGCAGATACAACTACGAGGAGACGGAGGTCCCCACCTCCCTGCGGCG
>	Ab	Exon2	334	new	d		#	TTTCTTGGTCCAGTTCCAGCCCTTCTGCTACTTCACCAACGGGACGCAGCGCATACGATATGTGACCAGATACATCTACAACCGGGAGGAGTACCTGCGCTTCGACAGCGACGTGGGCGAGTACCGCGCGGTGACCGAGCTGGGGCGGCCAGACGCCGAGTACTACAATAAGCAGTACCTGGAGCGAACGCGGGCCGAGGCGGACACGGTGTGCAGACACAACTACGAGGTGCTGGAGACCCACACCTCCCTGCGGCT
>	Ab	Exon2	337	new	d		#	TTTCTTGGTCCAGTTCCAGCCCTTCTGCTACTTCACCAACGGGACGCAGCGCATACGATATGTGACCAGATACATCTACAACCGGGAGGAGTACCTGCGCTTCGACAGCGACGTGGGCGAGTACCGCGCGGTGACCGAGCTGGGGCGGCCAGACGCCGAGTACTACAATAAGCAGTACCTGGAGGAAACGCGGGCCGCGGTGGACACGGTGTGCAGATACAACTACGAGGAGACGGAGGTCCCCACCTCCCTGCGGCG
>	Ab	Exon2	42	new	d	NF	#	TTTCGTGGCCCAGTTGAAGGGCGAGTGCTACTTCACCAACGGGACGCAGCGCATACGATCTGTGAACAGATACATCTACAACCGGGAGGAGTGGGTGCGCTTCGACAGCGATGTGGGCGAGTACCGCGCGGTGACCGAGCTGGGGCGGCCAGACGCCGAGTACTGGAACAGCCAGCCGGAGATCCTGGAGCGAACGCGGGCCGAGGCGGACACGGTGTGCAGACACAACTACGAGGGGCCGAGACCCACACCTCCCTGCGGCG
>	Ab	Exon2	61	new	m	NF	#	TTTCGTGGTCCAGTTCAAGgGCGCGTGCTACTTCACCAACGGGACGCAGCGCATACGGCTCGTGACCAGATACATCTACAACCGGGAGGAGTACGTGCGCTACGACAGCGACGTGGGCGAGTACCGCGCGGTGACCGAGCTGGGGCGGCCAGACGCCGAGTACTGGAACAGCCAGCCGGAGATCCTGGAGCGAACGCGGGCCGAGGTGGACACGGCGTGCAGACACAACTACGAGAAGACGGAGACCCCCACTCCCTGCGGCG
>	Ab	Exon2	282	new	m	NF	#	TTTCGTGTTCCAGTTCAAGGGCGCGTGCTACTTCACCAACGGGACGCAGCGCATACGATCTGTGGACAGATACATCTACAACCGGGAGGAGTTCATGCGCTTCGACAGCGACGTGGGCGAGTTCCGCGCGCTGACCGAGCTGGGGCGGCCACAAGCCGAGTACTTCAATAAGCAGTACCTGGAGGAAACGCGGGCCGAGCTGGACACGGTGTGCAGACACAACTACGAGGAGACGGAGGTCCCCCACCTCCCTGCGGCG
>	Ab	Exon2	319	new	d	NF	#	TTTCGTGTTCCAGTTCCAGCCCTTCTGCTACTTCACCAACGGGACGCAGCGCATACGGCTCGTGATCAGATACATCTACAACCGGGAGGAGTACGTGCGCTTCGACAGCGACGTGGGCGAGTACCGCGCGGTGACCGAGCTGGGGCGGTCAGACGCCGAGTACTACAATAAGCAGTACCTGGAGGAAACGCGGGCCGAGCTGGACACGGTGTGCAGATACAACTACGAGGAGACGGAGGTCCCCACTCCCTGCGGCG
>	Ab	Exon3	10	new	d		#	CAGCCCAATGTCGCCATCTCCCTGTCCAGGACAGAGGCCCTCAACCACCACAACACTCTGGTCTGCTCAGTGACAGATTTCTACCCAGCCAAGATCAAAGTGCGCTGGTTCCGGAATGGCCAGGAGGAGACGGTGGGGGTCTCATCCACACAGCTTATTAGGAATGGGGACTGGACCTTCCAGGTCCTGGTCATGCTGGAGATGACCCCTCGGCGGGGAGAGGTCTACACCTGCCATGTGGAGCATCCCAGCCTGAAGAGCCCCATCACTGTGGAGTGG
>	Ab	Exon3	10	new	dm		#	CAGCCCAATGTCGCCATCTCCCTGTCCAGGACAGAGGCCCTCAACCACCACAACACTCTGGTCTGCTCAGTGACAGATTTCTACCCAGCCAAGATCAAAGTGCGCTGGTTCCGGAATGGCCAGGAGGAGACGGTGGGGGTCTCATCCACACAGCTTATTAGGAATGGGGACTGGACCTTCCAGGTCCTGGTCATGCTGGAGATGACCCCTCGGCGGGGAGAGGTCTATACCTGCCACGTGGAGCATCCCAGCCTGAAGAGCCCCATCACTGTGGAGTGG
>	Ab	Exon3	10	new	m		#	CAGCCCAATGTCGCCATCTCCCTGTCCAGGACAGAGGCCCTCAACCACCACAACACTCTGGTCTGTTCGGTGACAGATTTCTACCCAGCCAAGATCAAAGTGCGCTGGTTCAGGAATGGCCAGGAGGAGACAGTGGGGGTCTCATCCACACAGCTTATTAGGAATGGGGACTGGACCTTCCAGGTCCTGGTCATGCTGGAGATGACCCCTCGGCGGGGAGAGGTCTATACCTGCCACGTGGAGCATCCCAGCCTGAAGAGCCCCATCACTGTGGAGTGG
>	Ab	Exon3	14	new	d		#	CAGCCCAATGTCGCCATCTCCCTGTCCAGGACAGAGGCCCTCAACCACCACAACACTCTGGTCTGCTCCGTGACAGATTTCTACCCAGCCAAGATCAAAGTGCGCTGGTTCAGGAATGGCCAGGAGGAGACGGTGGGGGTCTCATCCACACAGCTTATTAGGAATGGGGACTGGACCTTTCAGGTCCTGGTCATGCTGGAGATGACCCCTCAGCGGGGAGAGGTCTACACCTGCCATGTGGAGCATCCCAGCCTGAAGAGCCCCATCACTGTGGAGTGG
>	Ab	Exon3	14	new	d		#	CAGCCCAATGTTGCCATCTCCCTGTCCAGGACAGAGGCCCTCAACCACCACAACACTCTGGTCTGCTCCGTGACAGATTTCTACCCAGCCAAGATCAAAGTGCGCTGGTTCAGGAATGGCCAGGAGGAGACGGTGGGGGTCTCATCCACACAGCTTATTAGGAATGGGGACTGGACCTTCCAGGTCCTGGTCATGCTGGAGATGACCCCTCAGCGGGGAGAGGTCTACACCTGCCATGTGGAGCATCCCAGCCTGAAGAGCCCCATCACTGTGGAGTGG
>	Ab	Exon3	25	M13537	dm		#	CAGCCCAATGTCGCCATCTCCCTGTCCAGGACAGAGGCCCTCAACCACCACAACACTCTGGTCTGCTCGGTGACAGATTTCTACCCAGCCAAGATCAAAGTGCGCTGGTTCAGGAATGGCCAGGAGGAGACAGTGGGGGTCTCATCCACACAGCTTATTAGGAATGGGGACTGGACCTTCCAGGTCCTGGTCATGCTGGAGATGACCCCTCATCAGGGAGAGGTCTACACCTGCCATGTGGAGCATCCCAGCCTGAAGAGCCCCATCACTGTGGAGTGG
>	Ab	Exon3	25	M15848	dm		#	CAGCCCAATGTCGCCATCTCCCTGTCCAGGACAGAGGCCCTCAACCACCACAACACTCTGGTCTGTTCGGTGACAGATTTCTACCCAGCCAAGATCAAAGTGCGCTGGTTCAGGAATGGCCAGGAGGAGACAGTGGGGGTCTCATCCACACAGCTTATTAGGAATGGGGACTGGACCTTCCAGGTCCTGGTCATGCTGGAGATGACCCCTCATCAGGGAGAGGTCTACACCTGCCATGTGGAGCATCCCAGCCTGAAGAGCCCCATCACTGTGGAGTGG
>	Ab	Exon3	120	new	dm		#	CAGCCCAATGTCGCCATCTCCCTGTCTAGGACAGAGGCCCTCAACCACCACAACACTCTGGTCTGCTCGGTGACAGATTTCTACCCAGCCAAGATCAAAGTGCGCTGGTTCAGGAATGGCCAGGAGGAGACAGTGGGGGTCTCATCCACACAGCTTATTAGGAATGGGGACTGGACCTTCCAGGTCCTGGTCATGCTGGAGATGACCCTTCATCAGGGAGAGGTCTACACCTGCCATGTGGAGCATCCCAGCCTGAAGAGCCCCATCACTGTGGAGTGG
>	Ab	Exon3	142	new	dm		#	CAGCCCAATGTCGTCATCTCCCTGTCCAGGACAGAGGCCCTCAACCACCACAACACTCTGGTCTGCTCAGTGACAAATTTCTACCCAGCCAAGATCAAAGTGCGCTGGTTCCGGAATGGCCAGGAGGAGACGGTGGGGGTCTCATCCACACAGCTTATTAGGAATGGGGACTGGACCTTCCAGGTCCTGGTCATGCTGGAGATGACCCCCTGGCGGGGAGAGGTCTATACCTGCCACGTGGAGCATCCCAGCCTGAAGAGCCCCATCACTGTGGAGTGG
>	Ab	Exon3	145	new	dm		#	CAGCCCAATGTCGTCATCTCCCTGTCCAGGACAGAGGCCCTCAACCACCACAACACTCTGGTCTGCTCAGTGACAAATTTCTACCCAGCCAAGATCAAAGTGCGCTGGTTCCGGAATGGCCAGGAGGAGACGGTGGGGGTCTCATCCACACAGCTTATTAGGAATGGGGACTGGACCTTCCAGGTCCTGGTCATGCTGGAGATGACCCCTCGGCGGGGAGAGGTCTATACCTGCCACGTGGAGCATCCCAGCCTGAAGAGCCCCATCACTGTGGAGTGG
>	Ab	Exon3	166	new	dm		#	CAGCCCAATGTCGTCATCTCCCTGTCCAGGACAGAGGCCCTCAACCACCACAACACTCTGGTCTGCTCAGTGACAGATTTCTACCCAGCCAAGATCAAAGTGCGCTGGTTCCGGAATGGCCAGGAGGAGACAGTGGGGGTCTCATCCACACAGCTTATTAGGAATGGGGACTGGACCTTCCAGGTCCTGGTCATGCTGGAGATGACCCCTCATCAGGGAGAGGTCTACACCTGCCATGTGGAGCATCCCAGCCTGAAGAGCCCCATCACTGTGGAGTGG
>	Ab	Exon3	166	new	dm		#	CAGCCCAATGTCGTCATCTCCCTGTCCAGGACAGAGGCCCTCAACCACCACAACACTCTGGTCTGCTCAGTGACAGATTTCTACCCAGCCAAGATCAAAGTGCGCTGGTTCCGGAATGGCCAGGAGGAGACGGTGGGGGTCTCATCCACACAGCTTATTAGGAATGGGGACTGGACCTTCCAGGTCCTGGTCATGCTGGAGATGACCCCTCATCAGGGAGAGGTCTACACCTGCCATGTGGAGCATCCCAGCCTGAAGAGCCCCATCACTGTGGAGTGG
>	Ab	Exon3	166	new	dm		#	CAGCCCAATGTCGTCATCTCCCTGTCCAGGACAGAGGCCCTCAACCACCACAACACTCTGGTCTGTTCGGTGACAGATTTCTACCCAGCCAAGATCAAAGTGCGCTGGTTCAGGAATGGCCAGGAGGAGACAGTGGGGGTCTCATCCACACAGCTTATTAGGAATGGGGACTGGACCTTCCAGGTCCTGGTCATGCTGGAGATGACCCCTCATCAGGGAGAGGTCTACACCTGCCATGTGGAGCATCCCAGCCTGAAGAGCCCCATCACTGTGGAGTGG
>	Ab	Exon3	246	AF119252	dm		#	CAGCCCAATGTCGTCATCTCCCTGTCCAGGACAGAGGCCCTCAACCACCACAACACTCTGGTCTGCTCAGTGACAGATTTCTACCCAGCCAAGATCAAAGTGCGCTGGTTCCGGAATGGCCAGGAGGAGACGGTGGGGGTCTCATCCACACAGCTTATTAGGAATGGGGACTGGACCTTCCAGGTCCTGGTCATGCTGGAGATGACCCCTCGGCGGGGAGAGGTCTACACCTGCCACGTGGAGCATCCCAGCCTGAAGAGCCCCATCACTGTGGAGTGG
>	Ab	Exon3	246	AY303784	dm		#	CAGCCCAATGTCGTCATCTCCCTGTCCAGGACAGAGGCCCTCAACCACCACAACACTCTGGTCTGCTCAGTGACAGATTTCTACCCAGCCAAGATCAAAGTGCGCTGGTTCCGGAATGGCCAGGAGGAGACGGTGGGGGTCTCATCCACACAGCTTATTAGGAATGGGGACTGGACCTTCCAGGTCCTGGTCATGCTGGAGATGACCCCTCGGCGGGGAGAGGTCTACACCTGTCACGTGGAGCATCCCAGCCTGAAGAGCCCCATCACTGTGGAGTGG
>	Ab	Exon3	246	L20606	dm		#	CAGCCCAATGTCGTCATCTCCCTGTCCAGGACAGAGGCCCTCAACCACCACAACACTCTGGTCTGCTCAGTGACAGATTTCTACCCAGCCAAGATCAAAGTGCGCTGGTTCCGGAATGGCCAGGAGGAGACGGTGGGGGTCTCATCCACACAGCTTATTAGGAATGGGGACTGGACCTTCCAGGTCCTGGTCATGCTGGAGATGACCCCTCGGCGGGGAGAGGTCTATACCTGCCACGTGGAGCATCCCAGCCTGAAGAGCCCCATCACTGTGGAGTGG
>	Ab	Exon3	246	L20608	dm		#	CAGCCCAATGTCGTCATCTCCCTGTCCAGGACAGAGGCCCTCAACCACCACAACACTCTGGTCTGCTCAGTGACAGATTTCTACCCAGCCAAGATCAAAGTGCGCTGGTTCCGGAATGGCCAGGAGGAGACGGTGGGGGTCTCATCCACACAGCTTATTAGGAATGGGGACTGGACCTTCCAGGTCCTGGTCATGCTGGAGATGACCCCTCGGCGGGGAGAGGTCTACACCTGCCATGTGGAGCATCCCAGCCTGAAGAGCCCCATCACTGTGGAGTGG
>	Ab	Exon3	246	M13539	dm		#	CAGCCCAATGTCGTCATCTCCCTGTCCAGGACAGAGGCCCTCAACCACCACAACACTCTGGTCTGCTCAGTGACAGATTTCTACCCAGCCAAGATCAAAGTGCGCTGGTTCCGGAATGGCCAGGAGGAGACGGTGGGGGTCTCATCCACACAGCTTATTAGGAATGGGGACTGGACCTTCCAGGTCCTGGTCATGCTGGAGATGACCCCTCGGCGGGGAGAGGTCTACACCTGCCATGTGGAGCATCCCAGCCTGAAGAGTCCCATCACCGTGGAGTGG
>	Ab	Exon3	246	new	d		#	CAGCCCAATGTCGTCATCTCCCTGTCCAGGACAGAGGCCCTCAACCACCACAACACTCTGGTCTGCTCAGTGACAGATTTCTACCCAGCCAAGATCAAAGTGCGCTGGTTCCGGAATGGTCAGGAAGAGACGGTGGGGGTCTCGTCCACACAGCTTATTAGGAATGGGGACTGGACCTTCCAGGTCCTGGTCATGCTGGAGATGACCCCTCGGCGGGGAGAGGTCTACACCTGCCACGTGGAGCATCCCAGCCTGAAGAGTCCCATCACTGTGGAGTGG
>	Ab	Exon3	349	new	d		#	CAGCCCAATGTCGTCATCTCCCTGTCCAGGACAGAGGCCCTCAACCACCACAACACTCTGGTCTGCTCAGTGACAGATTTCTACCCAGCCAAGATCAAAGTGCGCTGGTTCCGGAATGGTCAGGAAGAGACGGTGGGGGTCTCGTCCACACAGCTTATTAGGAATGGGGACTGGACCTTCCAGGTCCTGGTCATGCTGGAGATGACCCCCTGGCGGGGAGAGGTCTACACCTGCCACGTGGAGCATCCCAGCCTGAAGAGTCCCATCACTGTGGAGTGG
>	Ab	Exon3	364	new	m		#	CAGCCCAATGTCGTCATCTCCCTGTCCAGGACAGAGGCCCTCAACCACCACAACACTCTGGTCTGCTCAGTGACAGATTTCTACCCGGCCAAGATCAAAGTGCGCTGGTTCCGGAATGGCCAGGAGGAGACGGTGGGGGTCTCATCCACACAGCTTATTAGGAATGGGGACTGGACCTTCCAGGTCCTGGTCATGCTGGAGATGACCCCTCAGCGGGGAGAGGTCTACACCTGCCACGTGGAGCATCCCAGCCTGAAGAGCCCCATCACTGTGGAGTGG
>	Ab	Exon3	403	M21932	m		#	CAGCCCAGTGTCGTCATCTCCCTGTCCAGGACAGAGGCCCTCAACCACCACAACACGCTGGTCTGCTCAGTGACAGATTTCTACCCAGCCAAGATCAAAGTGCGCTGGTTCCGGAATGGCCAGGAGGAGACGGTGGGGGTCTCGTCCACACAGCTTATTAGGAATGGGGACTGGACCTTCCAGGTCCTGGTCATGCTGGAGATGACCCCTCGGCGGGGAGAGGTCTACACCTGCCATGTGGAGCATCCCAGCCTGAAGAGTCCCATCACCGTGGAGTGG
>	Ab	Exon3	63	new	dm	NF	#	CAGCCCAATGTCGCCATCTCCCTGTCCAGGACAGAGGCCCTCAACCACCACAACACTCTGGTCTGTTCGGTGACAGATTTCTACCCAGCCAAGATCAAAGTGCGCTGGTTCAGGAATGGCCAGGAGGAGACAGTGGGGGTCTCATCCACACAGCTTATTAGGAATGGGGACTGGACCTTCCAGGTCCTGGTCATGCTGGAGATGACCCCTCATCAGGGAGAGGTCTACACCTGCCATGTGGAGCATCCCAGCCTGAAGACGCCCCATCACTGTGGAGTGG
>	Ab	Exon3	119	new	d	NF	#	CAGCCCAATGTCGCCATCTCCCTGTCTAGGACAGAGGCCCTCAACCACCACAACACTCTGGTCTGCTCGGTGACAGATTTCTACCCAGCCAAGATCAAAGTGCGCTGGTTCAGGAATGGCCAGGAGGAGACAGTGGGGGTCTCATCCACACAGCTTATTAGGAATGGGGACTGGACCTTCCAGGTCCTGGTCATGCTGGAGATGACCCTTCATCAGGGAGAGGTCTACACCTGCCATGTGGAGCATCCCAGCCTGAAGACGCCCCATCACTGTGGAGTGG
>	Ab	Exon3	242	new	dm	NF	#	CAGCCCAATGTCGTCATCTCCCTGTCCAGGACAGAGGCCCTCAACCACCACAACACTCTGGTCTGCTCAGTGACAGATTTCTACCCAGCCAAGATCAAAGTGCGCTGGTTCCGGAATGGCCAGGAGGAGACGGTGGGGGTCTCATCCACACAGCTTATTAGGAATGGGGACTGGACCTTCCAGGTCCTGGTCATGCTGGAGATGACCCCTCGGCGGGGAGAGGTCTACACCTGCCACGTGGAGCATCCCAGCCTGAAGACGCCCCATCACTGTGGAGTGG
>	Ab	Exon3	242	new	d	NF	#	CAGCCCAATGTCGTCATCTCCCTGTCCAGGACAGAGGCCCTCAACCACCACAACACTCTGGTCTGCTCAGTGACAGATTTCTACCCAGCCAAGATCAAAGTGCGCTGGTTCCGGAATGGCCAGGAGGAGACGGTGGGGGTCTCATCCACACAGCTTATTAGGAATGGGGACTGGACCTTCCAGGTCCTGGTCATGCTGGAGATGACCCCTCGGCGGGGAGAGGTCTACACCTGCCACGTGGAGCATCCGAGCCTGAAGACGCCCCATCACTGTGGAGTGG
>	Ab	Exon3	242	new	d	NF	#	CAGCCCAATGTCGTCATCTCCCTGTCCAGGACAGAGGCCCTCAACCACCACAACACTCTGGTCTGCTCAGTGACAGATTTCTACCCAGCCAAGATCAAAGTGCGCTGGTTCCGGAATGGCCAGGAGGAGACGGTGGGGGTCTCATCCACACAGCTTATTAGGAATGGGGACTGGACCTTCCAGGTCCTGGTCATGCTGGAGATGACCCCTCGGCGGGGAGAGGTCTACACCTGCCATGTGGAGCATCCCAGCCTGAAGACGCCCCATCACTGTGGAGTGG
>	Ab	Exon3	242	new	dm	NF	#	CAGCCCAATGTCGTCATCTCCCTGTCCAGGACAGAGGCCCTCAACCACCACAACACTCTGGTCTGCTCAGTGACAGATTTCTACCCAGCCAAGATCAAAGTGCGCTGGTTCCGGAATGGCCAGGAGGAGACGGTGGGGGTCTCATCCACACAGCTTATTAGGAATGGGGACTGGACCTTCCAGGTCCTGGTCATGCTGGAGATGACCCCTCGGCGGGGAGAGGTCTACACCTGTCACGTGGAGCATCCCAGCCTGAAGACGCCCCATCACTGTGGAGTGG
>	Ea	Exon2	12	AF050157	dm		#	GCCCCAGAGGTGACTGTACTCTCCAGAAGCCCTGTGAACCTGGGAGAGCCCAACATCCTCATCTGTTTCATTGACAAGTTCTCCCCTCCAGTCGTCAATGTCACCTGGCTCCGGAATGGACGGCCTGTCACCGAAGGCGTGTCAGAGACAGTGTTTCTCCCGAGGGACGATCACCTCTTCCGCAAATTCCACTTTCTGACCTTCCTGCCCTCCACAGATGATTT
>	Ea	Exon2	16	new	d		#	GCCCCAGAGGTGACTGTACTCTCCAGAAGCCCTGTGAACCTGGGAGAGCCCAACATCCTCATCTGTTTCATTGACAAGTTCTCCCCTCCAGTGGTCAATGTCACCTGGCTCCGGAATAGACGGCCTGTCACCGAAGGCGTGTCAGAGACAGTGTTTCTCCCGAGGGACGATCACCTCTTCCGCAAATTCCACTATCTGACCTTCCTGCCCTCCACAGATGATTT
>	Ea	Exon2	20	M26454	dm		#	GCCCCAGAGGTGACTGTACTCTCCAGAAGCCCTGTGAACCTGGGAGAGCCCAACATCCTCATCTGTTTCATTGACAAGTTCTCCCCTCCAGTGGTCAATGTCACCTGGCTCCGGAATGGACGGCCTGTCACCGAAGGCGTGTCAGAGACAGTGTTTCTCCCGAGGGACGATCACCTCTTCCGCAAATTCCACTATCTGACCTTCCTGCCCTCCACAGATGATTT
>	Ea	Exon2	20	new	d		#	GCCCCAGAGGTGACTGTACTCTCCAGAAGCCCTGTGAACCTGGGAGAGCCCAACATCCTCATCTGTTTCATTGACAAGTTCTCCCCTCCAGTGGTCAATGTCACCTGGCTCCGGAATGGACGGCCTGTCACCGAAGGCGTGTCAGAGACAGTGTTTCTCCCGAGAGACGATCACCTCTTCCGCAAATTCCACTATCTGACCTTCCTGCCCTCCACAGATGATTT
>	Ea	Exon2	34	NM_010381	d		#	GCCCCAGAGGTGACTGTACTCTCCAGAAGCCCTGTGAACCTGGGAGAGCCCAACATCCTCATCTGTTTCATTGACAAGTTCTCCCCTCCAGTGGTCAATGTCACCTGGTTCCGGAATGGACGGCCTGTCACCGAAGGCGTGTCAGAGACAGTGTTTCTCCCGAGGGACGATCACCTCTTCCGCAAATTCCACTATCTGACCTTCCTGCCCTCCACAGATGATTT
>	Ea	Exon2	37	new	dm		#	GCCCCAGAGGTGACTGTACTCTCCAGAAGCCCTGTGAACCTGGGAGAGCCCAACATCCTCGTCTGTTTCATTGACAAGTTCTCCCCTCCAGTGGTCAATGTCACCTGGCTCCGGAATGGACGGCCTGTCACCGAAGGCGTGTCAGAGACAGTGTTTCTCCCGAGGGACGATCACCTCTTCCGCAAATTCCACTATCTGACCTTCCTGCCCTCCACAGATGATTT
>	Ea	Exon2	24	new	dm	NF	#	GCCCCAGAGGTGACTGTACTCTCCAGAAGCCCTGTGAACCTGGGAGAGCCCAACATCCTCATCTGTTTCATTGACAAGTTCTCCCCTCCAGTGGTCAATGTCACCTGGCTCCGGAATGGACGGCCTGTCACCGAAGGCGTGTCAGAGACAGTGTTTCTCCCGAGGGACGATCACCTCTTCCGCAAATTCCACTATCTGACCTTCCTGCCCTCACAGATGATTT
>	Ea	Exon3	8	K00971	dm		#	TTTGAAGAGAAAACCCTCCTCCCAGAAACTAAAGAGAATGTCATGTGTGCTCTTGGGTTGTTTGTGGGTCTGGTGGGCATCGTTGTGGGGATTATCCTCATCATGAAGGGTATTAAAAAACGCAATGTTGTAGAACGCCGACAAGGAGCCCTGTGAGATACCTGGAG
>	Ea	Exon3	25	new	d		#	TTTGAAGAGAAAACCCTCCTCCCAGAAACTAAAGAGAATGTCGTGTGTGCTCTTGGGTTGTTTGTGGGTCTGGTGGGCATCGTTGTGGGGATTATCCTCATCATGAAGGCTATTAAAAAACGCAATGTTGTAGAACGCCGACAAGGAGCCCTGTGAGATACCTGGAG
>	Ea	Exon3	44	M12818	dm		#	TTTGAAGAGAAAACCCTCCTCCCAGAAACTAAAGAGAATGTCGTGTGTGCTCTTGGGTTGTTTGTGGGTCTGGTGGGCATCGTTGTGGGGATTATCCTCATCATGAAGGGTATTAAAAAACGCAATGTTGTAGAACGCCGACAAGGAGCCCTGTGAGATACCTGGAG
>	Ea	Exon3	60	new	d		#	TTTGAAGAGAAAACCCTCCTCCCAGAAACTAAAGAGAATGTCGTGTGTGCTCTTGGGTTGTTTGTGGGTCTGGTGGGCATCGTTGTGGGGATTATCCTCATCATGAAGGGTATTAAACAACGCAATGTTGTAGAACGCCGACAAGGAGCCCTGTGAGATACCTGGAG
>	Ea	Exon3	64	M16241	dm		#	TTTGAAGAGAAAACCCTCCTCCCAGAAACTAAAGAGAATGTCGTGTGTGCTCTTGGGTTGTTTGTGGGTCTGGTGGGCATCGTTGTGGGGATTATCCTCATCATGACGGGTATTAAAAAACGCAATGTTGTAGAACGCCGACAAGGAGCCCTGTGAGATACCTGGAG
>	Ea	Exon3	67	new	m		#	TTTGAAGAGAAAACCCTCCTCCCAGAAACTAAAGAGAATGTCGTGTGTGCTCTTGGGTTGTTTGTGGGTCTGGTGGGCATCGTTGTGGGGATTATCCTCATCGTGAAGGGTATTAAAAAACGCAATGTTGTAGAACGCCGACAAGGAGCCCTGTGAGATACCTGGAG
>	Ea	Exon3	2	new	dm	NF	#	TTTGAAGAGAAAACCCTACCTCCCAGAAACTAAAGAGAATGTCGTGTGTGCTCTTGGGTTGTTTGTGGGTCTGGTGGGCATCGTTGTGGGGATTATCCTCATCATGAAGGGTATTaAAAAACGCAATGTTGTAGAACGCCGACAAGGAGCCCTGTGAGATACCTGGAG
>	Ea	Exon3	27	new	d	NF	#	TTTGAAGAGAAAACCCTCCTCCCAGAAACTAAAGAGAATGTCGTGTGTGCTCTTGGGTTGTTTGTGGGTCTGGTGGGCATCGTTGTGGGGATTATCCTCATCATGAAGGGTAATTAAAAAACGCAATGTTGTAGAACGCCGACAAGGAGCCCTGTGAGATACCTGGAG
>	Eb	Exon2	12	new	m		#	AAACGTGAGTGTCATTTCTACAACGGGACGCAGCGCGTGCGGTTTCTGGACAGATACTTCTACAACCTGGAGGAGAACCTGCGCTTCGACAGCGACGTGGGCGAGTTCCGCGCGGTCACGGAGCTGGGGCGGCCAGACGCCGAGAACTGGAACAGCCAGCCGGAGATCCTGGAGCAAAGGCGGGCCGCGGTGGACACGTATTGCAGACACAACTATGAGATCTTGGATAAA
>	Eb	Exon2	30	new	dm		#	AAATATGAGTGTCATTTCTACAACGGGACGCAGCGCGTGCGGTTTCTGAAAAGATACTTCTACAACCTGGAGGAGAACCTGCGCTTCGACAGCGACGTGGGCGAGTTCCGCGCGGTGACCGAGCTGGGGCGGCCAGACGCCGAGAACTGGAACAGCCAGCCGGAGATCCTGGAGGATGCGCGGGCCGCGGTGGACACGTACTGCAGATACAACTATGAGATCTTGGATAAA
>	Eb	Exon2	33	new	d		#	AAATATGAGTGTCATTTCTACAACGGGACGCAGCGCGTGCGGTTTCTGGAGAGACACATCTACAACCAGGAGTTCCTGCGCTTCGACAGCGACGTGGGCGAGTACCGCGCGGTGACCGAGCTGGGGCGGCCACAAGCCGAGAACTGGAACAGCCAGCCGGAGATCCTGGAGGATGAGCGGGCCCAGGTGGACACGTACTGCAGACACAACTATGAGATCTTGGATAAA
>	Eb	Exon2	52	AY740484	d		#	AAATATGAGTGTCATTTCTACAACGGGACGCAGCGCGTGCGGTTTCTGTTCAGATCCATCTACAACCGGGAGGAGAACCTGCGCTTCGACAGCGACGTGGGCGAGTACCGCGCGGTCACGGAGCTGGGGCGGCCAGACGCCGAGAACTGGAACAGCCAGCCGGAGATCCTGGAGGATGCGCgGGCCTCGGTGGACACGTACTGCAGACACAACTATGAGATCTTCGATaAA
>	Eb	Exon2	73	new	d		#	aAATATGAGTGTTATTTCTACAACGGGACGCAGCGCGTGCGGCTTCTGGTCAGATTCATCTACAACCGAGAGGAATTCGCACGCTTCGACAGCGACGTGGGCGAGTACCGCGCGGTGACCAAGCTGGGGCGGCCAGACGCCGAGTACTGGAACAACCAGAAGGAGCTCCTGGAGCGAAGGCGGGCCGAGGTGGACACGGTGTGCAGACACAACTATGAGATCTTCGATAAC
>	Eb	Exon2	79	U88913	d		#	AAATATGAGTGTTAtTTCTACAACGGGACGCAGCGCGTGCGGCTTCTGGTCAGATTCATCTACAACCGAGAGGAATTCGCACGCTTCGACAGCGACGTGGGCGAGTACCGCGCGGTGACCGAGCTGGGGCGGCCAGACGCCGAGTACTGGAACAGCCAGAAGGAGCTCCTGGAGCGAAGGCGGGCCGAGGTGGACACGGTGTGCAGACACAACTATGAGATCTTCGATAAC
>	Eb	Exon2	104	new	d		#	AAATCTGAGTGTCATTTCTACAACGGGACGCAGCGCGTGCGGCATCTGGTCAGATACATCTACAACCGGGAGGAGTGGGTGCGCTTCGACAGCGACTTGGGCGAGCACCGCGCGGTGACCGAGCTGGGGCGGCCAGACGCCGAGTACTGGAACAACCAGAAGGAGATCCTGGAGCGAAGGCGGGCCGAGGTGGACACGGTGTGCAGACACAACTATGAGACCTCCAATAAC
>	Eb	Exon2	121	HM443570	d		#	AAATCTGAGTGTCATTTCTACAACGGGACGCAGCGCGTGCGGCATCTGGTCAGATCCATCTACAACCGAGAGGAGTACGTGCGCTTCGACAGCGACTTGGGCGAGCACCGCGCGGTGACCGAGCTGGGGCGGCCAGACGCCGAGTACTGGAACAGCCAGAAGGAGCTCCTGGAGCGGAGGCGGGCGGAGGTGGACACGGTGTGCAGACACAACTATGAGATCTTCGATAAC
>	Eb	Exon2	127	new	d		#	AAATCTGAGTGTCATTTCTACAACGGGACGCAGCGCGTGCGGCATCTGGTCAGATTCATCTACAACCGAGAGGAGTTCGTGCGCTTCGACAGCGACTTGGGCGAGCACCGCGCGGTGACCGAGCTGGGGCGGCCAGACGCCGAGAACTGGAACAACCAGAAGGAGCTCCTGGAGCGAAGGCGGGCCGAGGTGGACACGGTGTGCAGACACAACTATGAGACCTCCAATAAC
>	Eb	Exon2	129	new	dm		#	AAATCTGAGTGTCATTTCTACAACGGGACGCAGCGCGTGCGGCATCTGGTCAGATTCATCTACAACCGAGAGGAGTTCGTGCGCTTCGACAGCGACTTGGGCGAGCACCGCGCGGTGACCGAGCTGGGGCGGCCAGACGCCGAGAACTGGAACAGCCAGCCGGAGTTCCTGGAGGAAAGGCGGGCCGCGGTGGACACGTACTGCAGACACAACTATGAGATCTCGGATAAA
>	Eb	Exon2	130	new	m		#	AAATCTGAGTGTCATTTCTACAACGGGACGCAGCGCGTGCGGCATCTGGTCAGATTCATCTACAACCGAGAGGAGTTCGTGCGCTTCGACAGCGACTTGGGCGAGCACCGCGCGGTGACCGAGCTGGGGCGGCCAGACGCCGAGTACTGGAACAACCAGAAGGAGCTCCTGGAGCGAAGGCGGGCCGAGGTGGACACGGTGTGCAGACACAACTATGAGACCTCCAATAAC
>	Eb	Exon2	134	U28490	m		#	AAATCTGAGTGTCATTTCTACAACGGGACGCAGCGCGTGCGGCATCTGGTCAGATTCATCTACAACCGGGAGGAGTACGTGTGCTTCGACAGCGACTTGGGCGAGCACCGCGCGGTGACCGAGCTGGGGCGGCCAGACGCCGAGTACTGGAACAACCAGAAGGAGCTCCTGGAGCGAAGGAGGGCCGAGGTGGACACGGTGTGCAGACACAACTATGAGATCTTCGATAAC
>	Eb	Exon2	152	new	d		#	AAATCTGAGTGTCATTTCTACAACGGGACGCAGCGCGTGCGGCTTCTGGAAAGATACTTCTACAACCTGGAGGAGAACCTGCGCTTCGACAGCGACGTGGGCGAGTACCGCGCGGTGACCGAGCTGGGGCGGCCAGACGCCGAGAACTGGAACAGCCAGCCGGAGCTCCTGGAGCAAAGGCGGGCCGCGGTGGACACGTATTGCAGACACAACTATGAGATCTTGGATAAA
>	Eb	Exon2	164	new	m		#	AAATCTGAGTGTCATTTCTACAACGGGACGCAGCGCGTGCGGCTTCTGGAAAGATACTTCTACAACCTGGAGGAGAACCTGCGCTTCGACAGCGACGTGGGCGAGTTCCGCGCGGTGACCGAGCTGGGGCGGCCAGACGCCGAGAACTGGAACAGCCAGCCGGAGATCCTGGAGCAAAGGCGGGCCGCGGTGGACACGTATTGCAGACACAACTATGAGATCTTGGATAAA
>	Eb	Exon2	168	M28408	dm		#	AAATCTGAGTGTCATTTCTACAACGGGACGCAGCGCGTGCGGCTTCTGGAAAGATACTTCTACAACCTGGAGGAGAACCTGCGCTTCGACAGCGACGTGGGCGAGTTCCGCGCGGTGACCGAGCTGGGGCGGCCAGACGCCGAGAACTGGAACAGCCAGCCGGAGTTCCTGGAGCAAAAGCGGGCCGAGGTGGACACGGTGTGCAGACACAACTATGAGATCTCGGATAAA
>	Eb	Exon2	169	new	m		#	AAATCTGAGTGTCATTTCTACAACGGGACGCAGCGCGTGCGGCTTCTGGAAAGATACTTCTACAACCTGGAGGAGAACCTGCGCTTCGACAGCGACGTGGGCGAGTTCCGCGCGGTGACCGAGCTGGGGCGGCCAGACGCCGAGAACTGGAACAGCCAGCCGGAGTTCCTGGAGCAAAAGCGGGCCGAGGTGGACACGGTGTGCAGACACAACTATGAGATCTTGGATAAA
>	Eb	Exon2	175	new	m		#	AAATCTGAGTGTCATTTCTACAACGGGACGCAGCGCGTGCGGCTTCTGGAAAGATACTTCTACAACCTGGAGGAGAACCTGCGCTTCGACAGCGACGTGGGCGAGTTCCGCGCGGTGACCGAGCTGGGGCGGCCAGACGCCGAGAACTGGAACAGCCAGCCGGAGTTCCTGGAGGAAAGGCGGGCCGCGGTGGACACGTACTGCAGACACAACTATGAGATCTCGGATAAA
>	Eb	Exon2	202	M36939	dm		#	AAATCTGAGTGTCATTTCTACAACGGGACGCAGCGCGTGCGGCTTCTGGTAAGATACTTCTACAACCTGGAGGAGAACCTGCGCTTCGACAGCGACGTGGGCGAGTTCCGCGCGGTGACCGAGCTGGGGCGGCCAGACGCCGAGAACTGGAACAGCCAGCCGGAGTTCCTGGAGCAAAAGCGGGCCGAGGTGGACACGGTGTGCAGACACAACTATGAGATCTTCGATAAC
>	Eb	Exon2	234	new	d		#	AAATCTGAGTGTCATTTCTACAACGGGACGCAGCGCGTGCGGTTTCTGAAAAGATACTTCTACAACCGGGAGGAGTACGTGTGCTTCGACAGCGACGTGGGCGAGTACCGCGCGGTGACCGAGCTGGGGCGGCCAGACGCCGAGTACTGGAACAGCCAGCCGGAGATCCTGGAGCAAAAGCGGGCCGAGGTGGACACGGTGTGCAGACACAACTATGAGATCTTGGATAAA
>	Eb	Exon2	245	AH002028	dm		#	AAATCTGAGTGTCATTTCTACAACGGGACGCAGCGCGTGCGGTTTCTGAAAAGATACTTCTACAACCTGGAGGAGAACCTGCGCTTCGACAGCGACGTGGGCGAGTTCCGCGCGGTGACCGAGCTGGGGCGGCCAGACGCCGAGAACTGGAACAGCCAGCCGGAGATCCTGGAGCAAAAGCGGGCCGCGGTGGACACGTACTGCAGACACAACTATGAGATCTTCGATAAC
>	Eb	Exon2	245	new	dm		#	AAATCTGAGTGTCATTTCTACAACGGGACGCAGCGCGTGCGGTTTCTGAAAAGATACTTCTACAACCTGGAGGAGAACCTGCGCTTCGACAGCGACGTGGGCGAGTTCCGCGCGGTGACCGAGCTGGGGCGACCAGACGCCGAGAACTGGAACAGCCAGCCGGAGATCCTGGAGCAAAAGCGGGCCGCGGTGGACACGTACTGCAGACACAACTATGAGATCTTCGATAAC
>	Eb	Exon2	270	AY740501	dm		#	aAATCTGAGTGTCATTTCTACAACGGGACGCAGCGCGTGCGGTTTCTGaAAAGATACTTCTACAACCTGGAGGAGAACCTGCGCTTCGACAGCGACGTGGGCGAGTTCCGCGCGGTGACCGAGCTGGGGCGGCCAGACGCCGAGAACTGGAACAGCCAGCCGGAGATCCTGGAGCAAAAGCGGGCCGCGGTGGACACGTACTGCAGACACAACTATGAGATCTTGGATAAA
>	Eb	Exon2	279	new	d		#	AAATCTGAGTGTCATTTCTACAACGGGACGCAGCGCGTGCGGTTTCTGAAAAGATACTTCTACAACCTGGAGGAGAACCTGCGCTTCGACAGCGACGTGGGCGAGTTCCGCGCGGTGACCGAGCTGGGGCGGCCAGACGCCGAGAACTGGAACAGCCAGCCGGAGATCCTGGAGCAAAGGCGGGCCGCGGTGGACACGTACTGCAGACACAACTATGAGATCTTGGATAAA
>	Eb	Exon2	283	new	dm		#	AAATCTGAGTGTCATTTCTACAACGGGACGCAGCGCGTGCGGTTTCTGAAAAGATACTTCTACAACCTGGAGGAGAACCTGCGCTTCGACAGCGACGTGGGCGAGTTCCGCGCGGTGACCGAGCTGGGGCGGCCAGACGCCGAGAACTGGAACAGCCAGCCGGAGATCCTGGAGGATGCGCGGGCCGCGGTGGACACGTACTGCAGACACAACTATGAGATCTTGGATAAA
>	Eb	Exon2	285	U88937	dm		#	AAATCTGAGTGTCATTTCTACAACGGGACGCAGCGCGTGCGGTTTCTGAAAAGATACTTCTACAACCTGGAGGAGAACCTGCGCTTCGACAGCGACGTGGGCGAGTTCCGCGCGGTGACCGAGCTGGGGCGGCCAGACGCCGAGAACTGGAACAGCCAGCCGGAGATCCTGGAGGATGCGCGGGCCGCGGTGGACACGTACTGCAGATACAACTATGAGATCTTGGATAAA
>	Eb	Exon2	289	new	d		#	AAATCTGAGTGTCATTTCTACAACGGGACGCAGCGCGTGCGGTTTCTGAAAAGATACTTCTACAACCTGGAGGAGAACCTGCGCTTCGACAGCGACGTGGGCGAGTTCCGCGCGGTGACCGAGCTGGGGCGGCCAGACGCCGAGAACTGGAACAGCCAGCCGGAGTTCCTGGAGCAAAGGCGGGCCGCGGTGGACACGTACTGCAGACACAACTATGAGATCTTGGATAAA
>	Eb	Exon2	290	new	m		#	AAATCTGAGTGTCATTTCTACAACGGGACGCAGCGCGTGCGGTTTCTGAAAAGATACTTCTACAACCTGGAGGAGAACCTGCGCTTCGACAGCGACGTGGGCGAGTTCCGCGCGGTGACCGAGCTGGGGCGGCCAGACGCCGAGAACTGGAACAGCCAGCCGGAGTTCCTGGAGGAAAGGCGGGCCGCGGTGGACACGTACTGCAGACACAACTATGAGATCTCGGATAAA
>	Eb	Exon2	291	new	m		#	AAATCTGAGTGTCATTTCTACAACGGGACGCAGCGCGTGCGGTTTCTGAAAAGATACTTCTACAACCTGGAGGAGAACCTGCGCTTCGACAGCGACGTGGGCGAGTTCCGCGCGGTGACCGAGCTGGGGCGGCCAGACGCCGAGAACTGGAACAGCCAGCCGGAGTTCCTGGAGGAAAGGCGGGCCGCGGTGGACACGTACTGCAGACACAACTATGAGATCTTCGATAAC
>	Eb	Exon2	327	new	d		#	AAATTTGAGTGTTATTTCTACAACGGGACGCAGCGCGTGCGGCTTCTGGTCAGATCCATCTACAACAGGGAGGAGTACGCGCGCTTCGACAGCGATGTGGGCGAGTACCGCGCGGTGACGGAGCTGGGGCGGCCAGACGCCGAGTACTGGAACAGCCAGAAGGAGGTCCTGGAGCAAAAGCGGGCCGAGGTGGACACGGTGTGCAGACACAACTATGAGATCTTGGATAAA
>	Eb	Exon2	343	new	d		#	ACATCTGAGTGTCATTTCTACAACGGGACGCAGCACGTGCGGTTTCTGGAGAGATTCATCTACAACCGGGAGGAGAACCTGCGCTTCGACAGCGACGTGGGCGAGTACCGCGCGGTGACAGAGCTGGGGCGGCCAGACGCCGAGAACTGGAACAGCCAGCCGGAGATCCTGGAGCAAAAGCGGGCCGCGGTGGACACGTACTGCAGACACAACTATGAGATCTCGGATAAA
>	Eb	Exon2	344	new	d		#	ACATCTGAGTGTCATTTCTACAACGGGACGCAGCACGTGCGGTTTCTGGAGAGATTCATCTACAACCGGGAGGAGAACCTGCGCTTCGACAGCGACGTGGGCGAGTACCGCGCGGTGACAGAGCTGGGGCGGCCAGACGCCGAGAACTGGAACAGCCAGCCGGAGATCCTGGAGCAAAAGCGGGCCGCGGTGGACACGTACTGCAGACACAACTATGAGATCTTGGATAAA
>	Eb	Exon2	347	K00124	dm		#	ACATCTGAGTGTCATTTCTACAACGGGACGCAGCACGTGCGGTTTCTGGAGAGATTCATCTACAACCGGGAGGAGAACCTGCGCTTCGACAGCGACGTGGGCGAGTACCGCGCGGTGACAGAGCTGGGGCGGCCAGACGCCGAGAACTGGAACAGCCAGCCGGAGATCCTGGAGGATGCGCGGGCCTCGGTGGACACGTACTGCAGACACAACTATGAGATCTCGGATAAA
>	Eb	Exon2	360	new	m		#	ACATCTGAGTGTCATTTCTACAACGGGACGCAGCGCGTGCGGCATCTGGTCAGATTCATCTACAACCGAGAGGAGTTCGTGCGCTTCGACAGCGACTTGGGCGAGCACCGCGCGGTGACCGAGCTGGGGCGGCCAGACGCCGAGTACTGGAACAACCAGAAGGAGCTCCTGGAGCGAAGGCGGGCCGAGGTGGACACGGTGTGCAGACACAACTATGAGACCTCCAATAAC
>	Eb	Exon2	391	new	d		#	ACATCTGAGTGTCATTTCTACAACGGGACGCAGCGCGTGCGGCTTCTGGAAAGATACTTCTACAACCTGGAGGAGAACCTGCGCTTCGACAGCGACGTGGGCGAGTTCCGCGCGGTGACCGAGCTGGGGCGGCCAGACGCCGAGAACTGGAACAGCCAGCAGGAGTTCCTGGAGCAAAGGCGGGCCGCGGTGGACACGTACTGCAGACACAACTATGAGATCTTGGATAAA
>	Eb	Exon2	393	new	m		#	ACATCTGAGTGTCATTTCTACAACGGGACGCAGCGCGTGCGGCTTCTGGAAAGATACTTCTACAACCTGGAGGAGAACCTGCGCTTCGACAGCGACGTGGGCGAGTTCCGCGCGGTGACCGAGCTGGGGCGGCCAGACGCCGAGAACTGGAACAGCCAGCCGGAGATCCTGGAGCAAAAGCGGGCCGCGGTGGACACGTACTGCAGACACAACTATGAGATCTTCGATAAC
>	Eb	Exon2	394	new	dm		#	ACATCTGAGTGTCATTTCTACAACGGGACGCAGCGCGTGCGGCTTCTGGAAAGATACTTCTACAACCTGGAGGAGAACCTGCGCTTCGACAGCGACGTGGGCGAGTTCCGCGCGGTGACCGAGCTGGGGCGGCCAGACGCCGAGAACTGGAACAGCCAGCCGGAGATCCTGGAGCAAAAGCGGGCCGCGGTGGACACGTACTGCAGACACAACTATGAGATCTTGGATAAA
>	Eb	Exon2	411	new	d		#	ACATCTGAGTGTCATTTCTACAACGGGACGCAGCGCGTGCGGCTTCTGGAAAGATACTTCTACAACCTGGAGGAGAACCTGCGCTTCGACAGCGACGTGGGCGAGTTCCGCGCGGTGACCGAGCTGGGGCGGCCAGACGCCGAGAACTGGAACAGCCAGCCGGAGTTCCTGGAGCAAAGGCGGGCCGCGGTGGACACGTACTACAGACACAACTATGAGATCTTGGATAAA
>	Eb	Exon2	412	new	d		#	ACATCTGAGTGTCATTTCTACAACGGGACGCAGCGCGTGCGGCTTCTGGaAAGATACTTCTACAACCTGGAGGAGAACCTGCGCTTCGACAGCGACGTGGGCGAGTTCCGCGCGGTGACCGAGCTGGGGCGGCCAGACGCCGAGAACTGGAACAGCCAGCCGGAGTTCCTGGAGCAAAGGCGGGCCGCGGTGGACACGTACTGCAGACACAACTATGAGATCTCGGATAAA
>	Eb	Exon2	414	U88915	dm		#	ACATCTGAGTGTCATTTCTACAACGGGACGCAGCGCGTGCGGCTTCTGGAAAGATACTTCTACAACCTGGAGGAGAACCTGCGCTTCGACAGCGACGTGGGCGAGTTCCGCGCGGTGACCGAGCTGGGGCGGCCAGACGCCGAGAACTGGAACAGCCAGCCGGAGTTCCTGGAGCAAAGGCGGGCCGCGGTGGACACGTACTGCAGACACAACTATGAGATCTTGGATAAA
>	Eb	Exon2	429	U28489	dm		#	ACATCTGAGTGTCATTTCTACAACGGGACGCAGCGCGTGCGGCTTCTGGAAAGATACTTCTACAACCTGGAGGAGAACCTGCGCTTCGACAGCGACGTGGGCGAGTTCCGCGCGGTGACCGAGCTGGGGCGGCCAGACGCCGAGAACTGGAACAGCCAGCCGGAGTTCCTGGAGGAAAGGCGGGCCGCGGTGGACACGTACTGCAGACACAACTATGAGATCTCGGATAAA
>	Eb	Exon2	430	new	m		#	ACATCTGAGTGTCATTTCTACAACGGGACGCAGCGCGTGCGGCTTCTGGAAAGATACTTCTACAACCTGGAGGAGAACCTGCGCTTCGACAGCGACGTGGGCGAGTTCCGCGCGGTGACCGAGCTGGGGCGGCCAGACGCCGAGAACTGGAACAGCCAGCCGGAGTTCCTGGAGGAAAGGCGGGCCGCGGTGGACACGTACTGCAGACACAACTATGAGATCTTCGATAAC
>	Eb	Exon2	446	new	d		#	ACATCTGAGTGTCATTTCTACAACGGGACGCAGCGCGTGCGGCTTCTGGAAAGATACTTCTACAACCTGGAGGAGAACCTGCGCTTCGACAGCGACGTGGGCGAGTTCCGCGCGGTGACCGAGCTGGGGCGGCCAGACGCCGAGTACTGGAACAGCCAGCCGGAGATCCTGGAGGATGCGCGGGCCACGGTGGACACGTATTGCAGACACAACTATGAGATCTTCGATAAC
>	Eb	Exon2	453	new	d		#	ACATCTGAGTGTCATTTCTACAACGGGACGCAGCGCGTGCGGCTTCTGGAAAGATACTTCTACAACCTGGAGGAGAACCTGCGCTTCGACAGCGACGTGGGCGAGTTCCGCGCGGTGACCGAGCTgGGGGCGCCAGACGCCGAGAACTGGAACAGCCAGCCGGAGTTCCTGGAGCAAAGGCGGGCCGCGGTGGACACGTACTGCAGACACAACTATGAGATCTTGGATAAA
>	Eb	Exon2	464	new	d		#	ACATCTGAGTGTCATTTCTACAACGGGACGCAGCGCGTGCGGCTTCTGGAAAGATACTTCTACAACCTGGAGGAGAACCTGCGCTTCGACAGCGACGTGGTCGAGTTCCGCGCGGTGACCGAGCTGGGGCGGCCAGACGCCGAGAACTGGAACAGCCAGCCGGAGTTCCTGGAGCAAAGGCGGGCCGCGGTGGACACGTACTGCAGACACAACTATGAGATCTTGGATAAA
>	Eb	Exon2	489	new	d		#	ACATCTGAGTGTCATTTCTACAACGGGACGCAGCGCGTGCGGTTTCTGGACAGATACTTCTACAACCGGGAGGAGTACGTGCGCTTCGACAGCGACGTGGGCGAGTACCGCGCGGTGACCGAGCTGGGGCGGCCAGACGCCGAGAACTGGAACAGCCAGCCGGAGTTCCTGGAGCAAAGGCGGGCCGCGGTGGACACGTACTGCAGACACAACTATGAGATCTTGGATAAA
>	Eb	Exon2	495	KJ663724	dm		#	ACATCTGAGTGTCAtTTCTACAACGGGACGCAGCGCGTGCGGTTTCTGGACAGATACTTCTACAACCGGGAGGAGTACGTGCGCTTCGACAGCGACGTGGGCGAGTACCGCGCGGTGACCGAGCTGGGGCGGCCAGACGCCGAGTACTGGAACAGCCAGCCGGAGATCCTGGAGGATGCGCGGGCCTCGGTGGACACGTATTGCAGACACAACTATGAGATCTCGGATAAA
>	Eb	Exon2	515	U88925	dm		#	ACATCTGAGTGTCATTTCTACAACGGGACGCAGCGCGTGCGGTTTCTGGAGAGATACATCTACAACCGGGAGGAGTACGTGCGCTTCGACAGCGACGTGGGCGAGTACCGCGCGGTGACCGAGCTGGGGCGGCCAGACGCCGAGTACTGGAACAGCCAGCCGGAGATCCTGGAGGATGCGCGGGCCACGGTGGACACGTATTGCAGACACAACTATGAGATCTTCGATAAC
>	Eb	Exon2	520	new	d		#	ACATCTGAGTGTCATTTCTACAACGGGACGCAGCGCGTGCGGTTTCTGGAGAGATACATCTACAACCGGGAGGAGTACGTGCGCTTCGACAGCGACGTGGGCGAGTACCGCGCGGTGACCGAGCTGGGGCGGCCAGAGGCCGAGTACTGGAACAGCCAGCCGGAGATCCTGGAGGATGCGCGGGCCACGGTGGACACGTATTGCAGACACAACTATGAGATCTTCGATAAC
>	Eb	Exon2	189	new	d	NF	#	AAATCTGAGTGTCATTTCTACAACGGGACGCAGCGCGTGCGGCTTCTGGTAAGATACTTCTACAACCTGGAGGAGAACCTGCGCTTCGACAGCGACGTGGGCGAGTTCCGCGCGGTGACCGAGCTGGGGCGCCAGACGCCGAGAACTGGAACAGCCAGCCGGAGTTCCTGGAGCAAAAGCGGGCCGAGGTGGACACGGTGTGCAGACACAACTATGAGATCTTCGATAAC
>	Eb	Exon2	199	new	d	NF	#	AAATCTGAGTGTCATTTCTACAACGGGACGCAGCGCGTGCGGCTTCTGGTAAGATACTTCTACAACCTGGAGGAGAACCTGCGCTTCGACAGCGACGTGGGCGAGTTCCGCGCGGTGACCGAGCTGGGGCGGCCAGACGCCGAGAACTGGAACAGCCAGCCGGAGTTCCTGGAGCAAAAGCGGGCCGAGGTGGACACGGTGTGCAGACACAACTATGAGATCTCGATAAC
>	Eb	Exon2	206	new	d	NF	#	AAATCTGAGTGTCATTTCTACAACGGGACGCAGCGCGTGCGGCTTCTGGTAAGATACTTCTACAACCTGGAGGAGAACCTGCGCTTCGACAGCGACGTGGGCGAGTTCCGCGCGGTGACCGAGCTGGGGCGGCCAGACGCCGAGAACTGGAACAGCCAGCCGGAGTTCCTGGAGCAAAAGCGGGCCGAGGTGGACACGGTGTGCAGGACACAACTATGAGATCTTCGATAAC
>	Eb	Exon2	386	new	d	NF	#	ACATCTGAGTGTCATTTCTACAACGGGACGCAGCGCGTGCGGCTTCTGGAAAGATACTTCTACAACCTGGAGGAGAACCTGCGCTTCGACAGCGACGTGGGCGAGTTCCGCGCGGTGACCGAGCTGGGGCGCCAGACGCCGAGAACTGGAACAGCCAGCCGGAGTTCCTGGAGCAAAGGCGGGCCGCGGTGGACACGTACTGCAGACACAACTATGAGATCTTGGATAAA
>	Eb	Exon2	410	new	d	NF	#	ACATCTGAGTGTCATTTCTACAACGGGACGCAGCGCGTGCGGCTTCTGGAAAGATACTTCTACAACCTGGAGGAGAACCTGCGCTTCGACAGCGACGTGGGCGAGTTCCGCGCGGTGACCGAGCTGGGGCGGCCAGACGCCGAGAACTGGAACAGCCAGCCGGAGTTCCTGGAGCAAAGGCGGGCCGCGGTGGACACGGTACTGCAGACACAACTATGAGATCTTGGATAAA
>	Eb	Exon2	418	new	d	NF	#	ACATCTGAGTGTCATTTCTACAACGGGACGCAGCGCGTGCGGCTTCTGGAAAGATACTTCTACAACCTGGAGGAGAACCTGCGCTTCGACAGCGACGTGGGCGAGTTCCGCGCGGTGACCGAGCTGGGGCGGCCAGACGCCGAGAACTGGAACAGCCAGCCGGAGTTCCTGGAGCAAAGGCGGGCCGCGGTGGACACGTACTGGCAGACACAACTATGAGATCTTGGATAAA
>	Eb	Exon2	424	new	d	NF	#	ACATCTGAGTGTCATTTCTACAACGGGACGCAGCGCGTGCGGCTTCTGGAAAGATACTTCTACAACCTGGAGGAGAACCTGCGCTTCGACAGCGACGTGGGCGAGTTCCGCGCGGTGACCGAGCTGGGGCGGCCAGACGCCGAGAACTGGAACAGCCAGCCGGAGTTCCTGGAGCCAAAGGCGGGCCGCGGTGGACACGTACTGCAGACACAACTATGAGATCTTGGATAAA
>	Eb	Exon3	29	new	dm		#	GAGCCTACGGTGACTGTGTACCCCACAAAGACACAGCCCCTGGAACACCACAACCTCCTGGTCTGCTCTGTGAGTGACTTCTACCCTGGCAACATTGAAGTCAGATGGTTCCGGAATGGCAAGGAGGAGAAAACAGGAATTGTGTCCACGGGCCTGGTCCGAAATGGAGACTGGACCTTCCAGACACTGGTGATGCTGGAGACGGTTCCTCAGAGTGGAGAGGTTTACACCTGCCAGGTGGAGCATCCCAGCCTGACCGAcCCTGTCACGGTCAAGTGG
>	Eb	Exon3	29	new	dm		#	GAGCCTACGGTGACTGTGTACCCTACAAAGACGCAGCCCCTGGAACACCACAACCTCCTGGTCTGCTCTGTGAGTGACTTCTACCCTGGCAACATTGAAGTCAGATGGTTCCGGAATGGCAAGGAGGAGaAAACAGGAATTGTGTCCACGGGCCTGGTCCGAAATGGAGACTGGACCTTCCAGACACTGGTGATGCTGGAGACGGTTCCTCAGAGTGGAGAGGtTTACACCTGCCAGGTGGAGCATCCCAGCCTGACCGACCCTGTCACGGTCAAGTGG
>	Eb	Exon3	31	K01145	dm		#	GAGCCTACGGTGACTGTGTACCCCACAAAGACGCAGCCCCTGGAACACCACAACCTCCTGGTCTGCTCTGTGAGTGACTTCTACCCTGGCAACATTGAAGTCAGATGGTTCCGGAATGGCAAGGAGGAGAAAACAGGAATTGTGTCCACGGGCCTGGTCCGAAATGGAGACTGGACCTTCCAGACACTGGTGATGCTGGAGACGGTTCCTCAGAGTGGAGAGGTTTACACCTGCCAGGTGGAGCATCCCAGCCTGACCGAcCCTGTCACGGTCGAGTGG
>	Eb	Exon3	31	M36940	dm		#	GAGCCTACGGTGACTGTGTACCCCACAAAGACACAGCCCCTGGAACACCACAACCTCCTGGTCTGCTCTGTGAGTGACTTCTACCCTGGCAACATTGAAGTCAGATGGTTCCGGAATGGCAAGGAGGAGAAAACAGGAATTGTGTCCACGGGCCTGGTCCGAAATGGAGACTGGACCTTCCAGACACTGGTGATGCTGGAGACGGTTCCTCAGAGTGGAGAGGTTTACACCTGCCAGGTGGAGCATCCCAGCCTGACCGAcCCTGTCACGGTCGAGTGG
>	Eb	Exon3	31	new	d		#	GAGCCTACGGTGACTGTGTACCCCACAAAGACGCAGCCCCTGGAACACCACAACCTCCTGGTCTGCTCTGTGAGTGACTTCTACCCTGGCAACATTGAAGTCAGATGGTTCCGGAATGGCAAGGAGGAGAAAACAGGAATTGTGTCCACGGGCCTGGTCCGAAATGGAGACTGGACCTTCCAGACACTGGTGATGCTGGAGACGGTTCCTCAGAGTGGAGAGGTTTACACCTGCCAGGTGGAGCATCCCAGCCTGACCGAcCCTGTCACAGTCGAGTGG
>	Eb	Exon3	31	new	m		#	GAGCCTACGGTGACTGTGTACCCCACAAAGACGCAGCCCCTGGAACACCACAACCTCCTGGTCTGCTCTGTGAGTGACTTCTACCCTGGCAATATTGAAGTCAGATGGTTCCGGAATGGCAAGGAGGAGAAAACAGGAATTGTGTCCACGGGCCTGGTCCGAAATGGAGACTGGACCTTCCAGACACTGGTGATGCTGGAGACGGTTCCTCAGAGTGGAGAGGTTTACACCTGCCAGGTGGAGCATCCCAGCCTGACCGACCCTGTCACGGTCGAGTGG
>	Eb	Exon3	31	new	dm		#	GAGCCTACGGTGACTGTGTACCCTACAAAGACGCAGCCCCTGGAACACCACAACCTCCTGGTCTGCTCTGTGAGTGACTTCTACCCTGGCAACATTGAAGTCAGATGGTTCCGGAATGGCAAGGAGGAGAAAACAGGAATTGTGTCCACGGGCCTGGTCCGAAATGGAGACTGGACCTTCCAGACACTGGTGATGCTGGAGACGGTTCCTCAGAGTGGAGAGGTTTACACCTGCCAGGTGGAGCATCCCAGCCTGACCGACCCTGTCACGGTCGAGTGG
>	Eb	Exon3	44	new	dm		#	GAGCCTACGGTGACTGTGTACCCCACAAAGACACAGCCCCTGGAACACCACAACCTCCTGGTCTGCTCTGTGAGTGACTTCTACCCTGGCAACATTGAAGTCAGATGGTTCCGGAATGGCAAGGAGGAGAAAACAGGAATTGTGTCCACGGGCCTGGTCCGAAATGGAGACTGGACCTTCCAGACCCTGGTGATGCTGGAGACGGTTCCTCAGGGTGGAGAGGTTTACACCTGCCAGGTGGAGCATCCCAGCCTGACCGACCCTGTCACAGTCGAGTGG
>	Eb	Exon3	53	K00125	dm		#	GAGCCTACGGTGACTGTGTACCCCACAAAGACGCAGCCCCTGGAACACCACAACCTCCTGGTCTGCTCTGTGAGTGACTTCTACCCTGGCAACATTGAAGTCAGATGGTTCCGGAATGGCAAGGAGGAGGAAACAGGAATTGTGTCCACGGGCCTGGTCCGAAATGGAGACTGGACCTTCCAGACACTGGTGATGCTGGAGACGGTTCCTCAGAGTGGAGAGGTTTACACCTGCCAGGTGGAGCATCCCAGCCTGACCGAcCCTGTCACGGTCGAGTGG
>	Eb	Exon3	53	new	dm		#	GAGCCTACGGTGACTGTGTACCCCACAAAGACACAGCCCCTGGAACACCACAACCTCCTGGTCTGCTCTGTGAGTGACTTCTACCCTGGCAACATTGAAGTCAGATGGTTCCGGAATGGCAAGGAGGAGGAAACAGGAATTGTGTCCACGGGCCTGGTCCGAAATGGAGACTGGACCTTCCAGACACTGGTGATGCTGGAGACGGTTCCTCAGAGTGGAGAGGTTTACACCTGCCAGGTGGAGCATCCCAGCCTGACCGACCCTGTCACGGTCGAGTGG
>	Eb	Exon3	71	new	m		#	GAGCCTACGGTGACTGTGTACCCCACAAAGACGCAGCCCCTGGAACACCACAACCTCCTGGTCTGCTCTGTGAATGACTTCTACCCTGGCAACATTGAAGTCAGATGGTTCCGGAACGGCAAGGAGGAGAAAACAGGAATTGTGTCCACGGGCCTGGTCCGAAATGGAGACTGGACCTTCCAGACCCTGGTGATGCTGGAGACGGTTCCTCAGAGTGGAGAGGTTTACACCTGCCAGGTGGAGCATCCCAGCCTGACCGACCCTGTCACGGTCGAGTGG
>	Eb	Exon3	89	new	m		#	GAGCCTACGGTGACTGTGTACCCCACAAAGACGCAGCCCCTGGAACACCACAACCTCCTGGTCTGCTCTGTGAGTGACTTCTACCCTGGCAACATTGAAGTCAGATGGTTCCGGAATGGCAAGGAGGAGAAAACAGGAATTGTGTCCACGGGCCTGGTCCGAAATGGAGACTGGACCTTCCAGACCCTGGTGATGCTGGAGGCGGTTCCTCAGAGTGGAGAGGTTTACACCTGCCAGGTGGAGCATCCCAGCCTGACCGACCCTGTCACAGTGGAGTGG
>	Eb	Exon3	112	new	m		#	GAGCCTACGGTGACTGTGTACCCCACAAAGACGCAGCCCCTGGAACACCACAACCTCCTGGTCTGCTCTGTGAGTGACTTCTACCCTGGCAATATTGAAGTCAGATGGTTCCGGAATGGCAAGGAGGAGAAAACAGGAATTGTGTCCACGGGCCTGGTCCGAAATGGAGACTGGACCTTCCAGACCCTGGTGATGCTGGAGACGGTTCCTCGGGGTGGAGAGGTTTACACCTGCCAGGTGGAGCATCCCAGCCTGACCGACCCTGTCACGGTCGAGTGG
>	Eb	Exon3	126	new	d		#	GAGCCTACGGTGACTGTGTACCCTACAAAGACGCAGCCCCTGGAACACCACAACCTCCTGGTCTGCTCTGTGAATGACTTCTACCCTGGCAACATTGGAGTCAGATGGTTCCGGAATGGCAAGGAGGAGAAAACAGGAATTGTGTCCACGGGCCTGGTCCGAAATGGAGACTGGACCTTCCAGACCCTGGTGATGCTGGAGACGGTTCCTCAGGGTGGAGAGGTTTACACCTGCCAGGTGGAGCATCCCAGCCTGACCGACCCTGTCACAGTGGAGTGG
>	Eb	Exon3	24	new	d	NF	#	GAGCCTACGGTGACTGTGTACCCCACAAAGACACAGCCCCTGGAACACCACAACCTCCTGGTCTGCTCTGTGAGTGACTTCTACCCTGGCAACATTGAAGTCAGATGGTTCCGGAATGGCAAGGAGGAGAAAACAGGAATTGTGTCCACGGGCCTGGTCCGAAATGGAGACTGGACCTTCCAGACACTGGTGATGCTGGAGACGGTTCCTCAGAGTGGAGAGGTTTACACCTGCCAGGTGAGCATCCCAGCCTGACCGACCCTGTCACGGTCGAGTGG
>	Eb	Exon3	139	new	dm	NF	#	GAGCCTACGGTGACTGTGTACCCTACAAAGACGCAGCCCCTGGAACACCACAACCTCCTGGTCTGCTCTGTGAGTGACTTCTACCCTGGCAACATTGAAGTCAGATGGTTCCGGAATGGCAAGGAGGAGAAAACAGGAATTGTGTCCACGGGCCTGGTCCGAAATGGAGACTGGACCTTCCAGACACTGGTGATGCTGGAGAGGTTTACACCTGCCAGGTGGAGCATCCCAGCCTGACCGACCCTGTCACGGTCAAGTGG
