# Supplementary material for: Meta-populational demes constitute a reservoir for large MHC allele diversity in wild house mice (Mus musculus)
Source: Front Zool. 2018 Apr 20;15:15. doi: 10.1186/s12983-018-0266-9 (PMC5910556; doi:10.1186/s12983-018-0266-9)
Supplement: Supplementary file 6 — Table S5. H2-Aa alleles in demes (XLSX 24 kb) [file 12983_2018_266_MOESM6_ESM.xlsx]

## Sheet: H2-Aa
H2-Aa allales in demes
allele designations (the two alleles per individual are designated by -1 and -2)
pure number = from 454 screen survey (see suppl. Table 2)
NB plus short number = new in population Bonn
NE plus short number = new in population Espelette
letter with extended number = allele from NCBI database represented by SeqID
verifications are labelled by "y", lack of verification by "n" and experimentally missing data by "0"
H2-Aa
individual	allele	status	silent substitution variant of	verification direct/llumina	sequence
Bonn population (Germany)
A1-1	NB11	new		y/n	CACGTAGCCTTCTATGGTATAAGTGTATATCAGTCTCCTGGAGACATTGGCCAGTACACATTTGAATTTGATGGTGATGAGTTGTTCTATGTGGACTTGGATAAGAAGGAGACTGTCTGGATGCTTCCTGAGTTTGGCCAATTGACAAGCTTTGACCCCCAAGGTGGACTGCAAGAAATAGCTACAGGAAAATACAACTTGGGAATCT
A1-2	X54425	known		y/y	CACGTAGGCTTCTATGGTACAACTGTTTATCAGTCTCCTGGAGACATTGGCCAGTACACACATGAATTTGATGGTGATGAGTTGTTCTATGTGGACTTGGATAAGAAGAAAACTGTCTGGAGGCTTCCTGAGTTTGGCCAATTGATACTCTTTGAGCCCCAAGGTGGACTGCAAAACATAGCTGCAGAAAAACACAACTTGGGAATCT
A2-1	X54425	known		y/y	CACGTAGGCTTCTATGGTACAACTGTTTATCAGTCTCCTGGAGACATTGGCCAGTACACACATGAATTTGATGGTGATGAGTTGTTCTATGTGGACTTGGATAAGAAGAAAACTGTCTGGAGGCTTCCTGAGTTTGGCCAATTGATACTCTTTGAGCCCCAAGGTGGACTGCAAAACATAGCTGCAGAAAAACACAACTTGGGAATCT
A2-2	X54425	known		y/y	CACGTAGGCTTCTATGGTACAACTGTTTATCAGTCTCCTGGAGACATTGGCCAGTACACACATGAATTTGATGGTGATGAGTTGTTCTATGTGGACTTGGATAAGAAGAAAACTGTCTGGAGGCTTCCTGAGTTTGGCCAATTGATACTCTTTGAGCCCCAAGGTGGACTGCAAAACATAGCTGCAGAAAAACACAACTTGGGAATCT
A3-1	X54425	known		0/y	CACGTAGGCTTCTATGGTACAACTGTTTATCAGTCTCCTGGAGACATTGGCCAGTACACACATGAATTTGATGGTGATGAGTTGTTCTATGTGGACTTGGATAAGAAGAAAACTGTCTGGAGGCTTCCTGAGTTTGGCCAATTGATACTCTTTGAGCCCCAAGGTGGACTGCAAAACATAGCTGCAGAAAAACACAACTTGGGAATCT
A3-2	X54425	known		0/y	CACGTAGGCTTCTATGGTACAACTGTTTATCAGTCTCCTGGAGACATTGGCCAGTACACACATGAATTTGATGGTGATGAGTTGTTCTATGTGGACTTGGATAAGAAGAAAACTGTCTGGAGGCTTCCTGAGTTTGGCCAATTGATACTCTTTGAGCCCCAAGGTGGACTGCAAAACATAGCTGCAGAAAAACACAACTTGGGAATCT
A4-1	AJ633699	known		y/y	CACGTAGGCTCCTATGGTATAAGTGTATATCAGTCTCCTGGAGACATTGGCCAGTACACACATGAATTTGATGGTGATGAGTGGTTCTATGTGGACTTGGATAAGAAGGAGACTGTCTGGATGCTTCCTGAGTTTGGCCAATTGACAAGCTTTGACCCCCAAGGTGGACTACAAAACATAGCTACAGGAAAACACAACTTGGGAATCT
A4-2	X54425	known		y/y	CACGTAGGCTTCTATGGTACAACTGTTTATCAGTCTCCTGGAGACATTGGCCAGTACACACATGAATTTGATGGTGATGAGTTGTTCTATGTGGACTTGGATAAGAAGAAAACTGTCTGGAGGCTTCCTGAGTTTGGCCAATTGATACTCTTTGAGCCCCAAGGTGGACTGCAAAACATAGCTGCAGAAAAACACAACTTGGGAATCT
A5-1	X54425	known		y/y	CACGTAGGCTTCTATGGTACAACTGTTTATCAGTCTCCTGGAGACATTGGCCAGTACACACATGAATTTGATGGTGATGAGTTGTTCTATGTGGACTTGGATAAGAAGAAAACTGTCTGGAGGCTTCCTGAGTTTGGCCAATTGATACTCTTTGAGCCCCAAGGTGGACTGCAAAACATAGCTGCAGAAAAACACAACTTGGGAATCT
A5-2	X54425	known		y/y	CACGTAGGCTTCTATGGTACAACTGTTTATCAGTCTCCTGGAGACATTGGCCAGTACACACATGAATTTGATGGTGATGAGTTGTTCTATGTGGACTTGGATAAGAAGAAAACTGTCTGGAGGCTTCCTGAGTTTGGCCAATTGATACTCTTTGAGCCCCAAGGTGGACTGCAAAACATAGCTGCAGAAAAACACAACTTGGGAATCT
A6-1	X52643	known		y/y	CACGTAGCCTTCTATGGTATAAGTGTATATCAGTCTCCTGGAGACATTGGCCAGTACACATTTGAATTTGATGGTGATGAGTTGTTCTATGTGGACTTGGATAAGAAGGAGACTGTCTGGATGCTTCCTGAGTTTGGCCAATTGACAAGCTTTGACCCCCAAGGTGGACTGCAAGAAATAGCTACAGGAAAATACAACTTGGAAATCT
A6-2	X54425	known		y/y	CACGTAGGCTTCTATGGTACAACTGTTTATCAGTCTCCTGGAGACATTGGCCAGTACACACATGAATTTGATGGTGATGAGTTGTTCTATGTGGACTTGGATAAGAAGAAAACTGTCTGGAGGCTTCCTGAGTTTGGCCAATTGATACTCTTTGAGCCCCAAGGTGGACTGCAAAACATAGCTGCAGAAAAACACAACTTGGGAATCT
A7-1	X54425	known		y/y	CACGTAGGCTTCTATGGTACAACTGTTTATCAGTCTCCTGGAGACATTGGCCAGTACACACATGAATTTGATGGTGATGAGTTGTTCTATGTGGACTTGGATAAGAAGAAAACTGTCTGGAGGCTTCCTGAGTTTGGCCAATTGATACTCTTTGAGCCCCAAGGTGGACTGCAAAACATAGCTGCAGAAAAACACAACTTGGGAATCT
A7-2	X54425	known		y/y	CACGTAGGCTTCTATGGTACAACTGTTTATCAGTCTCCTGGAGACATTGGCCAGTACACACATGAATTTGATGGTGATGAGTTGTTCTATGTGGACTTGGATAAGAAGAAAACTGTCTGGAGGCTTCCTGAGTTTGGCCAATTGATACTCTTTGAGCCCCAAGGTGGACTGCAAAACATAGCTGCAGAAAAACACAACTTGGGAATCT
C10-1	M11358	known		0/y	CACGTAGGCGTCTATGGTACAACTGTATATCAGTCTCCTGGAGACATTGGCCAGTACACACATGAATTTGATGGTGATGAGTGGTTCTATGTGGACTTGGATAAGAAGGAGACTATCTGGATGCTTCCTGAGTTTGGCCAATTGACAAGCTTTGACCCCCAAGGTGGACTGCAAAACATAGCTACAGGAAAATACACCTTGGGAATCT
C10-2	M11358	known		0/y	CACGTAGGCGTCTATGGTACAACTGTATATCAGTCTCCTGGAGACATTGGCCAGTACACACATGAATTTGATGGTGATGAGTGGTTCTATGTGGACTTGGATAAGAAGGAGACTATCTGGATGCTTCCTGAGTTTGGCCAATTGACAAGCTTTGACCCCCAAGGTGGACTGCAAAACATAGCTACAGGAAAATACACCTTGGGAATCT
C11-1	X54425	known		y/y	CACGTAGGCTTCTATGGTACAACTGTTTATCAGTCTCCTGGAGACATTGGCCAGTACACACATGAATTTGATGGTGATGAGTTGTTCTATGTGGACTTGGATAAGAAGAAAACTGTCTGGAGGCTTCCTGAGTTTGGCCAATTGATACTCTTTGAGCCCCAAGGTGGACTGCAAAACATAGCTGCAGAAAAACACAACTTGGGAATCT
C11-2	NB1	new		y/y	CACGTAGCCTTCTATGGTATAAGTGTATATCAGTCTCCTGGAGACATTGGCCAGTACACATTTGAATTTGATGGTGATGAGTTGTTCTATGTGGACTTGGATAAGAAGGAGACTGTCTGGATGCTTCCTGAGTTTGCTCAACTGAGAAGCTTTGAGTCCCAAGGTGGACTGCAAGAAATAGCTACAGGAAAACACAACTTGGGAATCT
C12-1	M11358	known		y/y	CACGTAGGCGTCTATGGTACAACTGTATATCAGTCTCCTGGAGACATTGGCCAGTACACACATGAATTTGATGGTGATGAGTGGTTCTATGTGGACTTGGATAAGAAGGAGACTATCTGGATGCTTCCTGAGTTTGGCCAATTGACAAGCTTTGACCCCCAAGGTGGACTGCAAAACATAGCTACAGGAAAATACACCTTGGGAATCT
C12-2	X54425	known		y/y	CACGTAGGCTTCTATGGTACAACTGTTTATCAGTCTCCTGGAGACATTGGCCAGTACACACATGAATTTGATGGTGATGAGTTGTTCTATGTGGACTTGGATAAGAAGAAAACTGTCTGGAGGCTTCCTGAGTTTGGCCAATTGATACTCTTTGAGCCCCAAGGTGGACTGCAAAACATAGCTGCAGAAAAACACAACTTGGGAATCT
C13-1	NB1	new		y/y	CACGTAGCCTTCTATGGTATAAGTGTATATCAGTCTCCTGGAGACATTGGCCAGTACACATTTGAATTTGATGGTGATGAGTTGTTCTATGTGGACTTGGATAAGAAGGAGACTGTCTGGATGCTTCCTGAGTTTGCTCAACTGAGAAGCTTTGAGTCCCAAGGTGGACTGCAAGAAATAGCTACAGGAAAACACAACTTGGGAATCT
C13-2	M11358	known		y/y	CACGTAGGCGTCTATGGTACAACTGTATATCAGTCTCCTGGAGACATTGGCCAGTACACACATGAATTTGATGGTGATGAGTGGTTCTATGTGGACTTGGATAAGAAGGAGACTATCTGGATGCTTCCTGAGTTTGGCCAATTGACAAGCTTTGACCCCCAAGGTGGACTGCAAAACATAGCTACAGGAAAATACACCTTGGGAATCT
C15-1	M11358	known		y/y	CACGTAGGCGTCTATGGTACAACTGTATATCAGTCTCCTGGAGACATTGGCCAGTACACACATGAATTTGATGGTGATGAGTGGTTCTATGTGGACTTGGATAAGAAGGAGACTATCTGGATGCTTCCTGAGTTTGGCCAATTGACAAGCTTTGACCCCCAAGGTGGACTGCAAAACATAGCTACAGGAAAATACACCTTGGGAATCT
C15-2	M11358	known		y/y	CACGTAGGCGTCTATGGTACAACTGTATATCAGTCTCCTGGAGACATTGGCCAGTACACACATGAATTTGATGGTGATGAGTGGTTCTATGTGGACTTGGATAAGAAGGAGACTATCTGGATGCTTCCTGAGTTTGGCCAATTGACAAGCTTTGACCCCCAAGGTGGACTGCAAAACATAGCTACAGGAAAATACACCTTGGGAATCT
C17-1	M11358	known		y/y	CACGTAGGCGTCTATGGTACAACTGTATATCAGTCTCCTGGAGACATTGGCCAGTACACACATGAATTTGATGGTGATGAGTGGTTCTATGTGGACTTGGATAAGAAGGAGACTATCTGGATGCTTCCTGAGTTTGGCCAATTGACAAGCTTTGACCCCCAAGGTGGACTGCAAAACATAGCTACAGGAAAATACACCTTGGGAATCT
C17-2	NB22	new		y/y	CACGTAGGCTTCTATGGTATAAGTGTATATCAGTCTCCTGGAGACATTGGCCAGTACACATTTGAATTTGATGGTGATGAGTTGTTCTATGTGGACTTGGATAAGAAGGAGACTGTCTGGAGGCTTCCTGAGTTTGGCCAATTGACAAGCTTTGACCCCCAAGGTGGACTGCAAAACATAGCTACAGGAAAATACACCTTGGGAATCT
C18-1	NB1	new		y/y	CACGTAGCCTTCTATGGTATAAGTGTATATCAGTCTCCTGGAGACATTGGCCAGTACACATTTGAATTTGATGGTGATGAGTTGTTCTATGTGGACTTGGATAAGAAGGAGACTGTCTGGATGCTTCCTGAGTTTGCTCAACTGAGAAGCTTTGAGTCCCAAGGTGGACTGCAAGAAATAGCTACAGGAAAACACAACTTGGGAATCT
C18-2	NB22	new		y/y	CACGTAGGCTTCTATGGTATAAGTGTATATCAGTCTCCTGGAGACATTGGCCAGTACACATTTGAATTTGATGGTGATGAGTTGTTCTATGTGGACTTGGATAAGAAGGAGACTGTCTGGAGGCTTCCTGAGTTTGGCCAATTGACAAGCTTTGACCCCCAAGGTGGACTGCAAAACATAGCTACAGGAAAATACACCTTGGGAATCT
E25-1	NB12	new		y/0	CACGTAGCCTTCTATGGTATAAATGTATATCAGTCTCCTGGAGACATTGGCCAGTACACATTTGAATTTGATGGTGATGAGTTGTTCTATGTGGACTTGGATAAGAAGGAGACTGTCTGGATGCTTCCTGAGTTTGGCCAATTGACAAGCTTTGACCCCCAAGGTGGACTGCAAGAAATAGCTACAGGAAAATACAACTTGGAAATCT
E25-2	NB12	new		y/0	CACGTAGCCTTCTATGGTATAAATGTATATCAGTCTCCTGGAGACATTGGCCAGTACACATTTGAATTTGATGGTGATGAGTTGTTCTATGTGGACTTGGATAAGAAGGAGACTGTCTGGATGCTTCCTGAGTTTGGCCAATTGACAAGCTTTGACCCCCAAGGTGGACTGCAAGAAATAGCTACAGGAAAATACAACTTGGAAATCT
E26-1	138	known		y/0	CACGTAGGCTTCTATGGTATAAGTGTATATCAGTCTCCTGGAGACATTGGCCAGTACACATTTGAATTTGATGGTGATGAGTTGTTCTATGTGGACTTGGATAAGAAGGAGACTGTCTGGATGCTTCCTGAGTTTGGCCAATTGAGAAGCTTTGACCCCCAAGGTGGACTGCAAGACATAGCTACAGGAAAATACAACTTGGAAATCT
E26-2	138	known		y/0	CACGTAGGCTTCTATGGTATAAGTGTATATCAGTCTCCTGGAGACATTGGCCAGTACACATTTGAATTTGATGGTGATGAGTTGTTCTATGTGGACTTGGATAAGAAGGAGACTGTCTGGATGCTTCCTGAGTTTGGCCAATTGAGAAGCTTTGACCCCCAAGGTGGACTGCAAGACATAGCTACAGGAAAATACAACTTGGAAATCT
E28-1	NB12	new		y/0	CACGTAGCCTTCTATGGTATAAATGTATATCAGTCTCCTGGAGACATTGGCCAGTACACATTTGAATTTGATGGTGATGAGTTGTTCTATGTGGACTTGGATAAGAAGGAGACTGTCTGGATGCTTCCTGAGTTTGGCCAATTGACAAGCTTTGACCCCCAAGGTGGACTGCAAGAAATAGCTACAGGAAAATACAACTTGGAAATCT
E28-2	NB12	new		y/0	CACGTAGCCTTCTATGGTATAAATGTATATCAGTCTCCTGGAGACATTGGCCAGTACACATTTGAATTTGATGGTGATGAGTTGTTCTATGTGGACTTGGATAAGAAGGAGACTGTCTGGATGCTTCCTGAGTTTGGCCAATTGACAAGCTTTGACCCCCAAGGTGGACTGCAAGAAATAGCTACAGGAAAATACAACTTGGAAATCT
E29-1	NB8	new		y/0	CACGTAGCCTTCTATGGTATAAATGTATATCAGTCTCCTGGAGACATTGGCCAGTACACATTTGAATTTGATGGTGATGAGTTGTTCTATGTGGACTTGGATAAGAAGGAGACTGTCTGGATGCTTCCTGAGTTTGGCCAATTGACAAGCTTTGACCCCCAAGGTGGACTGCAAGACATAGCTACAGGAAAATACAACTTGGAAATCT
E29-2	138	known		y/0	CACGTAGGCTTCTATGGTATAAGTGTATATCAGTCTCCTGGAGACATTGGCCAGTACACATTTGAATTTGATGGTGATGAGTTGTTCTATGTGGACTTGGATAAGAAGGAGACTGTCTGGATGCTTCCTGAGTTTGGCCAATTGAGAAGCTTTGACCCCCAAGGTGGACTGCAAGACATAGCTACAGGAAAATACAACTTGGAAATCT
E30-1	NB12	new		y/0	CACGTAGCCTTCTATGGTATAAATGTATATCAGTCTCCTGGAGACATTGGCCAGTACACATTTGAATTTGATGGTGATGAGTTGTTCTATGTGGACTTGGATAAGAAGGAGACTGTCTGGATGCTTCCTGAGTTTGGCCAATTGACAAGCTTTGACCCCCAAGGTGGACTGCAAGAAATAGCTACAGGAAAATACAACTTGGAAATCT
E30-2	NB16	new		y/0	CACGTAGGCTTCTATGGTATAAGTGTATATCAGTCTCCTGGAGACATTGGCCAGTACACATTTGAATTTGATGGTGATGAGTTGTTCTATGTGGACTTGGATAAGAAGGAGACTGTCTGGATGCTTCCTGAGTTTGGCCAATTGAGAAGCTTTGACCCCCAAGGTGGACTGCAAGACATAGCTACAGGAAAATACACCTTGGAAATCT
E31-1	NB8	new		y/0	CACGTAGCCTTCTATGGTATAAATGTATATCAGTCTCCTGGAGACATTGGCCAGTACACATTTGAATTTGATGGTGATGAGTTGTTCTATGTGGACTTGGATAAGAAGGAGACTGTCTGGATGCTTCCTGAGTTTGGCCAATTGACAAGCTTTGACCCCCAAGGTGGACTGCAAGACATAGCTACAGGAAAATACAACTTGGAAATCT
E31-2	138	known		y/0	CACGTAGGCTTCTATGGTATAAGTGTATATCAGTCTCCTGGAGACATTGGCCAGTACACATTTGAATTTGATGGTGATGAGTTGTTCTATGTGGACTTGGATAAGAAGGAGACTGTCTGGATGCTTCCTGAGTTTGGCCAATTGAGAAGCTTTGACCCCCAAGGTGGACTGCAAGACATAGCTACAGGAAAATACAACTTGGAAATCT
E32-1	138	known		y/0	CACGTAGGCTTCTATGGTATAAGTGTATATCAGTCTCCTGGAGACATTGGCCAGTACACATTTGAATTTGATGGTGATGAGTTGTTCTATGTGGACTTGGATAAGAAGGAGACTGTCTGGATGCTTCCTGAGTTTGGCCAATTGAGAAGCTTTGACCCCCAAGGTGGACTGCAAGACATAGCTACAGGAAAATACAACTTGGAAATCT
E32-2	138	known		y/0	CACGTAGGCTTCTATGGTATAAGTGTATATCAGTCTCCTGGAGACATTGGCCAGTACACATTTGAATTTGATGGTGATGAGTTGTTCTATGTGGACTTGGATAAGAAGGAGACTGTCTGGATGCTTCCTGAGTTTGGCCAATTGAGAAGCTTTGACCCCCAAGGTGGACTGCAAGACATAGCTACAGGAAAATACAACTTGGAAATCT
F33-1	K01922	known		y/y	CACGTAGGCACCTATGGTATAAGTGTATATCAGTCTCCTGGAGACATTGGCCAGTACACATTTGAATTTGATGGTGATGAGTTGTTCTATGTGGACTTGGATAAGAAGGAGACTGTCTGGATGCTTCCTGAGTTTGGCCAATTGGCAAGCTTTGACCCCCAAGGTGGACTGCAAAACATAGCTGTAGTAAAACACAACTTGGGAGTCT
F33-2	K01922	known		y/y	CACGTAGGCACCTATGGTATAAGTGTATATCAGTCTCCTGGAGACATTGGCCAGTACACATTTGAATTTGATGGTGATGAGTTGTTCTATGTGGACTTGGATAAGAAGGAGACTGTCTGGATGCTTCCTGAGTTTGGCCAATTGGCAAGCTTTGACCCCCAAGGTGGACTGCAAAACATAGCTGTAGTAAAACACAACTTGGGAGTCT
F37-1	NB21	new		y/n	CACGTAGCCACCTATGGTATAAGTGTATATCAGTCTCCTGGAGACATTGGCCAGTACACATTTGAATTTGATGGTGATGAGTTGTTCTATGTGGACTTGGATAAGAAGGAGACTGTCTGGATGCTTCCTGAGTTTGGCCAATTGACAAGCTTTGACCCCCAAGGTGGACTGCAAAACATAGCTACAGGAAAATACAACTTGGGAATCT
F37-2	K01922	known		y/y	CACGTAGGCACCTATGGTATAAGTGTATATCAGTCTCCTGGAGACATTGGCCAGTACACATTTGAATTTGATGGTGATGAGTTGTTCTATGTGGACTTGGATAAGAAGGAGACTGTCTGGATGCTTCCTGAGTTTGGCCAATTGGCAAGCTTTGACCCCCAAGGTGGACTGCAAAACATAGCTGTAGTAAAACACAACTTGGGAGTCT
F38-1	K01922	known		y/y	CACGTAGGCACCTATGGTATAAGTGTATATCAGTCTCCTGGAGACATTGGCCAGTACACATTTGAATTTGATGGTGATGAGTTGTTCTATGTGGACTTGGATAAGAAGGAGACTGTCTGGATGCTTCCTGAGTTTGGCCAATTGGCAAGCTTTGACCCCCAAGGTGGACTGCAAAACATAGCTGTAGTAAAACACAACTTGGGAGTCT
F38-2	NB20	new		y/n	CACGTAGGCTTCTATGGTATAAGTGTATATCAGTCTCCTGGAGACATTGGCCAGTACACATTTGAATTTGATGGTGATGAGTTGTTCTATGTGGACTTGGATAAGAAGGAGACTGTCTGGATGCTTCCTGAGTTTGGCCAATTGGCAAGCTTTGACCCCCAAGGTGGACTGCAAAACATAGCTACAGGAAAATACAACTTGGGAATCT
F39-1	K01922	known		y/y	CACGTAGGCACCTATGGTATAAGTGTATATCAGTCTCCTGGAGACATTGGCCAGTACACATTTGAATTTGATGGTGATGAGTTGTTCTATGTGGACTTGGATAAGAAGGAGACTGTCTGGATGCTTCCTGAGTTTGGCCAATTGGCAAGCTTTGACCCCCAAGGTGGACTGCAAAACATAGCTGTAGTAAAACACAACTTGGGAGTCT
F39-2	K01922	known		y/y	CACGTAGGCACCTATGGTATAAGTGTATATCAGTCTCCTGGAGACATTGGCCAGTACACATTTGAATTTGATGGTGATGAGTTGTTCTATGTGGACTTGGATAAGAAGGAGACTGTCTGGATGCTTCCTGAGTTTGGCCAATTGGCAAGCTTTGACCCCCAAGGTGGACTGCAAAACATAGCTGTAGTAAAACACAACTTGGGAGTCT
F40-1	K01922	known		y/y	CACGTAGGCACCTATGGTATAAGTGTATATCAGTCTCCTGGAGACATTGGCCAGTACACATTTGAATTTGATGGTGATGAGTTGTTCTATGTGGACTTGGATAAGAAGGAGACTGTCTGGATGCTTCCTGAGTTTGGCCAATTGGCAAGCTTTGACCCCCAAGGTGGACTGCAAAACATAGCTGTAGTAAAACACAACTTGGGAGTCT
F40-2	K01922	known		y/y	CACGTAGGCACCTATGGTATAAGTGTATATCAGTCTCCTGGAGACATTGGCCAGTACACATTTGAATTTGATGGTGATGAGTTGTTCTATGTGGACTTGGATAAGAAGGAGACTGTCTGGATGCTTCCTGAGTTTGGCCAATTGGCAAGCTTTGACCCCCAAGGTGGACTGCAAAACATAGCTGTAGTAAAACACAACTTGGGAGTCT
F41-1	K01922	known		y/y	CACGTAGGCACCTATGGTATAAGTGTATATCAGTCTCCTGGAGACATTGGCCAGTACACATTTGAATTTGATGGTGATGAGTTGTTCTATGTGGACTTGGATAAGAAGGAGACTGTCTGGATGCTTCCTGAGTTTGGCCAATTGGCAAGCTTTGACCCCCAAGGTGGACTGCAAAACATAGCTGTAGTAAAACACAACTTGGGAGTCT
F41-2	K01922	known		y/y	CACGTAGGCACCTATGGTATAAGTGTATATCAGTCTCCTGGAGACATTGGCCAGTACACATTTGAATTTGATGGTGATGAGTTGTTCTATGTGGACTTGGATAAGAAGGAGACTGTCTGGATGCTTCCTGAGTTTGGCCAATTGGCAAGCTTTGACCCCCAAGGTGGACTGCAAAACATAGCTGTAGTAAAACACAACTTGGGAGTCT
F42-1	NB11	new		y/n	CACGTAGCCTTCTATGGTATAAGTGTATATCAGTCTCCTGGAGACATTGGCCAGTACACATTTGAATTTGATGGTGATGAGTTGTTCTATGTGGACTTGGATAAGAAGGAGACTGTCTGGATGCTTCCTGAGTTTGGCCAATTGACAAGCTTTGACCCCCAAGGTGGACTGCAAGAAATAGCTACAGGAAAATACAACTTGGGAATCT
F42-2	K01922	known		y/y	CACGTAGGCACCTATGGTATAAGTGTATATCAGTCTCCTGGAGACATTGGCCAGTACACATTTGAATTTGATGGTGATGAGTTGTTCTATGTGGACTTGGATAAGAAGGAGACTGTCTGGATGCTTCCTGAGTTTGGCCAATTGGCAAGCTTTGACCCCCAAGGTGGACTGCAAAACATAGCTGTAGTAAAACACAACTTGGGAGTCT
F43-1	NB10	new		y/n	CACGTAGCCTTCTATGGTATAAGTGTATATCAGTCTCCTGGAGACATTGGCCAGTACACATTTGAATTTGATGGTGATGAGTTGTTCTATGTGGACTTGGATAAGAAGGAGACTGTCTGGATGCTTCCTGAGTTTGGCCAATTGACAAGCTTTGACCCCCAAGGTGGACTGCAAGACATAGCTACAGGAAAATACAACTTGGGAGTCT
F43-2	K01922	known		y/y	CACGTAGGCACCTATGGTATAAGTGTATATCAGTCTCCTGGAGACATTGGCCAGTACACATTTGAATTTGATGGTGATGAGTTGTTCTATGTGGACTTGGATAAGAAGGAGACTGTCTGGATGCTTCCTGAGTTTGGCCAATTGGCAAGCTTTGACCCCCAAGGTGGACTGCAAAACATAGCTGTAGTAAAACACAACTTGGGAGTCT
F44-1	NB2	new		y/n	CACGTAGCCTTCTATGGTATAAGTGTATATCAGTCTCCTGGAGACATTGGCCAGTACACATTTGAATTTGATGGTGATGAGTTGTTCTATGTGGACTTGGATAAGAAGGAGACTGTCTGGATGCTTCCTGAGTTTGGCCAATTGACAAGCTTTGACCCCCAAGGTGGACTGCAAAACATAGCTACAGGAAAATACAACTTGGGAATCT
F44-2	K01922	known		y/y	CACGTAGGCACCTATGGTATAAGTGTATATCAGTCTCCTGGAGACATTGGCCAGTACACATTTGAATTTGATGGTGATGAGTTGTTCTATGTGGACTTGGATAAGAAGGAGACTGTCTGGATGCTTCCTGAGTTTGGCCAATTGGCAAGCTTTGACCCCCAAGGTGGACTGCAAAACATAGCTGTAGTAAAACACAACTTGGGAGTCT
F45-1	K01922	known		y/y	CACGTAGGCACCTATGGTATAAGTGTATATCAGTCTCCTGGAGACATTGGCCAGTACACATTTGAATTTGATGGTGATGAGTTGTTCTATGTGGACTTGGATAAGAAGGAGACTGTCTGGATGCTTCCTGAGTTTGGCCAATTGGCAAGCTTTGACCCCCAAGGTGGACTGCAAAACATAGCTGTAGTAAAACACAACTTGGGAGTCT
F45-2	K01922	known		y/y	CACGTAGGCACCTATGGTATAAGTGTATATCAGTCTCCTGGAGACATTGGCCAGTACACATTTGAATTTGATGGTGATGAGTTGTTCTATGTGGACTTGGATAAGAAGGAGACTGTCTGGATGCTTCCTGAGTTTGGCCAATTGGCAAGCTTTGACCCCCAAGGTGGACTGCAAAACATAGCTGTAGTAAAACACAACTTGGGAGTCT
F46-1	NB9	new		y/n	CACGTAGCCTTCTATGGTATAAGTGTATATCAGTCTCCTGGAGACATTGGCCAGTACACATTTGAATTTGATGGTGATGAGTTGTTCTATGTGGACTTGGATAAGAAGGAGACTGTCTGGATGCTTCCTGAGTTTGGCCAATTGACAAGCTTTGACCCCCAAGGTGGACTGCAAGACATAGCTACAGGAAAACACAACTTGGGAGTCT
F46-2	K01922	known		y/y	CACGTAGGCACCTATGGTATAAGTGTATATCAGTCTCCTGGAGACATTGGCCAGTACACATTTGAATTTGATGGTGATGAGTTGTTCTATGTGGACTTGGATAAGAAGGAGACTGTCTGGATGCTTCCTGAGTTTGGCCAATTGGCAAGCTTTGACCCCCAAGGTGGACTGCAAAACATAGCTGTAGTAAAACACAACTTGGGAGTCT
F47-1	K01922	known		y/y	CACGTAGGCACCTATGGTATAAGTGTATATCAGTCTCCTGGAGACATTGGCCAGTACACATTTGAATTTGATGGTGATGAGTTGTTCTATGTGGACTTGGATAAGAAGGAGACTGTCTGGATGCTTCCTGAGTTTGGCCAATTGGCAAGCTTTGACCCCCAAGGTGGACTGCAAAACATAGCTGTAGTAAAACACAACTTGGGAGTCT
F47-2	K01922	known		y/y	CACGTAGGCACCTATGGTATAAGTGTATATCAGTCTCCTGGAGACATTGGCCAGTACACATTTGAATTTGATGGTGATGAGTTGTTCTATGTGGACTTGGATAAGAAGGAGACTGTCTGGATGCTTCCTGAGTTTGGCCAATTGGCAAGCTTTGACCCCCAAGGTGGACTGCAAAACATAGCTGTAGTAAAACACAACTTGGGAGTCT
F48-1	NB30	new		y/n	CACGTAGCCTTCTATGGTATAAGTGTATATCAGTCTCCTGGAGACATTGGCCAGTACACATTTGAATTTGATGGTGATGAGTTGTTCTATGTGGACTTGGATAAGAAGGAGACTGTCTGGATGCTTCCTGAGTTTGGCCAATTGACAAGCTTTGACCCCCAAGGTGGACTGCAAGAAATAGCTACAGGAAAATACAACTTGGGAGTCT
F48-2	K01922	known		y/y	CACGTAGGCACCTATGGTATAAGTGTATATCAGTCTCCTGGAGACATTGGCCAGTACACATTTGAATTTGATGGTGATGAGTTGTTCTATGTGGACTTGGATAAGAAGGAGACTGTCTGGATGCTTCCTGAGTTTGGCCAATTGGCAAGCTTTGACCCCCAAGGTGGACTGCAAAACATAGCTGTAGTAAAACACAACTTGGGAGTCT
F49-1	K01922	known		y/y	CACGTAGGCACCTATGGTATAAGTGTATATCAGTCTCCTGGAGACATTGGCCAGTACACATTTGAATTTGATGGTGATGAGTTGTTCTATGTGGACTTGGATAAGAAGGAGACTGTCTGGATGCTTCCTGAGTTTGGCCAATTGGCAAGCTTTGACCCCCAAGGTGGACTGCAAAACATAGCTGTAGTAAAACACAACTTGGGAGTCT
F49-2	K01922	known		y/y	CACGTAGGCACCTATGGTATAAGTGTATATCAGTCTCCTGGAGACATTGGCCAGTACACATTTGAATTTGATGGTGATGAGTTGTTCTATGTGGACTTGGATAAGAAGGAGACTGTCTGGATGCTTCCTGAGTTTGGCCAATTGGCAAGCTTTGACCCCCAAGGTGGACTGCAAAACATAGCTGTAGTAAAACACAACTTGGGAGTCT
G51-1	X54425	known		y/y	CACGTAGGCTTCTATGGTACAACTGTTTATCAGTCTCCTGGAGACATTGGCCAGTACACACATGAATTTGATGGTGATGAGTTGTTCTATGTGGACTTGGATAAGAAGAAAACTGTCTGGAGGCTTCCTGAGTTTGGCCAATTGATACTCTTTGAGCCCCAAGGTGGACTGCAAAACATAGCTGCAGAAAAACACAACTTGGGAATCT
G51-2	NB14	new		y/n	CACGTAGGCTTCTATGGTATAAGTGTATATCTGTCTCCTGGAGACATTGGCCAGTACACATTTGAATTTGATGGTGATGAGTTGTTCTATGTGGACTTGGATAAGAAGGAGACTGTCTGGAGGCTTCCTGAGTTTGGCCAATTGACAAGCTTTGACCCCCAAGGTGGACTGCAAAACATAGCTGCAGAAAAATACACCTTGGGAATCT
G53-1	M11358	known		y/y	CACGTAGGCGTCTATGGTACAACTGTATATCAGTCTCCTGGAGACATTGGCCAGTACACACATGAATTTGATGGTGATGAGTGGTTCTATGTGGACTTGGATAAGAAGGAGACTATCTGGATGCTTCCTGAGTTTGGCCAATTGACAAGCTTTGACCCCCAAGGTGGACTGCAAAACATAGCTACAGGAAAATACACCTTGGGAATCT
G53-2	NB22	new		y/y	CACGTAGGCTTCTATGGTATAAGTGTATATCAGTCTCCTGGAGACATTGGCCAGTACACATTTGAATTTGATGGTGATGAGTTGTTCTATGTGGACTTGGATAAGAAGGAGACTGTCTGGAGGCTTCCTGAGTTTGGCCAATTGACAAGCTTTGACCCCCAAGGTGGACTGCAAAACATAGCTACAGGAAAATACACCTTGGGAATCT
G55-1	NB22	new		y/y	CACGTAGGCTTCTATGGTATAAGTGTATATCAGTCTCCTGGAGACATTGGCCAGTACACATTTGAATTTGATGGTGATGAGTTGTTCTATGTGGACTTGGATAAGAAGGAGACTGTCTGGAGGCTTCCTGAGTTTGGCCAATTGACAAGCTTTGACCCCCAAGGTGGACTGCAAAACATAGCTACAGGAAAATACACCTTGGGAATCT
G55-2	AY740444	known		y/n	CACGTAGGCTTCTATGGTATAACTGTATATCAGTCTCCTGGAGACATTGGCCAGTACACAAATGAATTTGATGGTGATGAGTTGTTCTATGTGGACTTGGATAAGAAGGAGACTGTCTGGATGCTTCCTGAGTTTGGCCAGTTGACAAGCTTTGACCCCCAAGGTGGACTGCAAAACATAGCTGTAGGAAAATACAACTTGGAAATCT
G56-1	X54425	known		n/y	CACGTAGGCTTCTATGGTACAACTGTTTATCAGTCTCCTGGAGACATTGGCCAGTACACACATGAATTTGATGGTGATGAGTTGTTCTATGTGGACTTGGATAAGAAGAAAACTGTCTGGAGGCTTCCTGAGTTTGGCCAATTGATACTCTTTGAGCCCCAAGGTGGACTGCAAAACATAGCTGCAGAAAAACACAACTTGGGAATCT
G56-2	X54425	known		n/y	CACGTAGGCTTCTATGGTACAACTGTTTATCAGTCTCCTGGAGACATTGGCCAGTACACACATGAATTTGATGGTGATGAGTTGTTCTATGTGGACTTGGATAAGAAGAAAACTGTCTGGAGGCTTCCTGAGTTTGGCCAATTGATACTCTTTGAGCCCCAAGGTGGACTGCAAAACATAGCTGCAGAAAAACACAACTTGGGAATCT
G57-1	M11358	known		y/y	CACGTAGGCGTCTATGGTACAACTGTATATCAGTCTCCTGGAGACATTGGCCAGTACACACATGAATTTGATGGTGATGAGTGGTTCTATGTGGACTTGGATAAGAAGGAGACTATCTGGATGCTTCCTGAGTTTGGCCAATTGACAAGCTTTGACCCCCAAGGTGGACTGCAAAACATAGCTACAGGAAAATACACCTTGGGAATCT
G57-2	X54425	known		y/y	CACGTAGGCTTCTATGGTACAACTGTTTATCAGTCTCCTGGAGACATTGGCCAGTACACACATGAATTTGATGGTGATGAGTTGTTCTATGTGGACTTGGATAAGAAGAAAACTGTCTGGAGGCTTCCTGAGTTTGGCCAATTGATACTCTTTGAGCCCCAAGGTGGACTGCAAAACATAGCTGCAGAAAAACACAACTTGGGAATCT
G58-1	NB23	new		y/y	CACGTAGGCTTCTATGGTATAAGTGTATATCAGTCTCCTGGAGACATTGGCCAGTACACATTTGAATTTGATGGTGATGAGTTGTTCTATGTGGACTTGGATAAGAAGGAGACTGTCTGGAGGCTTCCTGAGTTTGGCCAATTGACAAGCTTTGACCCCCAAGGTGGACTACAAAACATAGCTACAGGAAAACACAACTTGGGAGTCT
G58-2	NB5	new		y/y	CATGTAGGCTTCTATGGTATAGTTGTATATCAGTCTCCTGGAGACATTGGCCAGTTCACACATGAATTTGATGGTGATGAGTGGTTCTATGTGGACTTGGATAAGAAGGAGACTATCTGGATGCTTCCTGAGTTTGGCCAATTGACAAGCTTTGACCCCCAAGGTGGACTGCAAAACATAGCTACAGGAAAATACACCTTGGGAATCT
G59-1	M11358	known		y/y	CACGTAGGCGTCTATGGTACAACTGTATATCAGTCTCCTGGAGACATTGGCCAGTACACACATGAATTTGATGGTGATGAGTGGTTCTATGTGGACTTGGATAAGAAGGAGACTATCTGGATGCTTCCTGAGTTTGGCCAATTGACAAGCTTTGACCCCCAAGGTGGACTGCAAAACATAGCTACAGGAAAATACACCTTGGGAATCT
G59-2	138	known		y/n	CACGTAGGCTTCTATGGTATAAGTGTATATCAGTCTCCTGGAGACATTGGCCAGTACACATTTGAATTTGATGGTGATGAGTTGTTCTATGTGGACTTGGATAAGAAGGAGACTGTCTGGATGCTTCCTGAGTTTGGCCAATTGAGAAGCTTTGACCCCCAAGGTGGACTGCAAGACATAGCTACAGGAAAATACAACTTGGAAATCT
G61-1	NB22	new		y/y	CACGTAGGCTTCTATGGTATAAGTGTATATCAGTCTCCTGGAGACATTGGCCAGTACACATTTGAATTTGATGGTGATGAGTTGTTCTATGTGGACTTGGATAAGAAGGAGACTGTCTGGAGGCTTCCTGAGTTTGGCCAATTGACAAGCTTTGACCCCCAAGGTGGACTGCAAAACATAGCTACAGGAAAATACACCTTGGGAATCT
G61-2	138	known		y/n	CACGTAGGCTTCTATGGTATAAGTGTATATCAGTCTCCTGGAGACATTGGCCAGTACACATTTGAATTTGATGGTGATGAGTTGTTCTATGTGGACTTGGATAAGAAGGAGACTGTCTGGATGCTTCCTGAGTTTGGCCAATTGAGAAGCTTTGACCCCCAAGGTGGACTGCAAGACATAGCTACAGGAAAATACAACTTGGAAATCT
G62-1	M11358	known		y/y	CACGTAGGCGTCTATGGTACAACTGTATATCAGTCTCCTGGAGACATTGGCCAGTACACACATGAATTTGATGGTGATGAGTGGTTCTATGTGGACTTGGATAAGAAGGAGACTATCTGGATGCTTCCTGAGTTTGGCCAATTGACAAGCTTTGACCCCCAAGGTGGACTGCAAAACATAGCTACAGGAAAATACACCTTGGGAATCT
G62-2	M11358	known		y/y	CACGTAGGCGTCTATGGTACAACTGTATATCAGTCTCCTGGAGACATTGGCCAGTACACACATGAATTTGATGGTGATGAGTGGTTCTATGTGGACTTGGATAAGAAGGAGACTATCTGGATGCTTCCTGAGTTTGGCCAATTGACAAGCTTTGACCCCCAAGGTGGACTGCAAAACATAGCTACAGGAAAATACACCTTGGGAATCT
G63-1	NB22	new		y/y	CACGTAGGCTTCTATGGTATAAGTGTATATCAGTCTCCTGGAGACATTGGCCAGTACACATTTGAATTTGATGGTGATGAGTTGTTCTATGTGGACTTGGATAAGAAGGAGACTGTCTGGAGGCTTCCTGAGTTTGGCCAATTGACAAGCTTTGACCCCCAAGGTGGACTGCAAAACATAGCTACAGGAAAATACACCTTGGGAATCT
G63-2	138	known		y/n	CACGTAGGCTTCTATGGTATAAGTGTATATCAGTCTCCTGGAGACATTGGCCAGTACACATTTGAATTTGATGGTGATGAGTTGTTCTATGTGGACTTGGATAAGAAGGAGACTGTCTGGATGCTTCCTGAGTTTGGCCAATTGAGAAGCTTTGACCCCCAAGGTGGACTGCAAGACATAGCTACAGGAAAATACAACTTGGAAATCT
Espelette population (France)
JJM0202-1	K01924	known		y/0	CACGTAGGCTTCTATGGTATAAGTGTATATCAGTCTCCTGGAGACATTGGCCAGTACACATTTGAATTTGATGGTGATGAGTGGTTCTATGTGGACTTGGATAAGAAGGAGACTGTCTGGAGGCTTCCTGAGTTTGGCCAATTGACAAGCTTTGACCCCCAAGGTGGACTGCAAGAAATAGCTACAGGAAAACACAACTTGGGAATCT
JJM0202-2	NE12	new		y/0	CATGTAGGCTCCTATGGTATAGTTGTATATCAGTCTCCTGGAGACATTGGCCAGTACACACATGAATTTGATGGTGATGAGTGGTTCTATGTGGACTTGGATAAGAAGGAGACTGTCTGGATGCTTCCTGAGTTTGGCCAATTGACAAGCTTTGACCCCCAAGGTGGACTGCAAAACATAGCTACAGGAAAATACAACTTGGAAATCT
JJM0203A-1	M11356	known		y/y	CACGTAGGCGTCTATGGTACAACTGTTTATCAGTCTCCTGGAGACATTGGCCAGTTCACACATGAATTTGATGGTGATGAGTGGTTCTATGTGGACTTGGATAAGAAGGAGACTGTCTGGATGCTTCCTGAGTTTGGCCAATTGACAAGCTTTGACCCCCAAGGTGGACTGCAAAACATAGCTGTAGTAAAACACAACTTGGAAATCT
JJM0203A-2	M11356	known		y/y	CACGTAGGCGTCTATGGTACAACTGTTTATCAGTCTCCTGGAGACATTGGCCAGTTCACACATGAATTTGATGGTGATGAGTGGTTCTATGTGGACTTGGATAAGAAGGAGACTGTCTGGATGCTTCCTGAGTTTGGCCAATTGACAAGCTTTGACCCCCAAGGTGGACTGCAAAACATAGCTGTAGTAAAACACAACTTGGAAATCT
JJM0203B-1	X54425	known		y/y	CACGTAGGCTTCTATGGTACAACTGTTTATCAGTCTCCTGGAGACATTGGCCAGTACACACATGAATTTGATGGTGATGAGTTGTTCTATGTGGACTTGGATAAGAAGAAAACTGTCTGGAGGCTTCCTGAGTTTGGCCAATTGATACTCTTTGAGCCCCAAGGTGGACTGCAAAACATAGCTGCAGAAAAACACAACTTGGGAATCT
JJM0203B-2	NE13	new	NE12	y/n	CATGTAGGCTCCTATGGTATAGTTGTATATCAGTCTCCTGGAGACATTGGCCAGTACACACATGAATTTGATGGTGATGAGTGGTTCTATGTGGACTTGGATAAGAAGGAAACTGTCTGGATGCTTCCTGAGTTTGGCCAATTGACAAGCTTTGACCCCCAAGGTGGACTGCAAAACATAGCTACAGGAAAATACAACTTGGAAATCT
JJM0205-1	M11356	known		y/y	CACGTAGGCGTCTATGGTACAACTGTTTATCAGTCTCCTGGAGACATTGGCCAGTTCACACATGAATTTGATGGTGATGAGTGGTTCTATGTGGACTTGGATAAGAAGGAGACTGTCTGGATGCTTCCTGAGTTTGGCCAATTGACAAGCTTTGACCCCCAAGGTGGACTGCAAAACATAGCTGTAGTAAAACACAACTTGGAAATCT
JJM0205-2	NE10	known		n/y	CACGTAGGCTCCTATGGTATAACTGTATATCAGTCTCCTGGAGACATTGGCCAGTACACATTTGAATTTGATGGTGATGAGTTGTTCTATGTGGACTTGGATAAGAAGGAGACTGTCTGGATGCTTCCTGAGTTTACTCAACTGAGAAGATTTGAGCCCCAAGGTGGACTGCAAGAAATAGCTACAGGAAAACACAACTTGGAAATCT
JJM0206-1	NE12	new		y/0	CATGTAGGCTCCTATGGTATAGTTGTATATCAGTCTCCTGGAGACATTGGCCAGTACACACATGAATTTGATGGTGATGAGTGGTTCTATGTGGACTTGGATAAGAAGGAGACTGTCTGGATGCTTCCTGAGTTTGGCCAATTGACAAGCTTTGACCCCCAAGGTGGACTGCAAAACATAGCTACAGGAAAATACAACTTGGAAATCT
JJM0206-2	NE12	new		y/0	CATGTAGGCTCCTATGGTATAGTTGTATATCAGTCTCCTGGAGACATTGGCCAGTACACACATGAATTTGATGGTGATGAGTGGTTCTATGTGGACTTGGATAAGAAGGAGACTGTCTGGATGCTTCCTGAGTTTGGCCAATTGACAAGCTTTGACCCCCAAGGTGGACTGCAAAACATAGCTACAGGAAAATACAACTTGGAAATCT
JJM0207-1	NE14	known		0/y	CACGTAGGCTCCTATGGTATAACTGTATATCAGTCTCCTGGAGACATTGGCCAGTACACATTTGAATTTGATGGTGATGAGTTGTTCTATGTGGACTTGGATAAGAAGGAGACTGTCTGGATGCTTCCTGAGTTTGCTCAACTGAGAAGATTTGAGCCCCAAGGTGGACTGCAAAGCATAGCTACAGTAAAACACAACTTGGAAATCT
JJM0207-1	140	known		0/y	CACGTAGGCTTCTATGGTATAGTTGTATATCAGTCTCCTGGAGACATTGGCCAGTTCACACATGAATTTGATGGTGATGAGTGGTTCTATGTGGACTTGGATAAGAAGGAGACTATCTGGATGCTTCCTGAGTTTGGCCAATTGACAAGCTTTGACCCCCAAGGTGGACTACAAAACATAGCTACAGGAAAACACAACTTGGGAGTCT
JJM0208-1	K01924	known		y/y	CACGTAGGCTTCTATGGTATAAGTGTATATCAGTCTCCTGGAGACATTGGCCAGTACACATTTGAATTTGATGGTGATGAGTGGTTCTATGTGGACTTGGATAAGAAGGAGACTGTCTGGAGGCTTCCTGAGTTTGGCCAATTGACAAGCTTTGACCCCCAAGGTGGACTGCAAGAAATAGCTACAGGAAAACACAACTTGGGAATCT
JJM0208-2	NE14	known		n/y	CACGTAGGCTCCTATGGTATAACTGTATATCAGTCTCCTGGAGACATTGGCCAGTACACATTTGAATTTGATGGTGATGAGTTGTTCTATGTGGACTTGGATAAGAAGGAGACTGTCTGGATGCTTCCTGAGTTTGCTCAACTGAGAAGATTTGAGCCCCAAGGTGGACTGCAAAGCATAGCTACAGTAAAACACAACTTGGAAATCT
JJM0901-1	AJ633699	known		y/y	CACGTAGGCTCCTATGGTATAAGTGTATATCAGTCTCCTGGAGACATTGGCCAGTACACACATGAATTTGATGGTGATGAGTGGTTCTATGTGGACTTGGATAAGAAGGAGACTGTCTGGATGCTTCCTGAGTTTGGCCAATTGACAAGCTTTGACCCCCAAGGTGGACTACAAAACATAGCTACAGGAAAACACAACTTGGGAATCT
JJM0901-2	AJ633699	known		y/y	CACGTAGGCTCCTATGGTATAAGTGTATATCAGTCTCCTGGAGACATTGGCCAGTACACACATGAATTTGATGGTGATGAGTGGTTCTATGTGGACTTGGATAAGAAGGAGACTGTCTGGATGCTTCCTGAGTTTGGCCAATTGACAAGCTTTGACCCCCAAGGTGGACTACAAAACATAGCTACAGGAAAACACAACTTGGGAATCT
JJM0902-1	AJ633699	known		y/y	CACGTAGGCTCCTATGGTATAAGTGTATATCAGTCTCCTGGAGACATTGGCCAGTACACACATGAATTTGATGGTGATGAGTGGTTCTATGTGGACTTGGATAAGAAGGAGACTGTCTGGATGCTTCCTGAGTTTGGCCAATTGACAAGCTTTGACCCCCAAGGTGGACTACAAAACATAGCTACAGGAAAACACAACTTGGGAATCT
JJM0902-2	NE17	new	HM443588	y/n	CACGTAGGCTTCTATGGTACAACTGTATATCAGTCTCCTGGAGACATTGGCCAGTACACACATGAATTTGATGGTGATGAGCGGTTCTATGTGGACTTGGATAAGAAGGAGACTGTCTGGAGGCTTCCTGAGTTTGGCCAATTGATACTCTTTGAGCCCCAAGGTGGACTGCAAAACATAGCTACAGGAAAATACAACTTGGAAATCT
JJM0903-1	AY740438	known		y/0	CACGTAGGCTTCTATGGTACAACTGTTTATCAGTCTCCTGGAGACATTGGCCAGTACACACATGAATTTGATGGTGATGAGTGGTTCTATGTGGACTTGGATAAGAAGGAGACTGTCTGGATGCTTCCTGAGTTTGGCCAATTGACAAGCTTTGACCCCCAAGGTGGACTGCAAAACATAGCTGCAGGAAAACACAACTTGGGAATCT
JJM0903-2	NE12	new		y/0	CATGTAGGCTCCTATGGTATAGTTGTATATCAGTCTCCTGGAGACATTGGCCAGTACACACATGAATTTGATGGTGATGAGTGGTTCTATGTGGACTTGGATAAGAAGGAGACTGTCTGGATGCTTCCTGAGTTTGGCCAATTGACAAGCTTTGACCCCCAAGGTGGACTGCAAAACATAGCTACAGGAAAATACAACTTGGAAATCT
JJM0904-1	HM443588	known		y/0	CACGTAGGCTTCTATGGTACAACTGTTTATCAGTCTCCTGGAGACATTGGCCAGTACACACATGAATTTGATGGTGATGAGCGGTTCTATGTGGACTTGGATAAGAAGGAGACTGTCTGGAGGCTTCCTGAGTTTGGCCAATTGATACTCTTTGAGCCCCAAGGTGGACTGCAAAACATAGCTACAGGAAAATACAACTTGGAAATCT
JJM0904-2	HM443588	known		y/0	CACGTAGGCTTCTATGGTACAACTGTTTATCAGTCTCCTGGAGACATTGGCCAGTACACACATGAATTTGATGGTGATGAGCGGTTCTATGTGGACTTGGATAAGAAGGAGACTGTCTGGAGGCTTCCTGAGTTTGGCCAATTGATACTCTTTGAGCCCCAAGGTGGACTGCAAAACATAGCTACAGGAAAATACAACTTGGAAATCT
JJM0905-1	HM443588	known		y/0	CACGTAGGCTTCTATGGTACAACTGTTTATCAGTCTCCTGGAGACATTGGCCAGTACACACATGAATTTGATGGTGATGAGCGGTTCTATGTGGACTTGGATAAGAAGGAGACTGTCTGGAGGCTTCCTGAGTTTGGCCAATTGATACTCTTTGAGCCCCAAGGTGGACTGCAAAACATAGCTACAGGAAAATACAACTTGGAAATCT
JJM0905-2	HM443588	known		y/0	CACGTAGGCTTCTATGGTACAACTGTTTATCAGTCTCCTGGAGACATTGGCCAGTACACACATGAATTTGATGGTGATGAGCGGTTCTATGTGGACTTGGATAAGAAGGAGACTGTCTGGAGGCTTCCTGAGTTTGGCCAATTGATACTCTTTGAGCCCCAAGGTGGACTGCAAAACATAGCTACAGGAAAATACAACTTGGAAATCT
JJM0906-1	AJ633699	known		y/y	CACGTAGGCTCCTATGGTATAAGTGTATATCAGTCTCCTGGAGACATTGGCCAGTACACACATGAATTTGATGGTGATGAGTGGTTCTATGTGGACTTGGATAAGAAGGAGACTGTCTGGATGCTTCCTGAGTTTGGCCAATTGACAAGCTTTGACCCCCAAGGTGGACTACAAAACATAGCTACAGGAAAACACAACTTGGGAATCT
JJM0906-2	X54425	known		y/y	CACGTAGGCTTCTATGGTACAACTGTTTATCAGTCTCCTGGAGACATTGGCCAGTACACACATGAATTTGATGGTGATGAGTTGTTCTATGTGGACTTGGATAAGAAGAAAACTGTCTGGAGGCTTCCTGAGTTTGGCCAATTGATACTCTTTGAGCCCCAAGGTGGACTGCAAAACATAGCTGCAGAAAAACACAACTTGGGAATCT
JJM0908-1	HM443588	known		y/0	CACGTAGGCTTCTATGGTACAACTGTTTATCAGTCTCCTGGAGACATTGGCCAGTACACACATGAATTTGATGGTGATGAGCGGTTCTATGTGGACTTGGATAAGAAGGAGACTGTCTGGAGGCTTCCTGAGTTTGGCCAATTGATACTCTTTGAGCCCCAAGGTGGACTGCAAAACATAGCTACAGGAAAATACAACTTGGAAATCT
JJM0908-2	HM443588	known		y/0	CACGTAGGCTTCTATGGTACAACTGTTTATCAGTCTCCTGGAGACATTGGCCAGTACACACATGAATTTGATGGTGATGAGCGGTTCTATGTGGACTTGGATAAGAAGGAGACTGTCTGGAGGCTTCCTGAGTTTGGCCAATTGATACTCTTTGAGCCCCAAGGTGGACTGCAAAACATAGCTACAGGAAAATACAACTTGGAAATCT
JJM0909-1	NE12	new		y/0	CATGTAGGCTCCTATGGTATAGTTGTATATCAGTCTCCTGGAGACATTGGCCAGTACACACATGAATTTGATGGTGATGAGTGGTTCTATGTGGACTTGGATAAGAAGGAGACTGTCTGGATGCTTCCTGAGTTTGGCCAATTGACAAGCTTTGACCCCCAAGGTGGACTGCAAAACATAGCTACAGGAAAATACAACTTGGAAATCT
JJM0909-2	NE12	new		y/0	CATGTAGGCTCCTATGGTATAGTTGTATATCAGTCTCCTGGAGACATTGGCCAGTACACACATGAATTTGATGGTGATGAGTGGTTCTATGTGGACTTGGATAAGAAGGAGACTGTCTGGATGCTTCCTGAGTTTGGCCAATTGACAAGCTTTGACCCCCAAGGTGGACTGCAAAACATAGCTACAGGAAAATACAACTTGGAAATCT
JJM0910-1	AJ633699	known		y/0	CACGTAGGCTCCTATGGTATAAGTGTATATCAGTCTCCTGGAGACATTGGCCAGTACACACATGAATTTGATGGTGATGAGTGGTTCTATGTGGACTTGGATAAGAAGGAGACTGTCTGGATGCTTCCTGAGTTTGGCCAATTGACAAGCTTTGACCCCCAAGGTGGACTACAAAACATAGCTACAGGAAAACACAACTTGGGAATCT
JJM0910-2	NE12	new		y/0	CATGTAGGCTCCTATGGTATAGTTGTATATCAGTCTCCTGGAGACATTGGCCAGTACACACATGAATTTGATGGTGATGAGTGGTTCTATGTGGACTTGGATAAGAAGGAGACTGTCTGGATGCTTCCTGAGTTTGGCCAATTGACAAGCTTTGACCCCCAAGGTGGACTGCAAAACATAGCTACAGGAAAATACAACTTGGAAATCT
JJM0911-1	X54425	known		y/0	CACGTAGGCTTCTATGGTACAACTGTTTATCAGTCTCCTGGAGACATTGGCCAGTACACACATGAATTTGATGGTGATGAGTTGTTCTATGTGGACTTGGATAAGAAGAAAACTGTCTGGAGGCTTCCTGAGTTTGGCCAATTGATACTCTTTGAGCCCCAAGGTGGACTGCAAAACATAGCTGCAGAAAAACACAACTTGGGAATCT
JJM0911-2	X54425	known		y/0	CACGTAGGCTTCTATGGTACAACTGTTTATCAGTCTCCTGGAGACATTGGCCAGTACACACATGAATTTGATGGTGATGAGTTGTTCTATGTGGACTTGGATAAGAAGAAAACTGTCTGGAGGCTTCCTGAGTTTGGCCAATTGATACTCTTTGAGCCCCAAGGTGGACTGCAAAACATAGCTGCAGAAAAACACAACTTGGGAATCT
JJM0912-1	NE12	new		y/0	CATGTAGGCTCCTATGGTATAGTTGTATATCAGTCTCCTGGAGACATTGGCCAGTACACACATGAATTTGATGGTGATGAGTGGTTCTATGTGGACTTGGATAAGAAGGAGACTGTCTGGATGCTTCCTGAGTTTGGCCAATTGACAAGCTTTGACCCCCAAGGTGGACTGCAAAACATAGCTACAGGAAAATACAACTTGGAAATCT
JJM0912-2	NE12	new		y/0	CATGTAGGCTCCTATGGTATAGTTGTATATCAGTCTCCTGGAGACATTGGCCAGTACACACATGAATTTGATGGTGATGAGTGGTTCTATGTGGACTTGGATAAGAAGGAGACTGTCTGGATGCTTCCTGAGTTTGGCCAATTGACAAGCTTTGACCCCCAAGGTGGACTGCAAAACATAGCTACAGGAAAATACAACTTGGAAATCT
MJJ0101-1	135	known		y/n	CACGTAGGCTTCTATGGTATAAGTGTATATCAGTCTCCTGGAGACATTGGCCAGTACACATTTGAATTTGATGGTGATGAGTGGTTCTATGTGGACTTGGATAAGAAGGAGACTGTCTGGATGCTTCCTGAGTTTGGCCAATTGACAAGCTTTGACCCCCAAGGTGGACTGCAAGAAATAGCTACAGGAAAACACAACTTGGAAATCT
MJJ0101-2	K01922	known		n/y	CACGTAGGCACCTATGGTATAAGTGTATATCAGTCTCCTGGAGACATTGGCCAGTACACATTTGAATTTGATGGTGATGAGTTGTTCTATGTGGACTTGGATAAGAAGGAGACTGTCTGGATGCTTCCTGAGTTTGGCCAATTGGCAAGCTTTGACCCCCAAGGTGGACTGCAAAACATAGCTGTAGTAAAACACAACTTGGGAGTCT
MJJ0102-1	NB12	new		y/0	CACGTAGCCTTCTATGGTATAAATGTATATCAGTCTCCTGGAGACATTGGCCAGTACACATTTGAATTTGATGGTGATGAGTTGTTCTATGTGGACTTGGATAAGAAGGAGACTGTCTGGATGCTTCCTGAGTTTGGCCAATTGACAAGCTTTGACCCCCAAGGTGGACTGCAAGAAATAGCTACAGGAAAATACAACTTGGAAATCT
MJJ0102-2	NB12	new		y/0	CACGTAGCCTTCTATGGTATAAATGTATATCAGTCTCCTGGAGACATTGGCCAGTACACATTTGAATTTGATGGTGATGAGTTGTTCTATGTGGACTTGGATAAGAAGGAGACTGTCTGGATGCTTCCTGAGTTTGGCCAATTGACAAGCTTTGACCCCCAAGGTGGACTGCAAGAAATAGCTACAGGAAAATACAACTTGGAAATCT
MJJ0103-1	X54425	known		y/y	CACGTAGGCTTCTATGGTACAACTGTTTATCAGTCTCCTGGAGACATTGGCCAGTACACACATGAATTTGATGGTGATGAGTTGTTCTATGTGGACTTGGATAAGAAGAAAACTGTCTGGAGGCTTCCTGAGTTTGGCCAATTGATACTCTTTGAGCCCCAAGGTGGACTGCAAAACATAGCTGCAGAAAAACACAACTTGGGAATCT
MJJ0103-2	X54425	known		y/y	CACGTAGGCTTCTATGGTACAACTGTTTATCAGTCTCCTGGAGACATTGGCCAGTACACACATGAATTTGATGGTGATGAGTTGTTCTATGTGGACTTGGATAAGAAGAAAACTGTCTGGAGGCTTCCTGAGTTTGGCCAATTGATACTCTTTGAGCCCCAAGGTGGACTGCAAAACATAGCTGCAGAAAAACACAACTTGGGAATCT
MJJ0104-1	X54425	known		y/0	CACGTAGGCTTCTATGGTACAACTGTTTATCAGTCTCCTGGAGACATTGGCCAGTACACACATGAATTTGATGGTGATGAGTTGTTCTATGTGGACTTGGATAAGAAGAAAACTGTCTGGAGGCTTCCTGAGTTTGGCCAATTGATACTCTTTGAGCCCCAAGGTGGACTGCAAAACATAGCTGCAGAAAAACACAACTTGGGAATCT
MJJ0104-2	X54425	known		y/0	CACGTAGGCTTCTATGGTACAACTGTTTATCAGTCTCCTGGAGACATTGGCCAGTACACACATGAATTTGATGGTGATGAGTTGTTCTATGTGGACTTGGATAAGAAGAAAACTGTCTGGAGGCTTCCTGAGTTTGGCCAATTGATACTCTTTGAGCCCCAAGGTGGACTGCAAAACATAGCTGCAGAAAAACACAACTTGGGAATCT
MJJ0106-1	NE10	new		y/y	CACGTAGGCTCCTATGGTATAACTGTATATCAGTCTCCTGGAGACATTGGCCAGTACACATTTGAATTTGATGGTGATGAGTTGTTCTATGTGGACTTGGATAAGAAGGAGACTGTCTGGATGCTTCCTGAGTTTACTCAACTGAGAAGATTTGAGCCCCAAGGTGGACTGCAAGAAATAGCTACAGGAAAACACAACTTGGAAATCT
MJJ0106-2	NE10	new		y/y	CACGTAGGCTCCTATGGTATAACTGTATATCAGTCTCCTGGAGACATTGGCCAGTACACATTTGAATTTGATGGTGATGAGTTGTTCTATGTGGACTTGGATAAGAAGGAGACTGTCTGGATGCTTCCTGAGTTTACTCAACTGAGAAGATTTGAGCCCCAAGGTGGACTGCAAGAAATAGCTACAGGAAAACACAACTTGGAAATCT
MJJ0107-1	135	known		y/0	CACGTAGGCTTCTATGGTATAAGTGTATATCAGTCTCCTGGAGACATTGGCCAGTACACATTTGAATTTGATGGTGATGAGTGGTTCTATGTGGACTTGGATAAGAAGGAGACTGTCTGGATGCTTCCTGAGTTTGGCCAATTGACAAGCTTTGACCCCCAAGGTGGACTGCAAGAAATAGCTACAGGAAAACACAACTTGGAAATCT
MJJ0107-2	135	known		y/0	CACGTAGGCTTCTATGGTATAAGTGTATATCAGTCTCCTGGAGACATTGGCCAGTACACATTTGAATTTGATGGTGATGAGTGGTTCTATGTGGACTTGGATAAGAAGGAGACTGTCTGGATGCTTCCTGAGTTTGGCCAATTGACAAGCTTTGACCCCCAAGGTGGACTGCAAGAAATAGCTACAGGAAAACACAACTTGGAAATCT
MJJ0108-1	K01922	known		y/y	CACGTAGGCACCTATGGTATAAGTGTATATCAGTCTCCTGGAGACATTGGCCAGTACACATTTGAATTTGATGGTGATGAGTTGTTCTATGTGGACTTGGATAAGAAGGAGACTGTCTGGATGCTTCCTGAGTTTGGCCAATTGGCAAGCTTTGACCCCCAAGGTGGACTGCAAAACATAGCTGTAGTAAAACACAACTTGGGAGTCT
MJJ0108-2	135	known		y/n	CACGTAGGCTTCTATGGTATAAGTGTATATCAGTCTCCTGGAGACATTGGCCAGTACACATTTGAATTTGATGGTGATGAGTGGTTCTATGTGGACTTGGATAAGAAGGAGACTGTCTGGATGCTTCCTGAGTTTGGCCAATTGACAAGCTTTGACCCCCAAGGTGGACTGCAAGAAATAGCTACAGGAAAACACAACTTGGAAATCT
MJJ0109-1	K01922	known		y/y	CACGTAGGCACCTATGGTATAAGTGTATATCAGTCTCCTGGAGACATTGGCCAGTACACATTTGAATTTGATGGTGATGAGTTGTTCTATGTGGACTTGGATAAGAAGGAGACTGTCTGGATGCTTCCTGAGTTTGGCCAATTGGCAAGCTTTGACCCCCAAGGTGGACTGCAAAACATAGCTGTAGTAAAACACAACTTGGGAGTCT
MJJ0109-2	NE10	known		n/y	CACGTAGGCTCCTATGGTATAACTGTATATCAGTCTCCTGGAGACATTGGCCAGTACACATTTGAATTTGATGGTGATGAGTTGTTCTATGTGGACTTGGATAAGAAGGAGACTGTCTGGATGCTTCCTGAGTTTACTCAACTGAGAAGATTTGAGCCCCAAGGTGGACTGCAAGAAATAGCTACAGGAAAACACAACTTGGAAATCT
MJJ0111-1	K01922	known		y/y	CACGTAGGCACCTATGGTATAAGTGTATATCAGTCTCCTGGAGACATTGGCCAGTACACATTTGAATTTGATGGTGATGAGTTGTTCTATGTGGACTTGGATAAGAAGGAGACTGTCTGGATGCTTCCTGAGTTTGGCCAATTGGCAAGCTTTGACCCCCAAGGTGGACTGCAAAACATAGCTGTAGTAAAACACAACTTGGGAGTCT
MJJ0111-2	X54425	known		y/y	CACGTAGGCTTCTATGGTACAACTGTTTATCAGTCTCCTGGAGACATTGGCCAGTACACACATGAATTTGATGGTGATGAGTTGTTCTATGTGGACTTGGATAAGAAGAAAACTGTCTGGAGGCTTCCTGAGTTTGGCCAATTGATACTCTTTGAGCCCCAAGGTGGACTGCAAAACATAGCTGCAGAAAAACACAACTTGGGAATCT
MJJ0112-1	AY740438	known		y/y	CACGTAGGCTTCTATGGTACAACTGTTTATCAGTCTCCTGGAGACATTGGCCAGTACACACATGAATTTGATGGTGATGAGTGGTTCTATGTGGACTTGGATAAGAAGGAGACTGTCTGGATGCTTCCTGAGTTTGGCCAATTGACAAGCTTTGACCCCCAAGGTGGACTGCAAAACATAGCTGCAGGAAAACACAACTTGGGAATCT
MJJ0112-2	140	known		n/y	CACGTAGGCTTCTATGGTATAGTTGTATATCAGTCTCCTGGAGACATTGGCCAGTTCACACATGAATTTGATGGTGATGAGTGGTTCTATGTGGACTTGGATAAGAAGGAGACTATCTGGATGCTTCCTGAGTTTGGCCAATTGACAAGCTTTGACCCCCAAGGTGGACTACAAAACATAGCTACAGGAAAACACAACTTGGGAGTCT
MJJ0113-1	K01922	known		y/y	CACGTAGGCACCTATGGTATAAGTGTATATCAGTCTCCTGGAGACATTGGCCAGTACACATTTGAATTTGATGGTGATGAGTTGTTCTATGTGGACTTGGATAAGAAGGAGACTGTCTGGATGCTTCCTGAGTTTGGCCAATTGGCAAGCTTTGACCCCCAAGGTGGACTGCAAAACATAGCTGTAGTAAAACACAACTTGGGAGTCT
MJJ0113-2	NE10	known		n/y	CACGTAGGCTCCTATGGTATAACTGTATATCAGTCTCCTGGAGACATTGGCCAGTACACATTTGAATTTGATGGTGATGAGTTGTTCTATGTGGACTTGGATAAGAAGGAGACTGTCTGGATGCTTCCTGAGTTTACTCAACTGAGAAGATTTGAGCCCCAAGGTGGACTGCAAGAAATAGCTACAGGAAAACACAACTTGGAAATCT
MJJ0114-1	135	known		y/0	CACGTAGGCTTCTATGGTATAAGTGTATATCAGTCTCCTGGAGACATTGGCCAGTACACATTTGAATTTGATGGTGATGAGTGGTTCTATGTGGACTTGGATAAGAAGGAGACTGTCTGGATGCTTCCTGAGTTTGGCCAATTGACAAGCTTTGACCCCCAAGGTGGACTGCAAGAAATAGCTACAGGAAAACACAACTTGGAAATCT
MJJ0114-2	135	known		y/0	CACGTAGGCTTCTATGGTATAAGTGTATATCAGTCTCCTGGAGACATTGGCCAGTACACATTTGAATTTGATGGTGATGAGTGGTTCTATGTGGACTTGGATAAGAAGGAGACTGTCTGGATGCTTCCTGAGTTTGGCCAATTGACAAGCTTTGACCCCCAAGGTGGACTGCAAGAAATAGCTACAGGAAAACACAACTTGGAAATCT
MJJ0116-1	K01922	known		y/y	CACGTAGGCACCTATGGTATAAGTGTATATCAGTCTCCTGGAGACATTGGCCAGTACACATTTGAATTTGATGGTGATGAGTTGTTCTATGTGGACTTGGATAAGAAGGAGACTGTCTGGATGCTTCCTGAGTTTGGCCAATTGGCAAGCTTTGACCCCCAAGGTGGACTGCAAAACATAGCTGTAGTAAAACACAACTTGGGAGTCT
MJJ0116-2	140	known		n/y	CACGTAGGCTTCTATGGTATAGTTGTATATCAGTCTCCTGGAGACATTGGCCAGTTCACACATGAATTTGATGGTGATGAGTGGTTCTATGTGGACTTGGATAAGAAGGAGACTATCTGGATGCTTCCTGAGTTTGGCCAATTGACAAGCTTTGACCCCCAAGGTGGACTACAAAACATAGCTACAGGAAAACACAACTTGGGAGTCT
MJJ0117-1	NE10	new		y/y	CACGTAGGCTCCTATGGTATAACTGTATATCAGTCTCCTGGAGACATTGGCCAGTACACATTTGAATTTGATGGTGATGAGTTGTTCTATGTGGACTTGGATAAGAAGGAGACTGTCTGGATGCTTCCTGAGTTTACTCAACTGAGAAGATTTGAGCCCCAAGGTGGACTGCAAGAAATAGCTACAGGAAAACACAACTTGGAAATCT
MJJ0117-2	NE10	new		y/y	CACGTAGGCTCCTATGGTATAACTGTATATCAGTCTCCTGGAGACATTGGCCAGTACACATTTGAATTTGATGGTGATGAGTTGTTCTATGTGGACTTGGATAAGAAGGAGACTGTCTGGATGCTTCCTGAGTTTACTCAACTGAGAAGATTTGAGCCCCAAGGTGGACTGCAAGAAATAGCTACAGGAAAACACAACTTGGAAATCT
MJJ0602-1	70	known		n/y	CACGTAGGCTCCTATGGTATAAGTGTATATCAGTCTCCTGGAGACATTGGCCAGTACACACATGAATTTGATGGTGATGAGCGGTTCTATGTGGACTTGGATAAGAAGGAGACTGTCTGGATGCTTCCTGAGTTTGGCCAATTGGCAAGCTTTGACCCCCAAGGTGGACTGCAAAACATAGCTACAGTAAAACACAACTTGGAAATCT
MJJ0602-2	70	known		n/y	CACGTAGGCTCCTATGGTATAAGTGTATATCAGTCTCCTGGAGACATTGGCCAGTACACACATGAATTTGATGGTGATGAGCGGTTCTATGTGGACTTGGATAAGAAGGAGACTGTCTGGATGCTTCCTGAGTTTGGCCAATTGGCAAGCTTTGACCCCCAAGGTGGACTGCAAAACATAGCTACAGTAAAACACAACTTGGAAATCT
MJJ0603-1	AJ633699	known		y/y	CACGTAGGCTCCTATGGTATAAGTGTATATCAGTCTCCTGGAGACATTGGCCAGTACACACATGAATTTGATGGTGATGAGTGGTTCTATGTGGACTTGGATAAGAAGGAGACTGTCTGGATGCTTCCTGAGTTTGGCCAATTGACAAGCTTTGACCCCCAAGGTGGACTACAAAACATAGCTACAGGAAAACACAACTTGGGAATCT
MJJ0603-2	70	known		n/y	CACGTAGGCTCCTATGGTATAAGTGTATATCAGTCTCCTGGAGACATTGGCCAGTACACACATGAATTTGATGGTGATGAGCGGTTCTATGTGGACTTGGATAAGAAGGAGACTGTCTGGATGCTTCCTGAGTTTGGCCAATTGGCAAGCTTTGACCCCCAAGGTGGACTGCAAAACATAGCTACAGTAAAACACAACTTGGAAATCT
MJJ0607-1	AJ633699	known		y/y	CACGTAGGCTCCTATGGTATAAGTGTATATCAGTCTCCTGGAGACATTGGCCAGTACACACATGAATTTGATGGTGATGAGTGGTTCTATGTGGACTTGGATAAGAAGGAGACTGTCTGGATGCTTCCTGAGTTTGGCCAATTGACAAGCTTTGACCCCCAAGGTGGACTACAAAACATAGCTACAGGAAAACACAACTTGGGAATCT
MJJ0607-2	AJ633699	known		y/y	CACGTAGGCTCCTATGGTATAAGTGTATATCAGTCTCCTGGAGACATTGGCCAGTACACACATGAATTTGATGGTGATGAGTGGTTCTATGTGGACTTGGATAAGAAGGAGACTGTCTGGATGCTTCCTGAGTTTGGCCAATTGACAAGCTTTGACCCCCAAGGTGGACTACAAAACATAGCTACAGGAAAACACAACTTGGGAATCT
MJJ0608-1	AJ633699	known		y/0	CACGTAGGCTCCTATGGTATAAGTGTATATCAGTCTCCTGGAGACATTGGCCAGTACACACATGAATTTGATGGTGATGAGTGGTTCTATGTGGACTTGGATAAGAAGGAGACTGTCTGGATGCTTCCTGAGTTTGGCCAATTGACAAGCTTTGACCCCCAAGGTGGACTACAAAACATAGCTACAGGAAAACACAACTTGGGAATCT
MJJ0608-2	AJ633699	known		y/0	CACGTAGGCTCCTATGGTATAAGTGTATATCAGTCTCCTGGAGACATTGGCCAGTACACACATGAATTTGATGGTGATGAGTGGTTCTATGTGGACTTGGATAAGAAGGAGACTGTCTGGATGCTTCCTGAGTTTGGCCAATTGACAAGCTTTGACCCCCAAGGTGGACTACAAAACATAGCTACAGGAAAACACAACTTGGGAATCT
MJJ0609-1	AJ633699	known		y/0	CACGTAGGCTCCTATGGTATAAGTGTATATCAGTCTCCTGGAGACATTGGCCAGTACACACATGAATTTGATGGTGATGAGTGGTTCTATGTGGACTTGGATAAGAAGGAGACTGTCTGGATGCTTCCTGAGTTTGGCCAATTGACAAGCTTTGACCCCCAAGGTGGACTACAAAACATAGCTACAGGAAAACACAACTTGGGAATCT
MJJ0609-2	AJ633699	known		y/0	CACGTAGGCTCCTATGGTATAAGTGTATATCAGTCTCCTGGAGACATTGGCCAGTACACACATGAATTTGATGGTGATGAGTGGTTCTATGTGGACTTGGATAAGAAGGAGACTGTCTGGATGCTTCCTGAGTTTGGCCAATTGACAAGCTTTGACCCCCAAGGTGGACTACAAAACATAGCTACAGGAAAACACAACTTGGGAATCT
MJJ0610-1	AJ633699	known		y/0	CACGTAGGCTCCTATGGTATAAGTGTATATCAGTCTCCTGGAGACATTGGCCAGTACACACATGAATTTGATGGTGATGAGTGGTTCTATGTGGACTTGGATAAGAAGGAGACTGTCTGGATGCTTCCTGAGTTTGGCCAATTGACAAGCTTTGACCCCCAAGGTGGACTACAAAACATAGCTACAGGAAAACACAACTTGGGAATCT
MJJ0610-2	AJ633699	known		y/0	CACGTAGGCTCCTATGGTATAAGTGTATATCAGTCTCCTGGAGACATTGGCCAGTACACACATGAATTTGATGGTGATGAGTGGTTCTATGTGGACTTGGATAAGAAGGAGACTGTCTGGATGCTTCCTGAGTTTGGCCAATTGACAAGCTTTGACCCCCAAGGTGGACTACAAAACATAGCTACAGGAAAACACAACTTGGGAATCT
MJJ0611-1	NE11	new		y/0	CATGTAGGCTCCTATGGTATAGTTGTATATCAGTCTCCTGGAGACATTGGCCAGTACACATTTGAATTTGATGGTGATGAGTGGTTCTATGTGGACTTGGATAAGAAGGAGACTGTCTGGATGCTTCCTGAGTTTGGCCAATTGACAAGCTTTGACCCCCAAGGTGGACTGCAAGACATAGCTACAGGAAAATACAACTTGGAAATCT
MJJ0611-2	NE11	new		y/0	CATGTAGGCTCCTATGGTATAGTTGTATATCAGTCTCCTGGAGACATTGGCCAGTACACATTTGAATTTGATGGTGATGAGTGGTTCTATGTGGACTTGGATAAGAAGGAGACTGTCTGGATGCTTCCTGAGTTTGGCCAATTGACAAGCTTTGACCCCCAAGGTGGACTGCAAGACATAGCTACAGGAAAATACAACTTGGAAATCT
