# Supplementary material for: Meta-populational demes constitute a reservoir for large MHC allele diversity in wild house mice (Mus musculus)
Source: Front Zool. 2018 Apr 20;15:15. doi: 10.1186/s12983-018-0266-9 (PMC5910556; doi:10.1186/s12983-018-0266-9)
Supplement: Supplementary file 7 — Table S6. H2-Eb alleles in demes (XLSX 24 kb) [file 12983_2018_266_MOESM7_ESM.xlsx]

## Sheet: H2-Eb
H2-Eb alleles in demes
allele designations (the two alleles per individual are designated by -1 and -2)
pure number = from 454 screen survey (see suppl. Table 2)
NB plus short number = new in population Bonn
NE plus short number = new in population Espelette
letter with extended number = allele from NCBI database represented by SeqID
verifications are labelled by "y", lack of verification by "n" and experimentally missing data by "0"
H2-Eb
individual	allele	status	silent substitution varaint of	verification direct/llumina	sequence
Bonn population (Germany)
A1-1	U88925	known		y/y	ACATCTGAGTGTCATTTCTACAACGGGACGCAGCGCGTGCGGTTTCTGGAGAGATACATCTACAACCGGGAGGAGTACGTGCGCTTCGACAGCGACGTGGGCGAGTACCGCGCGGTGACCGAGCTGGGGCGGCCAGACGCCGAGTACTGGAACAGCCAGCCGGAGATCCTGGAGGATGCGCGGGCCACGGTGGACACGTATTGCAGACACAACTATGAGATCTTCGATAAC
A1-2	K00124	known		y/y	ACATCTGAGTGTCATTTCTACAACGGGACGCAGCACGTGCGGTTTCTGGAGAGATTCATCTACAACCGGGAGGAGAACCTGCGCTTCGACAGCGACGTGGGCGAGTACCGCGCGGTGACAGAGCTGGGGCGGCCAGACGCCGAGAACTGGAACAGCCAGCCGGAGATCCTGGAGGATGCGCGGGCCTCGGTGGACACGTACTGCAGACACAACTATGAGATCTCGGATAAA
A2-1	K00124	known		y/y	ACATCTGAGTGTCATTTCTACAACGGGACGCAGCACGTGCGGTTTCTGGAGAGATTCATCTACAACCGGGAGGAGAACCTGCGCTTCGACAGCGACGTGGGCGAGTACCGCGCGGTGACAGAGCTGGGGCGGCCAGACGCCGAGAACTGGAACAGCCAGCCGGAGATCCTGGAGGATGCGCGGGCCTCGGTGGACACGTACTGCAGACACAACTATGAGATCTCGGATAAA
A2-2	K00124	known		y/y	ACATCTGAGTGTCATTTCTACAACGGGACGCAGCACGTGCGGTTTCTGGAGAGATTCATCTACAACCGGGAGGAGAACCTGCGCTTCGACAGCGACGTGGGCGAGTACCGCGCGGTGACAGAGCTGGGGCGGCCAGACGCCGAGAACTGGAACAGCCAGCCGGAGATCCTGGAGGATGCGCGGGCCTCGGTGGACACGTACTGCAGACACAACTATGAGATCTCGGATAAA
A3-1	K00124	known		y/y	ACATCTGAGTGTCATTTCTACAACGGGACGCAGCACGTGCGGTTTCTGGAGAGATTCATCTACAACCGGGAGGAGAACCTGCGCTTCGACAGCGACGTGGGCGAGTACCGCGCGGTGACAGAGCTGGGGCGGCCAGACGCCGAGAACTGGAACAGCCAGCCGGAGATCCTGGAGGATGCGCGGGCCTCGGTGGACACGTACTGCAGACACAACTATGAGATCTCGGATAAA
A3-2	NB1	new		y/y	ACGTCTGACTGTCATTTCTACAACGGGACGCAGCACGTGCGGTTTCTGGAGAGATTCATCTACAACCGGGAGGAGAACCTGCGCTTCGACAGCGACGTGGGCGAGTACCGCGCGGTGACAGAGCTGGGGCGGCCAGACGCCGAGAACTGGAACAGCCAGCCGGAGATCCTGGAGGATGCGCGGGCCTCGGTGGACACGTACTGCAGACACAACTATGAGATCTCGGATAAA
A4-1	NB2	new	AY740487	y/y	AAATCTGAGTGTCATTTCTACAACGGGACGCAGCGCGTGCGGTTTCTGAAAAGATACTTCTACAACCTGGAGGAGAACCTGCGCTTCGACAGCGACGTGGGCGAGTTCCGCGCGGTGACTGAGCTGGGGCGGCCAGACGCCGAGAACTGGAACAGCCAGCCGGAGATCCTGGAGCAAAAGCGGGCCGAGGTGGACACGGTGTGCAGACACAACTATGAGATCTTGGATAAA
A4-2	K00124	known		y/y	ACATCTGAGTGTCATTTCTACAACGGGACGCAGCACGTGCGGTTTCTGGAGAGATTCATCTACAACCGGGAGGAGAACCTGCGCTTCGACAGCGACGTGGGCGAGTACCGCGCGGTGACAGAGCTGGGGCGGCCAGACGCCGAGAACTGGAACAGCCAGCCGGAGATCCTGGAGGATGCGCGGGCCTCGGTGGACACGTACTGCAGACACAACTATGAGATCTCGGATAAA
A5-1	K00124	known		y/y	ACATCTGAGTGTCATTTCTACAACGGGACGCAGCACGTGCGGTTTCTGGAGAGATTCATCTACAACCGGGAGGAGAACCTGCGCTTCGACAGCGACGTGGGCGAGTACCGCGCGGTGACAGAGCTGGGGCGGCCAGACGCCGAGAACTGGAACAGCCAGCCGGAGATCCTGGAGGATGCGCGGGCCTCGGTGGACACGTACTGCAGACACAACTATGAGATCTCGGATAAA
A5-2	M28408	known		n/y	AAATCTGAGTGTCATTTCTACAACGGGACGCAGCGCGTGCGGCTTCTGGAAAGATACTTCTACAACCTGGAGGAGAACCTGCGCTTCGACAGCGACGTGGGCGAGTTCCGCGCGGTGACCGAGCTGGGGCGGCCAGACGCCGAGAACTGGAACAGCCAGCCGGAGTTCCTGGAGCAAAAGCGGGCCGAGGTGGACACGGTGTGCAGACACAACTATGAGATCTCGGATAAA
A6-1	U88925	known		y/y	ACATCTGAGTGTCATTTCTACAACGGGACGCAGCGCGTGCGGTTTCTGGAGAGATACATCTACAACCGGGAGGAGTACGTGCGCTTCGACAGCGACGTGGGCGAGTACCGCGCGGTGACCGAGCTGGGGCGGCCAGACGCCGAGTACTGGAACAGCCAGCCGGAGATCCTGGAGGATGCGCGGGCCACGGTGGACACGTATTGCAGACACAACTATGAGATCTTCGATAAC
A6-2	K00124	known		y/y	ACATCTGAGTGTCATTTCTACAACGGGACGCAGCACGTGCGGTTTCTGGAGAGATTCATCTACAACCGGGAGGAGAACCTGCGCTTCGACAGCGACGTGGGCGAGTACCGCGCGGTGACAGAGCTGGGGCGGCCAGACGCCGAGAACTGGAACAGCCAGCCGGAGATCCTGGAGGATGCGCGGGCCTCGGTGGACACGTACTGCAGACACAACTATGAGATCTCGGATAAA
A7-1	K00124	known		y/y	ACATCTGAGTGTCATTTCTACAACGGGACGCAGCACGTGCGGTTTCTGGAGAGATTCATCTACAACCGGGAGGAGAACCTGCGCTTCGACAGCGACGTGGGCGAGTACCGCGCGGTGACAGAGCTGGGGCGGCCAGACGCCGAGAACTGGAACAGCCAGCCGGAGATCCTGGAGGATGCGCGGGCCTCGGTGGACACGTACTGCAGACACAACTATGAGATCTCGGATAAA
A7-2	M28408	known		y/y	AAATCTGAGTGTCATTTCTACAACGGGACGCAGCGCGTGCGGCTTCTGGAAAGATACTTCTACAACCTGGAGGAGAACCTGCGCTTCGACAGCGACGTGGGCGAGTTCCGCGCGGTGACCGAGCTGGGGCGGCCAGACGCCGAGAACTGGAACAGCCAGCCGGAGTTCCTGGAGCAAAAGCGGGCCGAGGTGGACACGGTGTGCAGACACAACTATGAGATCTCGGATAAA
C10-1	U88915	known		y/y	ACATCTGAGTGTCATTTCTACAACGGGACGCAGCGCGTGCGGCTTCTGGAAAGATACTTCTACAACCTGGAGGAGAACCTGCGCTTCGACAGCGACGTGGGCGAGTTCCGCGCGGTGACCGAGCTGGGGCGGCCAGACGCCGAGAACTGGAACAGCCAGCCGGAGTTCCTGGAGCAAAGGCGGGCCGCGGTGGACACGTACTGCAGACACAACTATGAGATCTTGGATAAA
C10-2	U88915	known		y/y	ACATCTGAGTGTCATTTCTACAACGGGACGCAGCGCGTGCGGCTTCTGGAAAGATACTTCTACAACCTGGAGGAGAACCTGCGCTTCGACAGCGACGTGGGCGAGTTCCGCGCGGTGACCGAGCTGGGGCGGCCAGACGCCGAGAACTGGAACAGCCAGCCGGAGTTCCTGGAGCAAAGGCGGGCCGCGGTGGACACGTACTGCAGACACAACTATGAGATCTTGGATAAA
C11-1	U88915	known		y/y	ACATCTGAGTGTCATTTCTACAACGGGACGCAGCGCGTGCGGCTTCTGGAAAGATACTTCTACAACCTGGAGGAGAACCTGCGCTTCGACAGCGACGTGGGCGAGTTCCGCGCGGTGACCGAGCTGGGGCGGCCAGACGCCGAGAACTGGAACAGCCAGCCGGAGTTCCTGGAGCAAAGGCGGGCCGCGGTGGACACGTACTGCAGACACAACTATGAGATCTTGGATAAA
C11-2	K00124	known		y/y	ACATCTGAGTGTCATTTCTACAACGGGACGCAGCACGTGCGGTTTCTGGAGAGATTCATCTACAACCGGGAGGAGAACCTGCGCTTCGACAGCGACGTGGGCGAGTACCGCGCGGTGACAGAGCTGGGGCGGCCAGACGCCGAGAACTGGAACAGCCAGCCGGAGATCCTGGAGGATGCGCGGGCCTCGGTGGACACGTACTGCAGACACAACTATGAGATCTCGGATAAA
C12-1	U88915	known		y/y	ACATCTGAGTGTCATTTCTACAACGGGACGCAGCGCGTGCGGCTTCTGGAAAGATACTTCTACAACCTGGAGGAGAACCTGCGCTTCGACAGCGACGTGGGCGAGTTCCGCGCGGTGACCGAGCTGGGGCGGCCAGACGCCGAGAACTGGAACAGCCAGCCGGAGTTCCTGGAGCAAAGGCGGGCCGCGGTGGACACGTACTGCAGACACAACTATGAGATCTTGGATAAA
C12-2	K00124	known		y/y	ACATCTGAGTGTCATTTCTACAACGGGACGCAGCACGTGCGGTTTCTGGAGAGATTCATCTACAACCGGGAGGAGAACCTGCGCTTCGACAGCGACGTGGGCGAGTACCGCGCGGTGACAGAGCTGGGGCGGCCAGACGCCGAGAACTGGAACAGCCAGCCGGAGATCCTGGAGGATGCGCGGGCCTCGGTGGACACGTACTGCAGACACAACTATGAGATCTCGGATAAA
C14-1	U88915	known		y/y	ACATCTGAGTGTCATTTCTACAACGGGACGCAGCGCGTGCGGCTTCTGGAAAGATACTTCTACAACCTGGAGGAGAACCTGCGCTTCGACAGCGACGTGGGCGAGTTCCGCGCGGTGACCGAGCTGGGGCGGCCAGACGCCGAGAACTGGAACAGCCAGCCGGAGTTCCTGGAGCAAAGGCGGGCCGCGGTGGACACGTACTGCAGACACAACTATGAGATCTTGGATAAA
C14-2	NB13	new		y/y	ACATCTGAGTGTCATTTCTACAACGGGACGCAGCGCGTGCGGTTTCTGGACAGATACTTCTACAACCGGGAGGAGAACCTGCGCTTCGACAGCGACGTGGGCGAGTTCCGCGCGGTGACCGAGCTGGGGCGGCCAGACGCCGAGAACTGGAACAGCCAGCCGGAGATCCTGGAGGAAAGGCGGGCCCTGGTGGACACGTACTGCAGACACAACTATGAGATCTTCGATAAC
C15-1	U88915	known		y/y	ACATCTGAGTGTCATTTCTACAACGGGACGCAGCGCGTGCGGCTTCTGGAAAGATACTTCTACAACCTGGAGGAGAACCTGCGCTTCGACAGCGACGTGGGCGAGTTCCGCGCGGTGACCGAGCTGGGGCGGCCAGACGCCGAGAACTGGAACAGCCAGCCGGAGTTCCTGGAGCAAAGGCGGGCCGCGGTGGACACGTACTGCAGACACAACTATGAGATCTTGGATAAA
C15-2	U88915	known		y/y	ACATCTGAGTGTCATTTCTACAACGGGACGCAGCGCGTGCGGCTTCTGGAAAGATACTTCTACAACCTGGAGGAGAACCTGCGCTTCGACAGCGACGTGGGCGAGTTCCGCGCGGTGACCGAGCTGGGGCGGCCAGACGCCGAGAACTGGAACAGCCAGCCGGAGTTCCTGGAGCAAAGGCGGGCCGCGGTGGACACGTACTGCAGACACAACTATGAGATCTTGGATAAA
C16-1	U28490	known		y/0	AAATCTGAGTGTCATTTCTACAACGGGACGCAGCGCGTGCGGCATCTGGTCAGATTCATCTACAACCGGGAGGAGTACGTGTGCTTCGACAGCGACTTGGGCGAGCACCGCGCGGTGACCGAGCTGGGGCGGCCAGACGCCGAGTACTGGAACAACCAGAAGGAGCTCCTGGAGCGAAGGAGGGCCGAGGTGGACACGGTGTGCAGACACAACTATGAGATCTTCGATAAC
C16-2	NB13	new		y/0	ACATCTGAGTGTCATTTCTACAACGGGACGCAGCGCGTGCGGTTTCTGGACAGATACTTCTACAACCGGGAGGAGAACCTGCGCTTCGACAGCGACGTGGGCGAGTTCCGCGCGGTGACCGAGCTGGGGCGGCCAGACGCCGAGAACTGGAACAGCCAGCCGGAGATCCTGGAGGAAAGGCGGGCCCTGGTGGACACGTACTGCAGACACAACTATGAGATCTTCGATAAC
C17-1	U88915	known		y/y	ACATCTGAGTGTCATTTCTACAACGGGACGCAGCGCGTGCGGCTTCTGGAAAGATACTTCTACAACCTGGAGGAGAACCTGCGCTTCGACAGCGACGTGGGCGAGTTCCGCGCGGTGACCGAGCTGGGGCGGCCAGACGCCGAGAACTGGAACAGCCAGCCGGAGTTCCTGGAGCAAAGGCGGGCCGCGGTGGACACGTACTGCAGACACAACTATGAGATCTTGGATAAA
C17-2	U88915	known		y/y	ACATCTGAGTGTCATTTCTACAACGGGACGCAGCGCGTGCGGCTTCTGGAAAGATACTTCTACAACCTGGAGGAGAACCTGCGCTTCGACAGCGACGTGGGCGAGTTCCGCGCGGTGACCGAGCTGGGGCGGCCAGACGCCGAGAACTGGAACAGCCAGCCGGAGTTCCTGGAGCAAAGGCGGGCCGCGGTGGACACGTACTGCAGACACAACTATGAGATCTTGGATAAA
C18-1	U88915	known		y/y	ACATCTGAGTGTCATTTCTACAACGGGACGCAGCGCGTGCGGCTTCTGGAAAGATACTTCTACAACCTGGAGGAGAACCTGCGCTTCGACAGCGACGTGGGCGAGTTCCGCGCGGTGACCGAGCTGGGGCGGCCAGACGCCGAGAACTGGAACAGCCAGCCGGAGTTCCTGGAGCAAAGGCGGGCCGCGGTGGACACGTACTGCAGACACAACTATGAGATCTTGGATAAA
C18-2	NB13	new		y/y	ACATCTGAGTGTCATTTCTACAACGGGACGCAGCGCGTGCGGTTTCTGGACAGATACTTCTACAACCGGGAGGAGAACCTGCGCTTCGACAGCGACGTGGGCGAGTTCCGCGCGGTGACCGAGCTGGGGCGGCCAGACGCCGAGAACTGGAACAGCCAGCCGGAGATCCTGGAGGAAAGGCGGGCCCTGGTGGACACGTACTGCAGACACAACTATGAGATCTTCGATAAC
E23-1	NB5	new		y/n	AAATCTGAGTGTCATTTCTACAACGGGACGCAGCGCGTGCGGCATCTGGTCAGATTCATCTACAACCGAGAGGAGTTCGTGCGCTTCGACAGCGACTTGGGCGAGCACCGCGCGGTGACCGAGCTGGGGCGGCCAGACGCCGAGTACTGGAACAACCAGAAGGAGCTCCTGGAGCGAAGGCGGGCCGAGGTGGACACGGTGTGCAGACACAACTATGAGATCTTCGATAAC
E23-2	U88915	known		n/y	ACATCTGAGTGTCATTTCTACAACGGGACGCAGCGCGTGCGGCTTCTGGAAAGATACTTCTACAACCTGGAGGAGAACCTGCGCTTCGACAGCGACGTGGGCGAGTTCCGCGCGGTGACCGAGCTGGGGCGGCCAGACGCCGAGAACTGGAACAGCCAGCCGGAGTTCCTGGAGCAAAGGCGGGCCGCGGTGGACACGTACTGCAGACACAACTATGAGATCTTGGATAAA
E24-1	NB24	new		y/n	ACATCTGAGTGTCATTTCTACAACGGGACGCAGCGCGTGCGGCATCTGGTCAGATTCATCTACAACCGAGAGGAGTTCGTGCGCTTCGACAGCGACTTGGGCGAGCACCGCGCGGTGACCGAGCTGGGGCGGCCAGACGCCGAGTACTGGAACAACCAGAAGGAGCTCCTGGAGCGAAGGCGGGCCGAGGTGGACACGGTGTGCAGACACAACTATGAGATCTTCGATAAC
E24-2	K00124	known		n/y	ACATCTGAGTGTCATTTCTACAACGGGACGCAGCACGTGCGGTTTCTGGAGAGATTCATCTACAACCGGGAGGAGAACCTGCGCTTCGACAGCGACGTGGGCGAGTACCGCGCGGTGACAGAGCTGGGGCGGCCAGACGCCGAGAACTGGAACAGCCAGCCGGAGATCCTGGAGGATGCGCGGGCCTCGGTGGACACGTACTGCAGACACAACTATGAGATCTCGGATAAA
E25-1	K00124	known		y/y	ACATCTGAGTGTCATTTCTACAACGGGACGCAGCACGTGCGGTTTCTGGAGAGATTCATCTACAACCGGGAGGAGAACCTGCGCTTCGACAGCGACGTGGGCGAGTACCGCGCGGTGACAGAGCTGGGGCGGCCAGACGCCGAGAACTGGAACAGCCAGCCGGAGATCCTGGAGGATGCGCGGGCCTCGGTGGACACGTACTGCAGACACAACTATGAGATCTCGGATAAA
E25-2	K00124	known		y/y	ACATCTGAGTGTCATTTCTACAACGGGACGCAGCACGTGCGGTTTCTGGAGAGATTCATCTACAACCGGGAGGAGAACCTGCGCTTCGACAGCGACGTGGGCGAGTACCGCGCGGTGACAGAGCTGGGGCGGCCAGACGCCGAGAACTGGAACAGCCAGCCGGAGATCCTGGAGGATGCGCGGGCCTCGGTGGACACGTACTGCAGACACAACTATGAGATCTCGGATAAA
E26-1	NB24	new		y/n	ACATCTGAGTGTCATTTCTACAACGGGACGCAGCGCGTGCGGCATCTGGTCAGATTCATCTACAACCGAGAGGAGTTCGTGCGCTTCGACAGCGACTTGGGCGAGCACCGCGCGGTGACCGAGCTGGGGCGGCCAGACGCCGAGTACTGGAACAACCAGAAGGAGCTCCTGGAGCGAAGGCGGGCCGAGGTGGACACGGTGTGCAGACACAACTATGAGATCTTCGATAAC
E26-2	M28408	known		n/y	AAATCTGAGTGTCATTTCTACAACGGGACGCAGCGCGTGCGGCTTCTGGAAAGATACTTCTACAACCTGGAGGAGAACCTGCGCTTCGACAGCGACGTGGGCGAGTTCCGCGCGGTGACCGAGCTGGGGCGGCCAGACGCCGAGAACTGGAACAGCCAGCCGGAGTTCCTGGAGCAAAAGCGGGCCGAGGTGGACACGGTGTGCAGACACAACTATGAGATCTCGGATAAA
E27-1	NB24	new		y/n	ACATCTGAGTGTCATTTCTACAACGGGACGCAGCGCGTGCGGCATCTGGTCAGATTCATCTACAACCGAGAGGAGTTCGTGCGCTTCGACAGCGACTTGGGCGAGCACCGCGCGGTGACCGAGCTGGGGCGGCCAGACGCCGAGTACTGGAACAACCAGAAGGAGCTCCTGGAGCGAAGGCGGGCCGAGGTGGACACGGTGTGCAGACACAACTATGAGATCTTCGATAAC
E27-2	K00124	known		y/y	ACATCTGAGTGTCATTTCTACAACGGGACGCAGCACGTGCGGTTTCTGGAGAGATTCATCTACAACCGGGAGGAGAACCTGCGCTTCGACAGCGACGTGGGCGAGTACCGCGCGGTGACAGAGCTGGGGCGGCCAGACGCCGAGAACTGGAACAGCCAGCCGGAGATCCTGGAGGATGCGCGGGCCTCGGTGGACACGTACTGCAGACACAACTATGAGATCTCGGATAAA
E28-1	K00124	known		y/y	ACATCTGAGTGTCATTTCTACAACGGGACGCAGCACGTGCGGTTTCTGGAGAGATTCATCTACAACCGGGAGGAGAACCTGCGCTTCGACAGCGACGTGGGCGAGTACCGCGCGGTGACAGAGCTGGGGCGGCCAGACGCCGAGAACTGGAACAGCCAGCCGGAGATCCTGGAGGATGCGCGGGCCTCGGTGGACACGTACTGCAGACACAACTATGAGATCTCGGATAAA
E28-2	M28408	known		n/y	AAATCTGAGTGTCATTTCTACAACGGGACGCAGCGCGTGCGGCTTCTGGAAAGATACTTCTACAACCTGGAGGAGAACCTGCGCTTCGACAGCGACGTGGGCGAGTTCCGCGCGGTGACCGAGCTGGGGCGGCCAGACGCCGAGAACTGGAACAGCCAGCCGGAGTTCCTGGAGCAAAAGCGGGCCGAGGTGGACACGGTGTGCAGACACAACTATGAGATCTCGGATAAA
E29-1	NB24	new		y/n	ACATCTGAGTGTCATTTCTACAACGGGACGCAGCGCGTGCGGCATCTGGTCAGATTCATCTACAACCGAGAGGAGTTCGTGCGCTTCGACAGCGACTTGGGCGAGCACCGCGCGGTGACCGAGCTGGGGCGGCCAGACGCCGAGTACTGGAACAACCAGAAGGAGCTCCTGGAGCGAAGGCGGGCCGAGGTGGACACGGTGTGCAGACACAACTATGAGATCTTCGATAAC
E29-2	K00124	known		y/y	ACATCTGAGTGTCATTTCTACAACGGGACGCAGCACGTGCGGTTTCTGGAGAGATTCATCTACAACCGGGAGGAGAACCTGCGCTTCGACAGCGACGTGGGCGAGTACCGCGCGGTGACAGAGCTGGGGCGGCCAGACGCCGAGAACTGGAACAGCCAGCCGGAGATCCTGGAGGATGCGCGGGCCTCGGTGGACACGTACTGCAGACACAACTATGAGATCTCGGATAAA
E30-1	K00124	known		y/y	ACATCTGAGTGTCATTTCTACAACGGGACGCAGCACGTGCGGTTTCTGGAGAGATTCATCTACAACCGGGAGGAGAACCTGCGCTTCGACAGCGACGTGGGCGAGTACCGCGCGGTGACAGAGCTGGGGCGGCCAGACGCCGAGAACTGGAACAGCCAGCCGGAGATCCTGGAGGATGCGCGGGCCTCGGTGGACACGTACTGCAGACACAACTATGAGATCTCGGATAAA
E30-2	M28408	known		n/y	AAATCTGAGTGTCATTTCTACAACGGGACGCAGCGCGTGCGGCTTCTGGAAAGATACTTCTACAACCTGGAGGAGAACCTGCGCTTCGACAGCGACGTGGGCGAGTTCCGCGCGGTGACCGAGCTGGGGCGGCCAGACGCCGAGAACTGGAACAGCCAGCCGGAGTTCCTGGAGCAAAAGCGGGCCGAGGTGGACACGGTGTGCAGACACAACTATGAGATCTCGGATAAA
E31-1	NB24	new		y/n	ACATCTGAGTGTCATTTCTACAACGGGACGCAGCGCGTGCGGCATCTGGTCAGATTCATCTACAACCGAGAGGAGTTCGTGCGCTTCGACAGCGACTTGGGCGAGCACCGCGCGGTGACCGAGCTGGGGCGGCCAGACGCCGAGTACTGGAACAACCAGAAGGAGCTCCTGGAGCGAAGGCGGGCCGAGGTGGACACGGTGTGCAGACACAACTATGAGATCTTCGATAAC
E31-2	K00124	known		y/y	ACATCTGAGTGTCATTTCTACAACGGGACGCAGCACGTGCGGTTTCTGGAGAGATTCATCTACAACCGGGAGGAGAACCTGCGCTTCGACAGCGACGTGGGCGAGTACCGCGCGGTGACAGAGCTGGGGCGGCCAGACGCCGAGAACTGGAACAGCCAGCCGGAGATCCTGGAGGATGCGCGGGCCTCGGTGGACACGTACTGCAGACACAACTATGAGATCTCGGATAAA
E32-1	NB24	new		y/n	ACATCTGAGTGTCATTTCTACAACGGGACGCAGCGCGTGCGGCATCTGGTCAGATTCATCTACAACCGAGAGGAGTTCGTGCGCTTCGACAGCGACTTGGGCGAGCACCGCGCGGTGACCGAGCTGGGGCGGCCAGACGCCGAGTACTGGAACAACCAGAAGGAGCTCCTGGAGCGAAGGCGGGCCGAGGTGGACACGGTGTGCAGACACAACTATGAGATCTTCGATAAC
E32-2	M28408	known		n/y	AAATCTGAGTGTCATTTCTACAACGGGACGCAGCGCGTGCGGCTTCTGGAAAGATACTTCTACAACCTGGAGGAGAACCTGCGCTTCGACAGCGACGTGGGCGAGTTCCGCGCGGTGACCGAGCTGGGGCGGCCAGACGCCGAGAACTGGAACAGCCAGCCGGAGTTCCTGGAGCAAAAGCGGGCCGAGGTGGACACGGTGTGCAGACACAACTATGAGATCTCGGATAAA
F33-1	M28408	known		y/y	AAATCTGAGTGTCATTTCTACAACGGGACGCAGCGCGTGCGGCTTCTGGAAAGATACTTCTACAACCTGGAGGAGAACCTGCGCTTCGACAGCGACGTGGGCGAGTTCCGCGCGGTGACCGAGCTGGGGCGGCCAGACGCCGAGAACTGGAACAGCCAGCCGGAGTTCCTGGAGCAAAAGCGGGCCGAGGTGGACACGGTGTGCAGACACAACTATGAGATCTCGGATAAA
F33-2	U88915	known		y/y	ACATCTGAGTGTCATTTCTACAACGGGACGCAGCGCGTGCGGCTTCTGGAAAGATACTTCTACAACCTGGAGGAGAACCTGCGCTTCGACAGCGACGTGGGCGAGTTCCGCGCGGTGACCGAGCTGGGGCGGCCAGACGCCGAGAACTGGAACAGCCAGCCGGAGTTCCTGGAGCAAAGGCGGGCCGCGGTGGACACGTACTGCAGACACAACTATGAGATCTTGGATAAA
F34-1	M28408	known		y/0	AAATCTGAGTGTCATTTCTACAACGGGACGCAGCGCGTGCGGCTTCTGGAAAGATACTTCTACAACCTGGAGGAGAACCTGCGCTTCGACAGCGACGTGGGCGAGTTCCGCGCGGTGACCGAGCTGGGGCGGCCAGACGCCGAGAACTGGAACAGCCAGCCGGAGTTCCTGGAGCAAAAGCGGGCCGAGGTGGACACGGTGTGCAGACACAACTATGAGATCTCGGATAAA
F34-2	U88925	known		y/0	ACATCTGAGTGTCATTTCTACAACGGGACGCAGCGCGTGCGGTTTCTGGAGAGATACATCTACAACCGGGAGGAGTACGTGCGCTTCGACAGCGACGTGGGCGAGTACCGCGCGGTGACCGAGCTGGGGCGGCCAGACGCCGAGTACTGGAACAGCCAGCCGGAGATCCTGGAGGATGCGCGGGCCACGGTGGACACGTATTGCAGACACAACTATGAGATCTTCGATAAC
F35-1	M28408	known		y/0	AAATCTGAGTGTCATTTCTACAACGGGACGCAGCGCGTGCGGCTTCTGGAAAGATACTTCTACAACCTGGAGGAGAACCTGCGCTTCGACAGCGACGTGGGCGAGTTCCGCGCGGTGACCGAGCTGGGGCGGCCAGACGCCGAGAACTGGAACAGCCAGCCGGAGTTCCTGGAGCAAAAGCGGGCCGAGGTGGACACGGTGTGCAGACACAACTATGAGATCTCGGATAAA
F35-2	U88925	known		y/0	ACATCTGAGTGTCATTTCTACAACGGGACGCAGCGCGTGCGGTTTCTGGAGAGATACATCTACAACCGGGAGGAGTACGTGCGCTTCGACAGCGACGTGGGCGAGTACCGCGCGGTGACCGAGCTGGGGCGGCCAGACGCCGAGTACTGGAACAGCCAGCCGGAGATCCTGGAGGATGCGCGGGCCACGGTGGACACGTATTGCAGACACAACTATGAGATCTTCGATAAC
F37-1	M28408	known		y/y	AAATCTGAGTGTCATTTCTACAACGGGACGCAGCGCGTGCGGCTTCTGGAAAGATACTTCTACAACCTGGAGGAGAACCTGCGCTTCGACAGCGACGTGGGCGAGTTCCGCGCGGTGACCGAGCTGGGGCGGCCAGACGCCGAGAACTGGAACAGCCAGCCGGAGTTCCTGGAGCAAAAGCGGGCCGAGGTGGACACGGTGTGCAGACACAACTATGAGATCTCGGATAAA
F37-2	U88925	known		y/n	ACATCTGAGTGTCATTTCTACAACGGGACGCAGCGCGTGCGGTTTCTGGAGAGATACATCTACAACCGGGAGGAGTACGTGCGCTTCGACAGCGACGTGGGCGAGTACCGCGCGGTGACCGAGCTGGGGCGGCCAGACGCCGAGTACTGGAACAGCCAGCCGGAGATCCTGGAGGATGCGCGGGCCACGGTGGACACGTATTGCAGACACAACTATGAGATCTTCGATAAC
F38-1	M28408	known		y/y	AAATCTGAGTGTCATTTCTACAACGGGACGCAGCGCGTGCGGCTTCTGGAAAGATACTTCTACAACCTGGAGGAGAACCTGCGCTTCGACAGCGACGTGGGCGAGTTCCGCGCGGTGACCGAGCTGGGGCGGCCAGACGCCGAGAACTGGAACAGCCAGCCGGAGTTCCTGGAGCAAAAGCGGGCCGAGGTGGACACGGTGTGCAGACACAACTATGAGATCTCGGATAAA
F38-2	U88915	known		y/y	ACATCTGAGTGTCATTTCTACAACGGGACGCAGCGCGTGCGGCTTCTGGAAAGATACTTCTACAACCTGGAGGAGAACCTGCGCTTCGACAGCGACGTGGGCGAGTTCCGCGCGGTGACCGAGCTGGGGCGGCCAGACGCCGAGAACTGGAACAGCCAGCCGGAGTTCCTGGAGCAAAGGCGGGCCGCGGTGGACACGTACTGCAGACACAACTATGAGATCTTGGATAAA
F39-1	M28408	known		y/y	AAATCTGAGTGTCATTTCTACAACGGGACGCAGCGCGTGCGGCTTCTGGAAAGATACTTCTACAACCTGGAGGAGAACCTGCGCTTCGACAGCGACGTGGGCGAGTTCCGCGCGGTGACCGAGCTGGGGCGGCCAGACGCCGAGAACTGGAACAGCCAGCCGGAGTTCCTGGAGCAAAAGCGGGCCGAGGTGGACACGGTGTGCAGACACAACTATGAGATCTCGGATAAA
F39-2	U88915	known		y/y	ACATCTGAGTGTCATTTCTACAACGGGACGCAGCGCGTGCGGCTTCTGGAAAGATACTTCTACAACCTGGAGGAGAACCTGCGCTTCGACAGCGACGTGGGCGAGTTCCGCGCGGTGACCGAGCTGGGGCGGCCAGACGCCGAGAACTGGAACAGCCAGCCGGAGTTCCTGGAGCAAAGGCGGGCCGCGGTGGACACGTACTGCAGACACAACTATGAGATCTTGGATAAA
F40-1	M28408	known		y/y	AAATCTGAGTGTCATTTCTACAACGGGACGCAGCGCGTGCGGCTTCTGGAAAGATACTTCTACAACCTGGAGGAGAACCTGCGCTTCGACAGCGACGTGGGCGAGTTCCGCGCGGTGACCGAGCTGGGGCGGCCAGACGCCGAGAACTGGAACAGCCAGCCGGAGTTCCTGGAGCAAAAGCGGGCCGAGGTGGACACGGTGTGCAGACACAACTATGAGATCTCGGATAAA
F40-2	M28408	known		y/y	AAATCTGAGTGTCATTTCTACAACGGGACGCAGCGCGTGCGGCTTCTGGAAAGATACTTCTACAACCTGGAGGAGAACCTGCGCTTCGACAGCGACGTGGGCGAGTTCCGCGCGGTGACCGAGCTGGGGCGGCCAGACGCCGAGAACTGGAACAGCCAGCCGGAGTTCCTGGAGCAAAAGCGGGCCGAGGTGGACACGGTGTGCAGACACAACTATGAGATCTCGGATAAA
F41-1	M28408	known		y/y	AAATCTGAGTGTCATTTCTACAACGGGACGCAGCGCGTGCGGCTTCTGGAAAGATACTTCTACAACCTGGAGGAGAACCTGCGCTTCGACAGCGACGTGGGCGAGTTCCGCGCGGTGACCGAGCTGGGGCGGCCAGACGCCGAGAACTGGAACAGCCAGCCGGAGTTCCTGGAGCAAAAGCGGGCCGAGGTGGACACGGTGTGCAGACACAACTATGAGATCTCGGATAAA
F41-2	M28408	known		y/y	AAATCTGAGTGTCATTTCTACAACGGGACGCAGCGCGTGCGGCTTCTGGAAAGATACTTCTACAACCTGGAGGAGAACCTGCGCTTCGACAGCGACGTGGGCGAGTTCCGCGCGGTGACCGAGCTGGGGCGGCCAGACGCCGAGAACTGGAACAGCCAGCCGGAGTTCCTGGAGCAAAAGCGGGCCGAGGTGGACACGGTGTGCAGACACAACTATGAGATCTCGGATAAA
F42-1	M28408	known		y/y	AAATCTGAGTGTCATTTCTACAACGGGACGCAGCGCGTGCGGCTTCTGGAAAGATACTTCTACAACCTGGAGGAGAACCTGCGCTTCGACAGCGACGTGGGCGAGTTCCGCGCGGTGACCGAGCTGGGGCGGCCAGACGCCGAGAACTGGAACAGCCAGCCGGAGTTCCTGGAGCAAAAGCGGGCCGAGGTGGACACGGTGTGCAGACACAACTATGAGATCTCGGATAAA
F42-2	U88925	known		y/n	ACATCTGAGTGTCATTTCTACAACGGGACGCAGCGCGTGCGGTTTCTGGAGAGATACATCTACAACCGGGAGGAGTACGTGCGCTTCGACAGCGACGTGGGCGAGTACCGCGCGGTGACCGAGCTGGGGCGGCCAGACGCCGAGTACTGGAACAGCCAGCCGGAGATCCTGGAGGATGCGCGGGCCACGGTGGACACGTATTGCAGACACAACTATGAGATCTTCGATAAC
F43-1	M28408	known		y/y	AAATCTGAGTGTCATTTCTACAACGGGACGCAGCGCGTGCGGCTTCTGGAAAGATACTTCTACAACCTGGAGGAGAACCTGCGCTTCGACAGCGACGTGGGCGAGTTCCGCGCGGTGACCGAGCTGGGGCGGCCAGACGCCGAGAACTGGAACAGCCAGCCGGAGTTCCTGGAGCAAAAGCGGGCCGAGGTGGACACGGTGTGCAGACACAACTATGAGATCTCGGATAAA
F43-2	U88925	known		y/n	ACATCTGAGTGTCATTTCTACAACGGGACGCAGCGCGTGCGGTTTCTGGAGAGATACATCTACAACCGGGAGGAGTACGTGCGCTTCGACAGCGACGTGGGCGAGTACCGCGCGGTGACCGAGCTGGGGCGGCCAGACGCCGAGTACTGGAACAGCCAGCCGGAGATCCTGGAGGATGCGCGGGCCACGGTGGACACGTATTGCAGACACAACTATGAGATCTTCGATAAC
F44-1	M28408	known		y/y	AAATCTGAGTGTCATTTCTACAACGGGACGCAGCGCGTGCGGCTTCTGGAAAGATACTTCTACAACCTGGAGGAGAACCTGCGCTTCGACAGCGACGTGGGCGAGTTCCGCGCGGTGACCGAGCTGGGGCGGCCAGACGCCGAGAACTGGAACAGCCAGCCGGAGTTCCTGGAGCAAAAGCGGGCCGAGGTGGACACGGTGTGCAGACACAACTATGAGATCTCGGATAAA
F44-2	U88925	known		y/y	ACATCTGAGTGTCATTTCTACAACGGGACGCAGCGCGTGCGGTTTCTGGAGAGATACATCTACAACCGGGAGGAGTACGTGCGCTTCGACAGCGACGTGGGCGAGTACCGCGCGGTGACCGAGCTGGGGCGGCCAGACGCCGAGTACTGGAACAGCCAGCCGGAGATCCTGGAGGATGCGCGGGCCACGGTGGACACGTATTGCAGACACAACTATGAGATCTTCGATAAC
F45-1	M28408	known		y/y	AAATCTGAGTGTCATTTCTACAACGGGACGCAGCGCGTGCGGCTTCTGGAAAGATACTTCTACAACCTGGAGGAGAACCTGCGCTTCGACAGCGACGTGGGCGAGTTCCGCGCGGTGACCGAGCTGGGGCGGCCAGACGCCGAGAACTGGAACAGCCAGCCGGAGTTCCTGGAGCAAAAGCGGGCCGAGGTGGACACGGTGTGCAGACACAACTATGAGATCTCGGATAAA
F45-2	M28408	known		y/y	AAATCTGAGTGTCATTTCTACAACGGGACGCAGCGCGTGCGGCTTCTGGAAAGATACTTCTACAACCTGGAGGAGAACCTGCGCTTCGACAGCGACGTGGGCGAGTTCCGCGCGGTGACCGAGCTGGGGCGGCCAGACGCCGAGAACTGGAACAGCCAGCCGGAGTTCCTGGAGCAAAAGCGGGCCGAGGTGGACACGGTGTGCAGACACAACTATGAGATCTCGGATAAA
F46-1	M28408	known		y/y	AAATCTGAGTGTCATTTCTACAACGGGACGCAGCGCGTGCGGCTTCTGGAAAGATACTTCTACAACCTGGAGGAGAACCTGCGCTTCGACAGCGACGTGGGCGAGTTCCGCGCGGTGACCGAGCTGGGGCGGCCAGACGCCGAGAACTGGAACAGCCAGCCGGAGTTCCTGGAGCAAAAGCGGGCCGAGGTGGACACGGTGTGCAGACACAACTATGAGATCTCGGATAAA
F46-2	U88925	known		y/y	ACATCTGAGTGTCATTTCTACAACGGGACGCAGCGCGTGCGGTTTCTGGAGAGATACATCTACAACCGGGAGGAGTACGTGCGCTTCGACAGCGACGTGGGCGAGTACCGCGCGGTGACCGAGCTGGGGCGGCCAGACGCCGAGTACTGGAACAGCCAGCCGGAGATCCTGGAGGATGCGCGGGCCACGGTGGACACGTATTGCAGACACAACTATGAGATCTTCGATAAC
F47-1	U88915	known		y/y	ACATCTGAGTGTCATTTCTACAACGGGACGCAGCGCGTGCGGCTTCTGGAAAGATACTTCTACAACCTGGAGGAGAACCTGCGCTTCGACAGCGACGTGGGCGAGTTCCGCGCGGTGACCGAGCTGGGGCGGCCAGACGCCGAGAACTGGAACAGCCAGCCGGAGTTCCTGGAGCAAAGGCGGGCCGCGGTGGACACGTACTGCAGACACAACTATGAGATCTTGGATAAA
F47-2	U88915	known		y/y	ACATCTGAGTGTCATTTCTACAACGGGACGCAGCGCGTGCGGCTTCTGGAAAGATACTTCTACAACCTGGAGGAGAACCTGCGCTTCGACAGCGACGTGGGCGAGTTCCGCGCGGTGACCGAGCTGGGGCGGCCAGACGCCGAGAACTGGAACAGCCAGCCGGAGTTCCTGGAGCAAAGGCGGGCCGCGGTGGACACGTACTGCAGACACAACTATGAGATCTTGGATAAA
F48-1	M28408	known		y/y	AAATCTGAGTGTCATTTCTACAACGGGACGCAGCGCGTGCGGCTTCTGGAAAGATACTTCTACAACCTGGAGGAGAACCTGCGCTTCGACAGCGACGTGGGCGAGTTCCGCGCGGTGACCGAGCTGGGGCGGCCAGACGCCGAGAACTGGAACAGCCAGCCGGAGTTCCTGGAGCAAAAGCGGGCCGAGGTGGACACGGTGTGCAGACACAACTATGAGATCTCGGATAAA
F48-2	U88925	known		y/y	ACATCTGAGTGTCATTTCTACAACGGGACGCAGCGCGTGCGGTTTCTGGAGAGATACATCTACAACCGGGAGGAGTACGTGCGCTTCGACAGCGACGTGGGCGAGTACCGCGCGGTGACCGAGCTGGGGCGGCCAGACGCCGAGTACTGGAACAGCCAGCCGGAGATCCTGGAGGATGCGCGGGCCACGGTGGACACGTATTGCAGACACAACTATGAGATCTTCGATAAC
F49-1	M28408	known		y/y	AAATCTGAGTGTCATTTCTACAACGGGACGCAGCGCGTGCGGCTTCTGGAAAGATACTTCTACAACCTGGAGGAGAACCTGCGCTTCGACAGCGACGTGGGCGAGTTCCGCGCGGTGACCGAGCTGGGGCGGCCAGACGCCGAGAACTGGAACAGCCAGCCGGAGTTCCTGGAGCAAAAGCGGGCCGAGGTGGACACGGTGTGCAGACACAACTATGAGATCTCGGATAAA
F49-2	U88915	known		y/y	ACATCTGAGTGTCATTTCTACAACGGGACGCAGCGCGTGCGGCTTCTGGAAAGATACTTCTACAACCTGGAGGAGAACCTGCGCTTCGACAGCGACGTGGGCGAGTTCCGCGCGGTGACCGAGCTGGGGCGGCCAGACGCCGAGAACTGGAACAGCCAGCCGGAGTTCCTGGAGCAAAGGCGGGCCGCGGTGGACACGTACTGCAGACACAACTATGAGATCTTGGATAAA
F50-1	M28408	known		y/0	AAATCTGAGTGTCATTTCTACAACGGGACGCAGCGCGTGCGGCTTCTGGAAAGATACTTCTACAACCTGGAGGAGAACCTGCGCTTCGACAGCGACGTGGGCGAGTTCCGCGCGGTGACCGAGCTGGGGCGGCCAGACGCCGAGAACTGGAACAGCCAGCCGGAGTTCCTGGAGCAAAAGCGGGCCGAGGTGGACACGGTGTGCAGACACAACTATGAGATCTCGGATAAA
F50-2	M28408	known		y/0	AAATCTGAGTGTCATTTCTACAACGGGACGCAGCGCGTGCGGCTTCTGGAAAGATACTTCTACAACCTGGAGGAGAACCTGCGCTTCGACAGCGACGTGGGCGAGTTCCGCGCGGTGACCGAGCTGGGGCGGCCAGACGCCGAGAACTGGAACAGCCAGCCGGAGTTCCTGGAGCAAAAGCGGGCCGAGGTGGACACGGTGTGCAGACACAACTATGAGATCTCGGATAAA
G51-1	U88915	known		y/y	ACATCTGAGTGTCATTTCTACAACGGGACGCAGCGCGTGCGGCTTCTGGAAAGATACTTCTACAACCTGGAGGAGAACCTGCGCTTCGACAGCGACGTGGGCGAGTTCCGCGCGGTGACCGAGCTGGGGCGGCCAGACGCCGAGAACTGGAACAGCCAGCCGGAGTTCCTGGAGCAAAGGCGGGCCGCGGTGGACACGTACTGCAGACACAACTATGAGATCTTGGATAAA
G51-2	K00124	known		y/y	ACATCTGAGTGTCATTTCTACAACGGGACGCAGCACGTGCGGTTTCTGGAGAGATTCATCTACAACCGGGAGGAGAACCTGCGCTTCGACAGCGACGTGGGCGAGTACCGCGCGGTGACAGAGCTGGGGCGGCCAGACGCCGAGAACTGGAACAGCCAGCCGGAGATCCTGGAGGATGCGCGGGCCTCGGTGGACACGTACTGCAGACACAACTATGAGATCTCGGATAAA
G52-1	U88915	known		y/0	ACATCTGAGTGTCATTTCTACAACGGGACGCAGCGCGTGCGGCTTCTGGAAAGATACTTCTACAACCTGGAGGAGAACCTGCGCTTCGACAGCGACGTGGGCGAGTTCCGCGCGGTGACCGAGCTGGGGCGGCCAGACGCCGAGAACTGGAACAGCCAGCCGGAGTTCCTGGAGCAAAGGCGGGCCGCGGTGGACACGTACTGCAGACACAACTATGAGATCTTGGATAAA
G52-2	U88915	known		y/0	ACATCTGAGTGTCATTTCTACAACGGGACGCAGCGCGTGCGGCTTCTGGAAAGATACTTCTACAACCTGGAGGAGAACCTGCGCTTCGACAGCGACGTGGGCGAGTTCCGCGCGGTGACCGAGCTGGGGCGGCCAGACGCCGAGAACTGGAACAGCCAGCCGGAGTTCCTGGAGCAAAGGCGGGCCGCGGTGGACACGTACTGCAGACACAACTATGAGATCTTGGATAAA
G53-1	U88915	known		y/y	ACATCTGAGTGTCATTTCTACAACGGGACGCAGCGCGTGCGGCTTCTGGAAAGATACTTCTACAACCTGGAGGAGAACCTGCGCTTCGACAGCGACGTGGGCGAGTTCCGCGCGGTGACCGAGCTGGGGCGGCCAGACGCCGAGAACTGGAACAGCCAGCCGGAGTTCCTGGAGCAAAGGCGGGCCGCGGTGGACACGTACTGCAGACACAACTATGAGATCTTGGATAAA
G53-2	U88915	known		y/y	ACATCTGAGTGTCATTTCTACAACGGGACGCAGCGCGTGCGGCTTCTGGAAAGATACTTCTACAACCTGGAGGAGAACCTGCGCTTCGACAGCGACGTGGGCGAGTTCCGCGCGGTGACCGAGCTGGGGCGGCCAGACGCCGAGAACTGGAACAGCCAGCCGGAGTTCCTGGAGCAAAGGCGGGCCGCGGTGGACACGTACTGCAGACACAACTATGAGATCTTGGATAAA
G54-1	U88915	known		y/y	ACATCTGAGTGTCATTTCTACAACGGGACGCAGCGCGTGCGGCTTCTGGAAAGATACTTCTACAACCTGGAGGAGAACCTGCGCTTCGACAGCGACGTGGGCGAGTTCCGCGCGGTGACCGAGCTGGGGCGGCCAGACGCCGAGAACTGGAACAGCCAGCCGGAGTTCCTGGAGCAAAGGCGGGCCGCGGTGGACACGTACTGCAGACACAACTATGAGATCTTGGATAAA
G54-2	NB3	new		y/n	ACATCTGAGTGTCATTTCTACAACGGGACGCAGCGCGTGCGGCTTCTGGTCAGATCCATCTACAACAGGGAGGAGTACGCGCGCTTCGACAGCGACGTGGGCGAGTACCGCGCGGTGACGGAGCTGGGGCGGCCAGACGCCGAGTACTGGAACAGCCAGAAGGAGGTCCTGGAGCAAAAGCGGGCCGAGGTGGACACGGTGTGCAGACACAACTATGAGATCTTGGATAAA
G55-1	U88915	known		y/y	ACATCTGAGTGTCATTTCTACAACGGGACGCAGCGCGTGCGGCTTCTGGAAAGATACTTCTACAACCTGGAGGAGAACCTGCGCTTCGACAGCGACGTGGGCGAGTTCCGCGCGGTGACCGAGCTGGGGCGGCCAGACGCCGAGAACTGGAACAGCCAGCCGGAGTTCCTGGAGCAAAGGCGGGCCGCGGTGGACACGTACTGCAGACACAACTATGAGATCTTGGATAAA
G55-2	AY740501	known		y/y	AAATCTGAGTGTCATTTCTACAACGGGACGCAGCGCGTGCGGTTTCTGAAAAGATACTTCTACAACCTGGAGGAGAACCTGCGCTTCGACAGCGACGTGGGCGAGTTCCGCGCGGTGACCGAGCTGGGGCGGCCAGACGCCGAGAACTGGAACAGCCAGCCGGAGATCCTGGAGCAAAAGCGGGCCGCGGTGGACACGTACTGCAGACACAACTATGAGATCTTGGATAAA
G56-1	NB24	new		y/n	ACATCTGAGTGTCATTTCTACAACGGGACGCAGCGCGTGCGGCATCTGGTCAGATTCATCTACAACCGAGAGGAGTTCGTGCGCTTCGACAGCGACTTGGGCGAGCACCGCGCGGTGACCGAGCTGGGGCGGCCAGACGCCGAGTACTGGAACAACCAGAAGGAGCTCCTGGAGCGAAGGCGGGCCGAGGTGGACACGGTGTGCAGACACAACTATGAGATCTTCGATAAC
G56-2	K00124	known		y/y	ACATCTGAGTGTCATTTCTACAACGGGACGCAGCACGTGCGGTTTCTGGAGAGATTCATCTACAACCGGGAGGAGAACCTGCGCTTCGACAGCGACGTGGGCGAGTACCGCGCGGTGACAGAGCTGGGGCGGCCAGACGCCGAGAACTGGAACAGCCAGCCGGAGATCCTGGAGGATGCGCGGGCCTCGGTGGACACGTACTGCAGACACAACTATGAGATCTCGGATAAA
G57-1	U88915	known		y/y	ACATCTGAGTGTCATTTCTACAACGGGACGCAGCGCGTGCGGCTTCTGGAAAGATACTTCTACAACCTGGAGGAGAACCTGCGCTTCGACAGCGACGTGGGCGAGTTCCGCGCGGTGACCGAGCTGGGGCGGCCAGACGCCGAGAACTGGAACAGCCAGCCGGAGTTCCTGGAGCAAAGGCGGGCCGCGGTGGACACGTACTGCAGACACAACTATGAGATCTTGGATAAA
G57-2	K00124	known		y/y	ACATCTGAGTGTCATTTCTACAACGGGACGCAGCACGTGCGGTTTCTGGAGAGATTCATCTACAACCGGGAGGAGAACCTGCGCTTCGACAGCGACGTGGGCGAGTACCGCGCGGTGACAGAGCTGGGGCGGCCAGACGCCGAGAACTGGAACAGCCAGCCGGAGATCCTGGAGGATGCGCGGGCCTCGGTGGACACGTACTGCAGACACAACTATGAGATCTCGGATAAA
G58-1	U88915	known		y/y	ACATCTGAGTGTCATTTCTACAACGGGACGCAGCGCGTGCGGCTTCTGGAAAGATACTTCTACAACCTGGAGGAGAACCTGCGCTTCGACAGCGACGTGGGCGAGTTCCGCGCGGTGACCGAGCTGGGGCGGCCAGACGCCGAGAACTGGAACAGCCAGCCGGAGTTCCTGGAGCAAAGGCGGGCCGCGGTGGACACGTACTGCAGACACAACTATGAGATCTTGGATAAA
G58-2	NB4	new		y/n	ACATCTGAGTGTCATTTCTACAACGGGACGCAGCGCGTGCGGCTTCTGGTCAGATCCATCTACAACCGGGAGGAGTACGCGCGCTTCGACAGCGATGTGGGCGAGTACCGCGCGGTGACGGAGCTGGGGCGGCCAGACGCCGAGTACTGGAACAGCCAGAAGGAGGTCCTGGAGCAAAGGCGGGCCGAGGTGGACACGGTGTGCAGACACAACTATGAGATCTTGGATAAA
G59-1	U88915	known		y/y	ACATCTGAGTGTCATTTCTACAACGGGACGCAGCGCGTGCGGCTTCTGGAAAGATACTTCTACAACCTGGAGGAGAACCTGCGCTTCGACAGCGACGTGGGCGAGTTCCGCGCGGTGACCGAGCTGGGGCGGCCAGACGCCGAGAACTGGAACAGCCAGCCGGAGTTCCTGGAGCAAAGGCGGGCCGCGGTGGACACGTACTGCAGACACAACTATGAGATCTTGGATAAA
G59-2	NB24	new		y/n	ACATCTGAGTGTCATTTCTACAACGGGACGCAGCGCGTGCGGCATCTGGTCAGATTCATCTACAACCGAGAGGAGTTCGTGCGCTTCGACAGCGACTTGGGCGAGCACCGCGCGGTGACCGAGCTGGGGCGGCCAGACGCCGAGTACTGGAACAACCAGAAGGAGCTCCTGGAGCGAAGGCGGGCCGAGGTGGACACGGTGTGCAGACACAACTATGAGATCTTCGATAAC
G60-1	U88915	known		y/0	ACATCTGAGTGTCATTTCTACAACGGGACGCAGCGCGTGCGGCTTCTGGAAAGATACTTCTACAACCTGGAGGAGAACCTGCGCTTCGACAGCGACGTGGGCGAGTTCCGCGCGGTGACCGAGCTGGGGCGGCCAGACGCCGAGAACTGGAACAGCCAGCCGGAGTTCCTGGAGCAAAGGCGGGCCGCGGTGGACACGTACTGCAGACACAACTATGAGATCTTGGATAAA
G60-2	NB24	new		y/0	ACATCTGAGTGTCATTTCTACAACGGGACGCAGCGCGTGCGGCATCTGGTCAGATTCATCTACAACCGAGAGGAGTTCGTGCGCTTCGACAGCGACTTGGGCGAGCACCGCGCGGTGACCGAGCTGGGGCGGCCAGACGCCGAGTACTGGAACAACCAGAAGGAGCTCCTGGAGCGAAGGCGGGCCGAGGTGGACACGGTGTGCAGACACAACTATGAGATCTTCGATAAC
G61-1	U88915	known		y/0	ACATCTGAGTGTCATTTCTACAACGGGACGCAGCGCGTGCGGCTTCTGGAAAGATACTTCTACAACCTGGAGGAGAACCTGCGCTTCGACAGCGACGTGGGCGAGTTCCGCGCGGTGACCGAGCTGGGGCGGCCAGACGCCGAGAACTGGAACAGCCAGCCGGAGTTCCTGGAGCAAAGGCGGGCCGCGGTGGACACGTACTGCAGACACAACTATGAGATCTTGGATAAA
G61-2	NB24	new		y/0	ACATCTGAGTGTCATTTCTACAACGGGACGCAGCGCGTGCGGCATCTGGTCAGATTCATCTACAACCGAGAGGAGTTCGTGCGCTTCGACAGCGACTTGGGCGAGCACCGCGCGGTGACCGAGCTGGGGCGGCCAGACGCCGAGTACTGGAACAACCAGAAGGAGCTCCTGGAGCGAAGGCGGGCCGAGGTGGACACGGTGTGCAGACACAACTATGAGATCTTCGATAAC
G62-1	U88915	known		y/0	ACATCTGAGTGTCATTTCTACAACGGGACGCAGCGCGTGCGGCTTCTGGAAAGATACTTCTACAACCTGGAGGAGAACCTGCGCTTCGACAGCGACGTGGGCGAGTTCCGCGCGGTGACCGAGCTGGGGCGGCCAGACGCCGAGAACTGGAACAGCCAGCCGGAGTTCCTGGAGCAAAGGCGGGCCGCGGTGGACACGTACTGCAGACACAACTATGAGATCTTGGATAAA
G62-2	U88915	known		y/0	ACATCTGAGTGTCATTTCTACAACGGGACGCAGCGCGTGCGGCTTCTGGAAAGATACTTCTACAACCTGGAGGAGAACCTGCGCTTCGACAGCGACGTGGGCGAGTTCCGCGCGGTGACCGAGCTGGGGCGGCCAGACGCCGAGAACTGGAACAGCCAGCCGGAGTTCCTGGAGCAAAGGCGGGCCGCGGTGGACACGTACTGCAGACACAACTATGAGATCTTGGATAAA
G63-1	U88915	known		y/0	ACATCTGAGTGTCATTTCTACAACGGGACGCAGCGCGTGCGGCTTCTGGAAAGATACTTCTACAACCTGGAGGAGAACCTGCGCTTCGACAGCGACGTGGGCGAGTTCCGCGCGGTGACCGAGCTGGGGCGGCCAGACGCCGAGAACTGGAACAGCCAGCCGGAGTTCCTGGAGCAAAGGCGGGCCGCGGTGGACACGTACTGCAGACACAACTATGAGATCTTGGATAAA
G63-2	NB24	new		y/0	ACATCTGAGTGTCATTTCTACAACGGGACGCAGCGCGTGCGGCATCTGGTCAGATTCATCTACAACCGAGAGGAGTTCGTGCGCTTCGACAGCGACTTGGGCGAGCACCGCGCGGTGACCGAGCTGGGGCGGCCAGACGCCGAGTACTGGAACAACCAGAAGGAGCTCCTGGAGCGAAGGCGGGCCGAGGTGGACACGGTGTGCAGACACAACTATGAGATCTTCGATAAC
Espelette population (France)
JJM0202-1	NE9	new		y/n	AAATCTGAGTGTCATTTCTACAACGGACCGCAGCGCGTGCGGCTTCTGGAAAGATACTTCTACAACCTGGAGGAGAACCTGCGCTTCGACAGCGACGTGGGCGAGTACCGCGCGGTGACCGAGCTGGGGCGGCCAGACGCCGAGAACTGGAACAGCCAGCCGGAGCTCCTGGAGCAAAGGCGGGCCGCGGTGGACACGTATTGCAGACACAACTATGAGATCTCGGATAAA
JJM0202-2	AH002028	known		y/y	AAATCTGAGTGTCATTTCTACAACGGGACGCAGCGCGTGCGGTTTCTGAAAAGATACTTCTACAACCTGGAGGAGAACCTGCGCTTCGACAGCGACGTGGGCGAGTTCCGCGCGGTGACCGAGCTGGGGCGGCCAGACGCCGAGAACTGGAACAGCCAGCCGGAGATCCTGGAGCAAAAGCGGGCCGCGGTGGACACGTACTGCAGACACAACTATGAGATCTTCGATAAC
JJM0203A-1	U28489	known		y/0	ACATCTGAGTGTCATTTCTACAACGGGACGCAGCGCGTGCGGCTTCTGGAAAGATACTTCTACAACCTGGAGGAGAACCTGCGCTTCGACAGCGACGTGGGCGAGTTCCGCGCGGTGACCGAGCTGGGGCGGCCAGACGCCGAGAACTGGAACAGCCAGCCGGAGTTCCTGGAGGAAAGGCGGGCCGCGGTGGACACGTACTGCAGACACAACTATGAGATCTCGGATAAA
JJM0203A-2	NE30	new		y/0	ACATCTGAGTGTCATTTCTACAACGGGGAGCAGCGCGTGCGGCTTCTGGAAAGATACTTCTACAACCTGGAGGAGAACCTGCGCTTCGACAGCGACGTGGGCGAGTTCCGCGCGGTGACCGAGCTGGGGCGGCCAGACGCCGAGAACTGGAACAGCCAGCCGGAGTTCCTGGAGGAAAGGCGGGCCGCGGTGGACACGTACTGCAGACACAACTATGAGATCTCGAATAAA
JJM0204-1	NE4	new		y/0	AAATCTGAGTGTCATTTCTACAACGGGACGCAGCGCGTGCGGCATCTGGTCAGATTCATCTACAACCGAGAGGAGTTCGTGCGCTTCGACAGCGACTTGGGCGAGCACCGCGCGGTGACCGAGCTGGGGCGGCCAGACGCCGAGTACTGGAACAACCAGAAGGAGCTCCTGGAGCGAACGCGGGCCGAGGTGGACACGGTGTGCAGACACAACTATGAGATCTCGGATAAA
JJM0204-2	K00124	known		y/0	ACATCTGAGTGTCATTTCTACAACGGGACGCAGCACGTGCGGTTTCTGGAGAGATTCATCTACAACCGGGAGGAGAACCTGCGCTTCGACAGCGACGTGGGCGAGTACCGCGCGGTGACAGAGCTGGGGCGGCCAGACGCCGAGAACTGGAACAGCCAGCCGGAGATCCTGGAGGATGCGCGGGCCTCGGTGGACACGTACTGCAGACACAACTATGAGATCTCGGATAAA
JJM0205-1	NE12	new		y/0	ACATCTGAGTGTCATTTCTACAACGGGACGCAGCGCGTGCGGTTTCTGGAAAGATACTTCTACAACCGGGAGGAGAACGTGCGCTTCGACAGCGACGTGGGCGAGTTCCGCGCGGTGACCGAGCTGGGGCGGCCAGACGCCGAGAACTGGAACAGCCAGCCGGAGTTCCTGGAGGAAACGCGGGCCGCGGTGGACACGTACTGCAGACACAACTATGAGATCTTGGATATA
JJM0205-2	NE13	new		y/0	ACATCTGAGTGTCATTTCTACAACGGACCGCAGCGCGTGCGGCTTCTGGAGAGATACATCTACAACCTGGAGGAGTACCTGCGCTTCGACAGCGACGTGGGCGAGTACCGCGCGGTGACCGAGCTGGGGCGGCCAGACGCCGAGTACTGGAACAGCCAGCCGGAGATCCTGGAGGATGAGCGGGCCACGGTGGACACGTATTGCAGACACAACTATGAGATCTCGGATATA
JJM0206-1	M36939	known		y/y	AAATCTGAGTGTCATTTCTACAACGGGACGCAGCGCGTGCGGCTTCTGGTAAGATACTTCTACAACCTGGAGGAGAACCTGCGCTTCGACAGCGACGTGGGCGAGTTCCGCGCGGTGACCGAGCTGGGGCGGCCAGACGCCGAGAACTGGAACAGCCAGCCGGAGTTCCTGGAGCAAAAGCGGGCCGAGGTGGACACGGTGTGCAGACACAACTATGAGATCTTCGATAAC
JJM0206-2	AH002028	known		y/y	AAATCTGAGTGTCATTTCTACAACGGGACGCAGCGCGTGCGGTTTCTGAAAAGATACTTCTACAACCTGGAGGAGAACCTGCGCTTCGACAGCGACGTGGGCGAGTTCCGCGCGGTGACCGAGCTGGGGCGGCCAGACGCCGAGAACTGGAACAGCCAGCCGGAGATCCTGGAGCAAAAGCGGGCCGCGGTGGACACGTACTGCAGACACAACTATGAGATCTTCGATAAC
JJM0208-1	NE33	new		y/0	AAATCTGAGTGTCATTTCTACAACGGACCGCAGCGCGTGCGGCTTCTGGAAAGATACTTCTACAACCTGGAGGAGAACCTGCGCTTCGACAGCGACGTGGGCGAGTTCCGCGCGGTGACCGAGCTGGGGCGGCCAGACGCCGAGAACTGGAACAGCCAGCCGGAGCTCCTGGAGCAAAGGCGGGCCGCGGTGGACACGTATTGCAGACACAACTATGAGATCTTGGATAAA
JJM0208-2	U88915	known		y/0	ACATCTGAGTGTCATTTCTACAACGGGACGCAGCGCGTGCGGCTTCTGGAAAGATACTTCTACAACCTGGAGGAGAACCTGCGCTTCGACAGCGACGTGGGCGAGTTCCGCGCGGTGACCGAGCTGGGGCGGCCAGACGCCGAGAACTGGAACAGCCAGCCGGAGTTCCTGGAGCAAAGGCGGGCCGCGGTGGACACGTACTGCAGACACAACTATGAGATCTTGGATAAA
JJM0210-1	AY740487	known		n/y	AAATCTGAGTGTCATTTCTACAACGGGACGCAGCGCGTGCGGTTTCTGAAAAGATACTTCTACAACCTGGAGGAGAACCTGCGCTTCGACAGCGACGTGGGCGAGTTCCGCGCGGTGACCGAGCTGGGGCGGCCAGACGCCGAGAACTGGAACAGCCAGCCGGAGATCCTGGAGCAAAAGCGGGCCGAGGTGGACACGGTGTGCAGACACAACTATGAGATCTTGGATAAA
JJM0210-2	AY740487	known		n/y	AAATCTGAGTGTCATTTCTACAACGGGACGCAGCGCGTGCGGTTTCTGAAAAGATACTTCTACAACCTGGAGGAGAACCTGCGCTTCGACAGCGACGTGGGCGAGTTCCGCGCGGTGACCGAGCTGGGGCGGCCAGACGCCGAGAACTGGAACAGCCAGCCGGAGATCCTGGAGCAAAAGCGGGCCGAGGTGGACACGGTGTGCAGACACAACTATGAGATCTTGGATAAA
JJM0901-1	AY740487	known		y/0	AAATCTGAGTGTCATTTCTACAACGGGACGCAGCGCGTGCGGTTTCTGAAAAGATACTTCTACAACCTGGAGGAGAACCTGCGCTTCGACAGCGACGTGGGCGAGTTCCGCGCGGTGACCGAGCTGGGGCGGCCAGACGCCGAGAACTGGAACAGCCAGCCGGAGATCCTGGAGCAAAAGCGGGCCGAGGTGGACACGGTGTGCAGACACAACTATGAGATCTTGGATAAA
JJM0901-2	K00124	known		y/0	ACATCTGAGTGTCATTTCTACAACGGGACGCAGCACGTGCGGTTTCTGGAGAGATTCATCTACAACCGGGAGGAGAACCTGCGCTTCGACAGCGACGTGGGCGAGTACCGCGCGGTGACAGAGCTGGGGCGGCCAGACGCCGAGAACTGGAACAGCCAGCCGGAGATCCTGGAGGATGCGCGGGCCTCGGTGGACACGTACTGCAGACACAACTATGAGATCTCGGATAAA
JJM0903-1	AH002028	known		y/y	AAATCTGAGTGTCATTTCTACAACGGGACGCAGCGCGTGCGGTTTCTGAAAAGATACTTCTACAACCTGGAGGAGAACCTGCGCTTCGACAGCGACGTGGGCGAGTTCCGCGCGGTGACCGAGCTGGGGCGGCCAGACGCCGAGAACTGGAACAGCCAGCCGGAGATCCTGGAGCAAAAGCGGGCCGCGGTGGACACGTACTGCAGACACAACTATGAGATCTTCGATAAC
JJM0903-2	U88915	known		y/y	ACATCTGAGTGTCATTTCTACAACGGGACGCAGCGCGTGCGGCTTCTGGAAAGATACTTCTACAACCTGGAGGAGAACCTGCGCTTCGACAGCGACGTGGGCGAGTTCCGCGCGGTGACCGAGCTGGGGCGGCCAGACGCCGAGAACTGGAACAGCCAGCCGGAGTTCCTGGAGCAAAGGCGGGCCGCGGTGGACACGTACTGCAGACACAACTATGAGATCTTGGATAAA
JJM0904-1	M28408	known		y/y	AAATCTGAGTGTCATTTCTACAACGGGACGCAGCGCGTGCGGCTTCTGGAAAGATACTTCTACAACCTGGAGGAGAACCTGCGCTTCGACAGCGACGTGGGCGAGTTCCGCGCGGTGACCGAGCTGGGGCGGCCAGACGCCGAGAACTGGAACAGCCAGCCGGAGTTCCTGGAGCAAAAGCGGGCCGAGGTGGACACGGTGTGCAGACACAACTATGAGATCTCGGATAAA
JJM0904-2	NE8	new		y/n	ACATCTGAGTGTCATTTCTACAACGGGACGCAGCACGTGCGGTTTCTGGAGAGATTCATCTACAACCGGGAGGAGAACCTGCGCTTCGACAGCGACGTGGGCGAGTACCGCGCGGTGACAGAGCTGGGGCGGCCAGACGCCGAGAACTGGAACAGCCAGCCGGAGATCCTGGAGGATGCGCGGGCCTCGGTGGACACGTACTGCAGACACAACTATGAGATCTCGGATACA
JJM0905-1	M28408	known		y/y	AAATCTGAGTGTCATTTCTACAACGGGACGCAGCGCGTGCGGCTTCTGGAAAGATACTTCTACAACCTGGAGGAGAACCTGCGCTTCGACAGCGACGTGGGCGAGTTCCGCGCGGTGACCGAGCTGGGGCGGCCAGACGCCGAGAACTGGAACAGCCAGCCGGAGTTCCTGGAGCAAAAGCGGGCCGAGGTGGACACGGTGTGCAGACACAACTATGAGATCTCGGATAAA
JJM0905-2	NE8	new		y/y	ACATCTGAGTGTCATTTCTACAACGGGACGCAGCACGTGCGGTTTCTGGAGAGATTCATCTACAACCGGGAGGAGAACCTGCGCTTCGACAGCGACGTGGGCGAGTACCGCGCGGTGACAGAGCTGGGGCGGCCAGACGCCGAGAACTGGAACAGCCAGCCGGAGATCCTGGAGGATGCGCGGGCCTCGGTGGACACGTACTGCAGACACAACTATGAGATCTCGGATACA
JJM0906-1	NE14	new		y/y	AAATCTGAGTGTCATTTCTACAACAGGACGCAGCGCGTGCGGCTTCTGGAAAGATACTTCTACAACCTGGAGGAGAACCTGCGCTTCGACAGCGACGTGGGCGAGTTCCGCGCGGTGACCGAGCTGGGGCGGCCAGACGCCGAGAACTGGAACAGCCAGCCGGAGTTCCTGGAGCAAAAGCGGGCCGAGGTGGACACGGTGTGCAGACACAACTATGAGATCTCGGATAAA
JJM0906-2	AY740487	known		y/y	AAATCTGAGTGTCATTTCTACAACGGGACGCAGCGCGTGCGGTTTCTGAAAAGATACTTCTACAACCTGGAGGAGAACCTGCGCTTCGACAGCGACGTGGGCGAGTTCCGCGCGGTGACCGAGCTGGGGCGGCCAGACGCCGAGAACTGGAACAGCCAGCCGGAGATCCTGGAGCAAAAGCGGGCCGAGGTGGACACGGTGTGCAGACACAACTATGAGATCTTGGATAAA
JJM0908-1	M28408	known		y/y	AAATCTGAGTGTCATTTCTACAACGGGACGCAGCGCGTGCGGCTTCTGGAAAGATACTTCTACAACCTGGAGGAGAACCTGCGCTTCGACAGCGACGTGGGCGAGTTCCGCGCGGTGACCGAGCTGGGGCGGCCAGACGCCGAGAACTGGAACAGCCAGCCGGAGTTCCTGGAGCAAAAGCGGGCCGAGGTGGACACGGTGTGCAGACACAACTATGAGATCTCGGATAAA
JJM0908-2	NE15	new		y/n	ACATCTGAGTGTCATTTCTACAACGGACCGCAGCACGTGCGGTTTCTGGTGAGATTCATCTACAACCGGGAGGAGAACCTGCGCTTCGACAGCGACGTGGGCGAGTACCGCGCGGTGACAGAGCTGGGGCGGCCAGACGCCGAGAACTGGAACAGCCAGCCGGAGATCCTGGAGGATGCGCGGGCCTCGGTGGACACGTACTGCAGACACAACTATGAGATCTCGGATACA
JJM0909-1	AH002028	known		0/y	AAATCTGAGTGTCATTTCTACAACGGGACGCAGCGCGTGCGGTTTCTGAAAAGATACTTCTACAACCTGGAGGAGAACCTGCGCTTCGACAGCGACGTGGGCGAGTTCCGCGCGGTGACCGAGCTGGGGCGGCCAGACGCCGAGAACTGGAACAGCCAGCCGGAGATCCTGGAGCAAAAGCGGGCCGCGGTGGACACGTACTGCAGACACAACTATGAGATCTTCGATAAC
JJM0909-2	M28408	known		0/y	AAATCTGAGTGTCATTTCTACAACGGGACGCAGCGCGTGCGGCTTCTGGAAAGATACTTCTACAACCTGGAGGAGAACCTGCGCTTCGACAGCGACGTGGGCGAGTTCCGCGCGGTGACCGAGCTGGGGCGGCCAGACGCCGAGAACTGGAACAGCCAGCCGGAGTTCCTGGAGCAAAAGCGGGCCGAGGTGGACACGGTGTGCAGACACAACTATGAGATCTCGGATAAA
JJM0910-1	AH002028	known		0/y	AAATCTGAGTGTCATTTCTACAACGGGACGCAGCGCGTGCGGTTTCTGAAAAGATACTTCTACAACCTGGAGGAGAACCTGCGCTTCGACAGCGACGTGGGCGAGTTCCGCGCGGTGACCGAGCTGGGGCGGCCAGACGCCGAGAACTGGAACAGCCAGCCGGAGATCCTGGAGCAAAAGCGGGCCGCGGTGGACACGTACTGCAGACACAACTATGAGATCTTCGATAAC
JJM0910-2	M28408	known		0/y	AAATCTGAGTGTCATTTCTACAACGGGACGCAGCGCGTGCGGCTTCTGGAAAGATACTTCTACAACCTGGAGGAGAACCTGCGCTTCGACAGCGACGTGGGCGAGTTCCGCGCGGTGACCGAGCTGGGGCGGCCAGACGCCGAGAACTGGAACAGCCAGCCGGAGTTCCTGGAGCAAAAGCGGGCCGAGGTGGACACGGTGTGCAGACACAACTATGAGATCTCGGATAAA
JJM0911-1	M28408	known		n/y	AAATCTGAGTGTCATTTCTACAACGGGACGCAGCGCGTGCGGCTTCTGGAAAGATACTTCTACAACCTGGAGGAGAACCTGCGCTTCGACAGCGACGTGGGCGAGTTCCGCGCGGTGACCGAGCTGGGGCGGCCAGACGCCGAGAACTGGAACAGCCAGCCGGAGTTCCTGGAGCAAAAGCGGGCCGAGGTGGACACGGTGTGCAGACACAACTATGAGATCTCGGATAAA
JJM0911-2	NE3	new		y/y	ACATCTGAGTGTCATTTCTACAACGGGACGCAGCGCGTGCGGCATCTGGTCAGATCCATCTACAACCGAGAGGAGTACGTGCGCTTCGACAGCGACGTGGGCGAGCACCGCGCGGTGACCGAGCTGGGGCGGCCAGACGCCGAGTACTGGAACAGCCAGAAGGAGCTCCTGGAGCGGAGGCGGGCGGAGGTGGACACGGTGTGCAGACACAACTATGAGATCTCGGATACA
MJJ0101-1	U88937	known		y/0	AAATCTGAGTGTCATTTCTACAACGGGACGCAGCGCGTGCGGTTTCTGAAAAGATACTTCTACAACCTGGAGGAGAACCTGCGCTTCGACAGCGACGTGGGCGAGTTCCGCGCGGTGACCGAGCTGGGGCGGCCAGACGCCGAGAACTGGAACAGCCAGCCGGAGATCCTGGAGGATGCGCGGGCCGCGGTGGACACGTACTGCAGATACAACTATGAGATCTTGGATAAA
MJJ0101-2	NE11	new		y/0	AAATCTGAGTGTCATTTCTACAACGGGACGCAGCGCGTGCGGCATCTGGTCAGATTCATCTACAACCGAGAGGAGTTCGTGCGCTTCGACAGCGACTTGGGCGAGCACCGCGCGGTGACCGAGCTGGGGCGGCCAGACGCCGAGTACTGGAACAACCAGAAGGAGCTCCTGGAGCAAAGGAGGGCCGAGGTGGACACGGTGTGCAGACACAACTATGAGATCTTCGATAAC
MJJ0103-1	K00124	known		y/0	ACATCTGAGTGTCATTTCTACAACGGGACGCAGCACGTGCGGTTTCTGGAGAGATTCATCTACAACCGGGAGGAGAACCTGCGCTTCGACAGCGACGTGGGCGAGTACCGCGCGGTGACAGAGCTGGGGCGGCCAGACGCCGAGAACTGGAACAGCCAGCCGGAGATCCTGGAGGATGCGCGGGCCTCGGTGGACACGTACTGCAGACACAACTATGAGATCTCGGATAAA
MJJ0103-2	K00124	known		y/0	ACATCTGAGTGTCATTTCTACAACGGGACGCAGCACGTGCGGTTTCTGGAGAGATTCATCTACAACCGGGAGGAGAACCTGCGCTTCGACAGCGACGTGGGCGAGTACCGCGCGGTGACAGAGCTGGGGCGGCCAGACGCCGAGAACTGGAACAGCCAGCCGGAGATCCTGGAGGATGCGCGGGCCTCGGTGGACACGTACTGCAGACACAACTATGAGATCTCGGATAAA
MJJ0104-1	NE5	new		y/n	AAATCTGAGTGTCATTTCTACAACGGGACGCAGCGCGTGCGGCATCTGGTCAGATTCATCTACAACCGAGAGGAGTTCGTGCGCTTCGACAGCGACTTGGGCGAGCACCGCGCGGTGACCGAGCTGGGGCGGCCAGACGCCGAGTACTGGAACAACCAGAAGGAGCTCCTGGAGCGAAGGAGGGCCGAGGTGGACACGGTGTGCAGACACAACTATGAGATCTCGGATAAA
MJJ0104-2	K00124	known		y/y	ACATCTGAGTGTCATTTCTACAACGGGACGCAGCACGTGCGGTTTCTGGAGAGATTCATCTACAACCGGGAGGAGAACCTGCGCTTCGACAGCGACGTGGGCGAGTACCGCGCGGTGACAGAGCTGGGGCGGCCAGACGCCGAGAACTGGAACAGCCAGCCGGAGATCCTGGAGGATGCGCGGGCCTCGGTGGACACGTACTGCAGACACAACTATGAGATCTCGGATAAA
MJJ0106-1	K00124	known		y/0	ACATCTGAGTGTCATTTCTACAACGGGACGCAGCACGTGCGGTTTCTGGAGAGATTCATCTACAACCGGGAGGAGAACCTGCGCTTCGACAGCGACGTGGGCGAGTACCGCGCGGTGACAGAGCTGGGGCGGCCAGACGCCGAGAACTGGAACAGCCAGCCGGAGATCCTGGAGGATGCGCGGGCCTCGGTGGACACGTACTGCAGACACAACTATGAGATCTCGGATAAA
MJJ0106-2	K00124	known		y/0	ACATCTGAGTGTCATTTCTACAACGGGACGCAGCACGTGCGGTTTCTGGAGAGATTCATCTACAACCGGGAGGAGAACCTGCGCTTCGACAGCGACGTGGGCGAGTACCGCGCGGTGACAGAGCTGGGGCGGCCAGACGCCGAGAACTGGAACAGCCAGCCGGAGATCCTGGAGGATGCGCGGGCCTCGGTGGACACGTACTGCAGACACAACTATGAGATCTCGGATAAA
MJJ0107-1	NE37	new		y/n	AAATCTGAGTGTCATTTCTACAACGGGACGCAGCGCGTGCGGTTTCTGGAGAGATTCATCTACAACCTGGAGGAGAACCTGCGCTTCGACAGCGACGTGGGCGAGTTCCGCGCGGTGACCGAGCTGGGGCGGCCAGACGCCGAGAACTGGAACAGCCAGCCGGAGATCCTGGAGGATGCGCGGGCCGCGGTGGACACGTACTGCAGATACAACTATGAGATCTTGGATAAA
MJJ0107-2	K00124	known		y/y	ACATCTGAGTGTCATTTCTACAACGGGACGCAGCACGTGCGGTTTCTGGAGAGATTCATCTACAACCGGGAGGAGAACCTGCGCTTCGACAGCGACGTGGGCGAGTACCGCGCGGTGACAGAGCTGGGGCGGCCAGACGCCGAGAACTGGAACAGCCAGCCGGAGATCCTGGAGGATGCGCGGGCCTCGGTGGACACGTACTGCAGACACAACTATGAGATCTCGGATAAA
MJJ0109-1	M28408	known		y/0	AAATCTGAGTGTCATTTCTACAACGGGACGCAGCGCGTGCGGCTTCTGGAAAGATACTTCTACAACCTGGAGGAGAACCTGCGCTTCGACAGCGACGTGGGCGAGTTCCGCGCGGTGACCGAGCTGGGGCGGCCAGACGCCGAGAACTGGAACAGCCAGCCGGAGTTCCTGGAGCAAAAGCGGGCCGAGGTGGACACGGTGTGCAGACACAACTATGAGATCTCGGATAAA
MJJ0109-2	K00124	known		y/0	ACATCTGAGTGTCATTTCTACAACGGGACGCAGCACGTGCGGTTTCTGGAGAGATTCATCTACAACCGGGAGGAGAACCTGCGCTTCGACAGCGACGTGGGCGAGTACCGCGCGGTGACAGAGCTGGGGCGGCCAGACGCCGAGAACTGGAACAGCCAGCCGGAGATCCTGGAGGATGCGCGGGCCTCGGTGGACACGTACTGCAGACACAACTATGAGATCTCGGATAAA
MJJ0111-1	M28408	known		y/0	AAATCTGAGTGTCATTTCTACAACGGGACGCAGCGCGTGCGGCTTCTGGAAAGATACTTCTACAACCTGGAGGAGAACCTGCGCTTCGACAGCGACGTGGGCGAGTTCCGCGCGGTGACCGAGCTGGGGCGGCCAGACGCCGAGAACTGGAACAGCCAGCCGGAGTTCCTGGAGCAAAAGCGGGCCGAGGTGGACACGGTGTGCAGACACAACTATGAGATCTCGGATAAA
MJJ0111-2	K00124	known		y/0	ACATCTGAGTGTCATTTCTACAACGGGACGCAGCACGTGCGGTTTCTGGAGAGATTCATCTACAACCGGGAGGAGAACCTGCGCTTCGACAGCGACGTGGGCGAGTACCGCGCGGTGACAGAGCTGGGGCGGCCAGACGCCGAGAACTGGAACAGCCAGCCGGAGATCCTGGAGGATGCGCGGGCCTCGGTGGACACGTACTGCAGACACAACTATGAGATCTCGGATAAA
MJJ0112-1	NE16	new		y/n	ACATCTGAGTGTCATTTCTACAACGGGGACCAGCTCGTGCGGCTTCTGGTCAGATCCATCTACAACAGGGAGGAGTACGCGCGCTTCGACAGCGATGTGGGCGAGTACCGCGCGGTGACGGAGCTGGGGCGGCCAGACGCCGAGTACTGGAACAGCCAGAAGGAGCTCCTGGAGCAAAGGCGGGCCGCGGTGGACACGTACTGCAGACACAACTATGAGATCTTGGATAAA
MJJ0112-2	169	known		y/y	AAATCTGAGTGTCATTTCTACAACGGGACGCAGCGCGTGCGGCTTCTGGAAAGATACTTCTACAACCTGGAGGAGAACCTGCGCTTCGACAGCGACGTGGGCGAGTTCCGCGCGGTGACCGAGCTGGGGCGGCCAGACGCCGAGAACTGGAACAGCCAGCCGGAGTTCCTGGAGCAAAAGCGGGCCGAGGTGGACACGGTGTGCAGACACAACTATGAGATCTTGGATAAA
MJJ0113-1	M28408	known		y/0	AAATCTGAGTGTCATTTCTACAACGGGACGCAGCGCGTGCGGCTTCTGGAAAGATACTTCTACAACCTGGAGGAGAACCTGCGCTTCGACAGCGACGTGGGCGAGTTCCGCGCGGTGACCGAGCTGGGGCGGCCAGACGCCGAGAACTGGAACAGCCAGCCGGAGTTCCTGGAGCAAAAGCGGGCCGAGGTGGACACGGTGTGCAGACACAACTATGAGATCTCGGATAAA
MJJ0113-2	K00124	known		y/0	ACATCTGAGTGTCATTTCTACAACGGGACGCAGCACGTGCGGTTTCTGGAGAGATTCATCTACAACCGGGAGGAGAACCTGCGCTTCGACAGCGACGTGGGCGAGTACCGCGCGGTGACAGAGCTGGGGCGGCCAGACGCCGAGAACTGGAACAGCCAGCCGGAGATCCTGGAGGATGCGCGGGCCTCGGTGGACACGTACTGCAGACACAACTATGAGATCTCGGATAAA
MJJ0115-1	NE5	new		y/0	AAATCTGAGTGTCATTTCTACAACGGGACGCAGCGCGTGCGGCATCTGGTCAGATTCATCTACAACCGAGAGGAGTTCGTGCGCTTCGACAGCGACTTGGGCGAGCACCGCGCGGTGACCGAGCTGGGGCGGCCAGACGCCGAGTACTGGAACAACCAGAAGGAGCTCCTGGAGCGAAGGAGGGCCGAGGTGGACACGGTGTGCAGACACAACTATGAGATCTCGGATAAA
MJJ0115-2	K00124	known		y/0	ACATCTGAGTGTCATTTCTACAACGGGACGCAGCACGTGCGGTTTCTGGAGAGATTCATCTACAACCGGGAGGAGAACCTGCGCTTCGACAGCGACGTGGGCGAGTACCGCGCGGTGACAGAGCTGGGGCGGCCAGACGCCGAGAACTGGAACAGCCAGCCGGAGATCCTGGAGGATGCGCGGGCCTCGGTGGACACGTACTGCAGACACAACTATGAGATCTCGGATAAA
MJJ0117-1	K00124	known		y/0	ACATCTGAGTGTCATTTCTACAACGGGACGCAGCACGTGCGGTTTCTGGAGAGATTCATCTACAACCGGGAGGAGAACCTGCGCTTCGACAGCGACGTGGGCGAGTACCGCGCGGTGACAGAGCTGGGGCGGCCAGACGCCGAGAACTGGAACAGCCAGCCGGAGATCCTGGAGGATGCGCGGGCCTCGGTGGACACGTACTGCAGACACAACTATGAGATCTCGGATAAA
MJJ0117-2	K00124	known		y/0	ACATCTGAGTGTCATTTCTACAACGGGACGCAGCACGTGCGGTTTCTGGAGAGATTCATCTACAACCGGGAGGAGAACCTGCGCTTCGACAGCGACGTGGGCGAGTACCGCGCGGTGACAGAGCTGGGGCGGCCAGACGCCGAGAACTGGAACAGCCAGCCGGAGATCCTGGAGGATGCGCGGGCCTCGGTGGACACGTACTGCAGACACAACTATGAGATCTCGGATAAA
MJJ0601-1	NE17	new		y/n	ACATCTGAGTGTCATTTCTACAACGGGCCGCAGCGCGTGCGGTTTCTGGAGAGATACATCTACAACCGGGAGGAGTACGTGCGCTTCGACAGCGACGTGGGCGAGTACCGCGCGGTGACCGAGCTGGGGCGGCCAGACGCCGAGTACTGGAACAGCCAGCCGGAGATCCTGGAGGATGCGCGGGCCACGGTGGACACGTATTGCAGACACAACTATGAGATCTCGGATAAT
MJJ0601-2	NE18	new		y/n	ACATCTGAGTGTCATTTCTACAACGGAACGCAGCGCGTGCGGTTTCTGGAGAGATACATCTACAACCGGGAGGAGTACGTGCGCTTCGACAGCGACGTGGGCGAGTACCGCGCGGTGACCGAGCTGGGGCGGCCAGACGCCGAGTACTGGAACAGCCAGCCGGAGATCCTGGAGGATGCGCGGGCCACGGTGGACACGTATTGCAGACACAACTATGAGATCTCGGATAAT
MJJ0603-1	NE19	new		y/0	AAATCTGAGTGTCATTTCTACAACGGGCCGCAGCGCGTGCGGTTTCTGAAAAGATACTTCTACAACCGGGAGGAGAACCTGCGCTTCGACAGCGACGTGGGCGAGTTCCGCGCGGTGACCGAGCTGGGGCGGCCAGACGCCGAGTACTGGAACAGCCAGCCGGAGATCCTGGAGCAAAAGCGGGCCGAGGTGGACACGTATTGCAGACACAACTATGAGATCTGGATAAAA
MJJ0603-2	NE20	new		y/0	ACATCTGAGTGTCATTTCTACAACGGAACGCAGCGCGTGCGGTTTCTGGAGAGATACATCTACAACCTGGAGGAGTACGTGCGCTTCGACAGCGACGTGGGCGAGTACCGCGCGGTGACCGAGCTGGGGCGGCCAGACGCCGAGAACTGGAACAGCCAGCCGGAGATCCTGGAGGATGCGCGGGCCACGGTGGACACGGAGTGCAGACACAACTATGAGATCTCGATAACA
MJJ0608-1	AY740487	known		y/y	AAATCTGAGTGTCATTTCTACAACGGGACGCAGCGCGTGCGGTTTCTGAAAAGATACTTCTACAACCTGGAGGAGAACCTGCGCTTCGACAGCGACGTGGGCGAGTTCCGCGCGGTGACCGAGCTGGGGCGGCCAGACGCCGAGAACTGGAACAGCCAGCCGGAGATCCTGGAGCAAAAGCGGGCCGAGGTGGACACGGTGTGCAGACACAACTATGAGATCTTGGATAAA
MJJ0608-2	NE10	new		y/n	AAATCTGAGTGTCATTTCTACAACGGACCGCAGCGCGTGCGGCATCTGGTCAGATTCATCTACAACCGAGAGGAGTTCGTGCGCTTCGACAGCGACTTGGGCGAGCACCGCGCGGTGACCGAGCTGGGGCGGCCAGACGCCGAGTACTGGAACAACCAGAAGGAGCTCCTGGAGCGAAGGAGGGCCGAGGTGGACACGGTGTGCAGACACAACTATGAGATCTTCGATAAA
MJJ0611-1	NE17	new		y/n	ACATCTGAGTGTCATTTCTACAACGGGCCGCAGCGCGTGCGGTTTCTGGAGAGATACATCTACAACCGGGAGGAGTACGTGCGCTTCGACAGCGACGTGGGCGAGTACCGCGCGGTGACCGAGCTGGGGCGGCCAGACGCCGAGTACTGGAACAGCCAGCCGGAGATCCTGGAGGATGCGCGGGCCACGGTGGACACGTATTGCAGACACAACTATGAGATCTCGGATAAT
MJJ0611-2	NE18	new		y/n	ACATCTGAGTGTCATTTCTACAACGGAACGCAGCGCGTGCGGTTTCTGGAGAGATACATCTACAACCGGGAGGAGTACGTGCGCTTCGACAGCGACGTGGGCGAGTACCGCGCGGTGACCGAGCTGGGGCGGCCAGACGCCGAGTACTGGAACAGCCAGCCGGAGATCCTGGAGGATGCGCGGGCCACGGTGGACACGTATTGCAGACACAACTATGAGATCTCGGATAAT
