# Supplementary material for: Meta-populational demes constitute a reservoir for large MHC allele diversity in wild house mice (Mus musculus)
Source: Front Zool. 2018 Apr 20;15:15. doi: 10.1186/s12983-018-0266-9 (PMC5910556; doi:10.1186/s12983-018-0266-9)
Supplement: Supplementary file 8 — Table S7. Microsatellite alleles in demes (XLSX 20 kb) [file 12983_2018_266_MOESM8_ESM.xlsx]

## Sheet: Sheet1
Microsatellite alleles for the deme analysis
	Microsatelllites - 10 loci, two alleles each (_01 + _02)
Individuals	Chr01_25_01	Chr01_25_02	Chr03_24_01	Chr03_24_02	Chr5_45_01	Chr5_45_02	Chr09_20_01	Chr09_20_02	Chr12_05_01	Chr12_05_02	Chr13_22_01	Chr13_22_02	Chr14_16_01	Chr14_16_02	Chr16_21_01	Chr16_21_02	Chr17_09_01	Chr17_09_02	Chr19_08_01	Chr19_08_02
A1	325	325	422	426	204	210	227	229	180	180	355	363	465	471	210	214	224	234	284	284
A2	320	325	426	428	200	206	225	227	180	180	361	361	471	471	216	216	224	224	283	284
A3	325	335			200	206	223	227	180	180	361	368	465	475			224	224	284	288
A4	325	325	426	426	200	200	227	227	180	180	355	355	465	471	214	216	224	234	284	284
A5	325	325	424	424	200	200	225	225	180	180	355	361	465	467	216	216	224	224	283	284
A6	325	325	410	422	200	212	227	227	180	180	355	365	465	465	214	216	224	234	284	284
A7	325	325	422	426	200	204	227	229	180	180	361	361	465	465	210	216	224	224	283	284
C10	335	337	394	422	200	200	221	225	172	174	365	365	471	471	214	214	224	224	271	275
C11	325	337	394	394	200	200	225	231	182	184	359	363	471	471	212	214	224	247	271	275
C12	325	325	394	394	200	200	225	225	182	184	363	365	471	471	214	219	224	247	271	275
C13	335	337	394	422	200	204	221	231	184	184	363	365	471	471	214	214	224	224	271	271
C14			394	422	200	200	227	231	172	184	359	363	471	471	214	214	224	224	275	275
C15			394	422	204	204	231	231			359	363	471	471	214	214	224	224	271	271
C16	337	337	394	422	200	200	223	231	182	184	359	363	471	471	214	214	224	224	292	292
C17	325	337	394	422	200	200	223	231	172	178	359	363	467	471	214	219	224	224	271	271
C18	337	337	422	422	200	200	221	225	172	182	359	365	471	471	214	219	224	224	271	271
E23	343	343	426	438	208	208	214	215	180	182	361	361	467	479	206	206	236	259	290	290
E24	327	343	426	426	208	208	214	233	180	182	359	359	488	488	206	206	245	259	290	290
E25	343	343	426	426	208	208	214	214	178	182	359	359	479	488	206	206	245	245	290	290
E26	327	333	426	426	208	208	214	214	180	182	359	366	466	488	206	206	236	236	286	290
E27	343	343	426	438	208	210	215	221	166	178	359	366	479	488	206	206	245	259	290	290
E28	327	343	426	438	208	208	214	214	178	182	359	359	479	479	206	206	245	245	286	290
E29	327	343	426	426	206	208	214	214	182	182	359	361	467	479	206	206	245	259	290	290
E30	327	343	426	426	208	208	214	233	178	178	359	361	477	488	206	214	245	245	290	290
E31	327	343	426	426	208	210	214	221	178	182	359	359	479	488	206	206	236	245	290	290
E32	327	343	426	438	208	208	214	214	182	182	359	359	479	488	206	206	236	236	290	290
F33	317	337	414	430	198	200	212	221	166	184	361	363	479	479	201	207	224	224	271	288
F34	317	343	414	430	198	200	221	225	166	184	361	363	467	479	202	207	224	234	271	288
F35					200	200	221	221	166	184	361	361			201	202	224	234	271	271
F36					200	200									201	207	224	234	271	288
F37	317	343	414	430	198	200	221	225	184	184	361	363	467	479	201	202	224	234	271	271
F38	317	331	414	420	200	200	225	236	166	184	357	361	467	479	202	207	224	224	288	288
F39	331	343	414	430	198	200	212	221	166	184	363	363	479	479	202	202	224	224	288	288
F40	317	331	414	430	200	200	212	225	166	184	361	363	479	479	202	202	224	224	288	288
F41	317	317	420	430	198	200	221	221	184	184	361	361	479	479	207	207	224	249	288	288
F42	317	317	420	430	200	200	221	236	166	184	361	363	479	479	201	207			271	288
F43	317	317	396	430	200	200	221	221	166	184	359	361	467	467	201	201	234	249	271	271
F44	331	343	430	430	198	200	221	236	184	184	363	363	467	479	202	207	224	234	271	288
F45	343	343	414	430	198	200	212	225	184	184	361	363	467	479	202	207	224	224	288	288
F46	331	343	430	430	200	200	212	221	184	184	363	363	479	479	202	207	224	234	288	288
F47	331	343	414	420	198	200	225	236	184	184	361	363	467	479	202	207	224	224	288	288
F48	343	343	420	430	198	200	225	225	174	184	359	361	467	471	202	207	224	234	288	288
F49	317	317	414	430	198	200	225	236	184	184	361	363	467	479	202	207	224	224	288	288
F50	317	343	414	430	200	200	212	225	184	184	361	363	479	479	202	207	224	224	271	288
G51	325	339	394	400	208	208	219	234	180	180	361	361	488	488	214	216	224	224	284	288
G52	325	335	406	426	200	204	221	223	180	180	363	363	486	486	214	216			275	288
G53	335	339	394	406	208	208	219	223	180	180	361	363	488	488	204	212	224	224	284	288
G54	335	335	400	410	208	208	225	234	180	180	363	363	486	488	204	214			284	288
G55	325	339	394	406	204	208	223	234	180	184	357	361	488	488	212	214	224	243	284	284
G56	335	339	406	406	204	208	225	225	180	180	363	363	488	488	204	216	224	243	284	284
G57	335	339	400	406	208	208	225	234	180	180	363	363	488	488	204	216	224	224	284	288
G58	335	335	394	406	208	208	223	234	180	180	361	363	488	488	212	214	224	224	288	288
G59	325	335	394	406	204	208	223	225	180	184	361	363	486	488	216	216	243	243	275	288
G60	335	339	400	400	208	208	225	234	180	180	361	363	486	488	212	216	243	243	275	284
G61	335	339	394	400	208	208	225	225	180	180	363	363	486	488	212	216	224	243	275	288
G62	325	339	400	400	208	208	225	225	180	184	361	363	486	488	214	216			284	288
G63	325	339	394	400	208	208	223	234	180	184	361	363	488	488	214	216	224	243	275	288
JJM0202	327	327	416	424	204	208	222	227	174	176	363	365	455	473	213	215	235	237	285	289
JJM0203A	327	327	419	424	187	208	214	214	172	176	353	353	467	467	213	213	225	225	280	295
JJM0203B	327	327	424	426	187	210	212	227	172	174	359	361	465	473	213	215	235	248	272	278
JJM0204	327	327	420	420	206	208	231	231	178	184	361	361	465	467	213	215	225	239	270	272
JJM0205	324	324	419	419	187	187	214	214	170	172	353	353	481	481	209	211	225	235	293	295
JJM0206	325	329	424	424	206	208	222	227	174	187	355	363	473	473	213	215	225	235	285	291
JJM0207	327	327					227	227	174	176	363	365	465	473			225	235	285	291
JJM0208	327	327	424	426	187	208	224	227	174	176	353	355	455	465	215	217	225	237	291	295
JJM0209	327	327	416	426	187	208	224	227	174	174	355	363	465	465	213	215	225	225	285	295
JJM0210	327	327	424	426	208	212	224	227	174	176	353	363	465	473	213	215	225	235	285	295
JJM0901	322	324	419	419	202	206	216	227	174	182	361	363	477	477	213	215	225	241	280	289
JJM0902	322	327	419	420	202	202	227	227	178	182	355	361	465	477	209	215	235	241	272	280
JJM0903	324	329	397	424	202	212	227	227	174	178	353	367	475	481	211	213	225	235	281	285
JJM0904	322	327	419	420	204	206	216	233	178	182	361	363	465	477	215	217	225	235	272	280
JJM0905	322	329	419	420	202	206	227	227	178	182	353	361	475	477	209	215	225	235	280	285
JJM0906	322	329	397	419	206	208	227	227	178	182	359	361	475	477	215	217	241	252	272	289
JJM0908	324	331	419	420	202	206	227	233	174	174	355	361	465	477	213	217	225	235	272	280
JJM0909	327	337	410	413	210	216	216	224	174	178	359	361	473	485	213	215	225	241	280	283
JJM0910	327	327	413	414	202	210	216	237	174	174	361	361	485	485	213	215	239	241	280	291
JJM0911	337	337	410	416	214	216	224	224	176	178	359	361	473	483	215	217	225	239	272	283
JJM0912	327	337	410	414	210	216	216	224	174	178	361	361	483	485	215	217	225	241	272	291
MJJ0101	325	339	424	426	200	212	220	226	172	176	353	361	457	473	201	213	237	252	272	291
MJJ0102	325	325	419	426	208	212	227	229	174	176	353	361	467	479	211	213	235	237	289	291
MJJ0103	325	339	413	426	208	210	220	227	172	176	353	361	457	479	201	213	225	252	291	293
MJJ0104	325	327	397	426	208	210	227	227	172	176	353	361	457	479	201	213	225	237	285	291
MJJ0105	325	327	414	419	204	208	224	229	172	176	355	359	473	475	213	215	225	252	276	285
MJJ0106	327	339	413	426	208	212	227	229	172	176	353	361	473	479	201	213	252	252	293	293
MJJ0107	325	325	414	426	204	208	220	224	174	176	359	361	479	479	211	213	250	252	291	293
MJJ0108	325	325	414	424	200	204	224	224	172	174	359	361	475	479	211	215	248	252	276	293
MJJ0109	325	325	419	424	204	208	224	229	172	174	353	361	479	479	213	215	248	252	285	293
MJJ0111	325	325	419	424	204	210	224	229	174	176	353	361	479	479	213	215	225	248	276	293
MJJ0112	325	339	414	419	200	212	220	224	174	176	353	359	479	479	213	215	225	246	272	293
MJJ0113	325	325	424	424	204	212	220	224	172	176	355	359	467	475	211	213	248	252	276	293
MJJ0114			424	426	200	208	220	224	172	174	359	361	467	479	211	213	237	252	291	293
MJJ0115	325	325	426	426	208	212	220	229	172	176	355	361	467	479	211	213	237	252	287	291
MJJ0116	325	339	414	414	212	212	224	224	174	174	353	361	475	479	213	215	225	248	276	293
MJJ0117	325	327	424	426	208	212	220	220	174	176	355	355	467	473	211	213	250	252	287	293
MJJ0601	327	329	422	432	206	208	233	235	170	174	363	363	475	475	211	213	225	225	283	285
MJJ0602	327	329	399	432	206	208	233	233	174	178	363	363	475	477	201	213	225	237	289	291
MJJ0603	327	329	422	422	206	208	233	235	170	174	361	363	475	477	211	213	225	252	283	285
MJJ0604	327	327	399	422	206	210	233	233	172	174	359	361	475	477	213	213	225	237	289	291
MJJ0605	329	329	399	399	206	206	233	233	170	178	363	363	475	477	201	213	225	237	289	291
MJJ0606	327	329	422	422	206	208	227	233	176	178	359	361	475	475	211	213	225	237	287	291
MJJ0607	327	329	422	422	206	208	233	235	168	170	361	363	475	477	211	213	225	252	285	289
MJJ0608	327	327	422	422	206	208	233	233	170	178	361	363	475	477	211	213	237	252	287	291
MJJ0609	329	331	399	422	210	210	227	227	174	178	363	365	477	477	201	213	225	252	287	291
MJJ0610	327	327	422	422	206	208	233	233	168	170	361	363	475	475	213	215	237	252	285	289
MJJ0611	329	329	422	422	206	208	226	227	172	174	361	363	475	477	213	213	225	225	283	285
