# Supplementary material for: Meta-populational demes constitute a reservoir for large MHC allele diversity in wild house mice (Mus musculus)
Source: Front Zool. 2018 Apr 20;15:15. doi: 10.1186/s12983-018-0266-9 (PMC5910556; doi:10.1186/s12983-018-0266-9)
Supplement: Supplementary file 9 — Table S8. Genbank accession numbers for new alleles (XLSX 46 kb) [file 12983_2018_266_MOESM9_ESM.xlsx]

## Sheet: Sheet1
Genbank accession numbers for new alleles
	allele name	accession nunber
H2-Aa exon 2	H2AaEx2-NB1	MF629163
	H2AaEx2-NB10	MF629154
	H2AaEx2-NB11	MF629153
	H2AaEx2-NB12	MF629164
	H2AaEx2-NB14	MF629159
	H2AaEx2-NB16	MF629169
	H2AaEx2-NB2	MF629155
	H2AaEx2-NB20	MF629171
	H2AaEx2-NB21	MF629170
	H2AaEx2-NB22	MF629160
	H2AaEx2-NB23	MF629165
	H2AaEx2-NB30	MF629158
	H2AaEx2-NB5	MF629166
	H2AaEx2-NB8	MF629168
	H2AaEx2-NB9	MF629156
	H2AaEx2-NE10	MF629162
	H2AaEx2-NE11	MF629157
	H2AaEx2-NE12	MF629161
	H2AaEx2-NE13	MF629167
	H2AaEx2-NE14	MF629172
	H2AaEx2-NE17	MF629173
	AaExon2-5	MF629174
	AaExon2-38	MF629175
	AaExon2-42	MF629176
	AaExon2-70	MF629177
	AaExon2-77	MF629178
	AaExon2-125	MF629179
	AaExon2-135	MF629180
	AaExon2-138	MF629181
	AaExon2-140	MF629182
	AaExon2-145	MF629183
H2-Aa exon 3	AaExon3-1	MF629184
	AaExon3-10	MF629185
	AaExon3-19	MF629186
	AaExon3-3	MF629187
	AaExon3-32a	MF629188
	AaExon3-32b	MF629189
	AaExon3-45	MF629190
	AaExon3-52	MF629191
H2-Ab exon 2	AbExon2-118	MF629192
	AbExon2-133	MF629193
	AbExon2-135	MF629194
	AbExon2-142	MF629195
	AbExon2-145	MF629196
	AbExon2-147	MF629197
	AbExon2-166	MF629198
	AbExon2-170	MF629199
	AbExon2-175	MF629200
	AbExon2-188	MF629201
	AbExon2-193	MF629202
	AbExon2-199	MF629203
	AbExon2-207	MF629204
	AbExon2-21	MF629205
	AbExon2-219	MF629206
	AbExon2-225	MF629207
	AbExon2-239	MF629208
	AbExon2-243	MF629209
	AbExon2-247	MF629210
	AbExon2-255	MF629211
	AbExon2-259	MF629212
	AbExon2-269	MF629213
	AbExon2-271	MF629214
	AbExon2-299	MF629215
	AbExon2-31	MF629216
	AbExon2-316	MF629217
	AbExon2-334	MF629218
	AbExon2-337	MF629219
	AbExon2-44	MF629220
	AbExon2-58	MF629221
	AbExon2-60	MF629222
	AbExon2-98	MF629223
H2-Ab exon 3	AbExon3-10a	MF629224
	AbExon3-10b	MF629225
	AbExon3-10c	MF629226
	AbExon3-120	MF629227
	AbExon3-14a	MF629228
	AbExon3-14b	MF629229
	AbExon3-142	MF629230
	AbExon3-145	MF629231
	AbExon3-166a	MF629232
	AbExon3-166b	MF629233
	AbExon3-166c	MF629234
	AbExon3-246	MF629235
	AbExon3-349	MF629236
	AbExon3-364	MF629237
H2-Ea exon 2	EaExon2-16	MF629238
	EaExon2-20	MF629239
	EaExon2-37	MF629240
H2-Ea exon 3	EaExon3-25	MF629241
	EaExon3-60	MF629242
	EaExon3-67	MF629243
H2-Eb exon 2	H2EbEx2-NB24	MF629244
	H2EbEx2-NB3	MF629245
	H2EbEx2-NB2	MF629246
	H2EbEx2-NB1	MF629247
	H2EbEx2-NB4	MF629248
	H2EbEx2-NE9	MF629249
	H2EbEx2-NE8	MF629250
	H2EbEx2-NE14	MF629251
	H2EbEx2-NE15	MF629252
	H2EbEx2-NE3	MF629253
	H2EbEx2-NE11	MF629254
	H2EbEx2-NE5	MF629255
	H2EbEx2-NE17	MF629256
	H2EbEx2-NE18	MF629257
	H2EbEx2-NE19	MF629258
	H2EbEx2-NE20	MF629259
	H2EbEx2-NE10	MF629260
	H2EbEx2-NB13	MF629261
	H2EbEx2-NB5	MF629262
	H2EbEx2-NE30	MF629263
	H2EbEx2-NE4	MF629264
	H2EbEx2-NE12	MF629265
	H2EbEx2-NE13	MF629266
	H2EbEx2-NE33	MF629267
	H2EbEx2-NE37	MF629268
	H2EbEx2-NE16	MF629269
	EbExon2-12	MF629270
	EbExon2-30	MF629271
	EbExon2-73	MF629272
	EbExon2-104	MF629273
	EbExon2-127	MF629274
	EbExon2-129	MF629275
	EbExon2-130	MF629276
	EbExon2-152	MF629277
	EbExon2-164	MF629278
	EbExon2-169	MF629279
	EbExon2-175	MF629280
	EbExon2-234	MF629281
	EbExon2-245a	MF629282
	EbExon2-279	MF629283
	EbExon2-283	MF629284
	EbExon2-289	MF629285
	EbExon2-290	MF629286
	EbExon2-291	MF629287
	EbExon2-327	MF629288
	EbExon2-343	MF629289
	EbExon2-344	MF629290
	EbExon2-360	MF629291
	EbExon2-391	MF629292
	EbExon2-393	MF629293
	EbExon2-394	MF629294
	EbExon2-411	MF629295
	EbExon2-412	MF629296
	EbExon2-430	MF629297
	EbExon2-446	MF629298
	EbExon2-453	MF629299
	EbExon2-464	MF629300
	EbExon2-489	MF629301
	EbExon2-520	MF629302
H2-Eb exon 3	EbExon3-112	MF629303
	EbExon3-126	MF629304
	EbExon3-29a	MF629305
	EbExon3-29b	MF629306
	EbExon3-31a	MF629307
	EbExon3-31b	MF629308
	EbExon3-31c	MF629309
	EbExon3-44	MF629310
	EbExon3-53	MF629311
	EbExon3-71	MF629312
	EbExon3-89	MF629313
H2-D exon 2	H2DExon2-37	MF629314
	H2DExon2-66	MF629315
	H2DExon2-113	MF629316
	H2DExon2-136	MF629317
	H2DExon2-146	MF629318
	H2DExon2-161	MF629319
	H2DExon2-180	MF629320
	H2DExon2-188	MF629321
	H2DExon2-197	MF629322
	H2DExon2-200	MF629323
	H2DExon2-300	MF629324
	H2DExon2-301	MF629325
	H2DExon2-351	MF629326
	H2DExon2-380	MF629327
	H2DExon2-386	MF629328
	H2DExon2-403	MF629329
	H2DExon2-416	MF629330
	H2DExon2-480	MF629331
H2-D exon 3	H2DExon3-1015	MF629332
	H2DExon3-1022	MF629333
	H2DExon3-1060	MF629334
	H2DExon3-1069	MF629335
	H2DExon3-1125	MF629336
	H2DExon3-1127	MF629337
	H2DExon3-1130	MF629338
	H2DExon3-1155	MF629339
	H2DExon3-1190	MF629340
	H2DExon3-1225	MF629341
	H2DExon3-1249	MF629342
	H2DExon3-1263	MF629343
	H2DExon3-1277	MF629344
	H2DExon3-1307	MF629345
	H2DExon3-1355	MF629346
	H2DExon3-1377	MF629347
	H2DExon3-1399	MF629348
	H2DExon3-1446	MF629349
	H2DExon3-1447	MF629350
	H2DExon3-1476	MF629351
	H2DExon3-1635	MF629352
	H2DExon3-1650a	MF629353
	H2DExon3-1650b	MF629354
	H2DExon3-1666	MF629355
	H2DExon3-1697	MF629356
	H2DExon3-187	MF629357
	H2DExon3-19	MF629358
	H2DExon3-202	MF629359
	H2DExon3-208	MF629360
	H2DExon3-221	MF629361
	H2DExon3-231	MF629362
	H2DExon3-25	MF629363
	H2DExon3-302	MF629364
	H2DExon3-339	MF629365
	H2DExon3-381	MF629366
	H2DExon3-40	MF629367
	H2DExon3-440a	MF629368
	H2DExon3-440b	MF629369
	H2DExon3-440c	MF629370
	H2DExon3-498	MF629371
	H2DExon3-512	MF629372
	H2DExon3-520	MF629373
	H2DExon3-543	MF629374
	H2DExon3-556	MF629375
	H2DExon3-558	MF629376
	H2DExon3-625a	MF629377
	H2DExon3-625b	MF629378
	H2DExon3-635	MF629379
	H2DExon3-655	MF629380
	H2DExon3-669	MF629381
	H2DExon3-702	MF629382
	H2DExon3-736	MF629383
	H2DExon3-757	MF629384
	H2DExon3-775	MF629385
	H2DExon3-798	MF629386
	H2DExon3-815	MF629387
	H2DExon3-878	MF629388
	H2DExon3-887	MF629389
	H2DExon3-888	MF629390
	H2DExon3-891	MF629391
	H2DExon3-918	MF629392
	H2DExon3-926	MF629393
	H2DExon3-929	MF629394
	H2DExon3-932	MF629395
	H2DExon3-944	MF629396
	H2DExon3-964	MF629397
	H2DExon3-966	MF629398
	H2DExon3-967	MF629399
	H2DExon3-981	MF629400
	H2DExon3-993	MF629401
H2-K exon 2	H2KExon2-1004	MF629402
	H2KExon2-1010	MF629403
	H2KExon2-1034	MF629404
	H2KExon2-1039	MF629405
	H2KExon2-1040	MF629406
	H2KExon2-1050	MF629407
	H2KExon2-1066	MF629408
	H2KExon2-1070	MF629409
	H2KExon2-1095	MF629410
	H2KExon2-111	MF629411
	H2KExon2-1116	MF629412
	H2KExon2-1118	MF629413
	H2KExon2-1119	MF629414
	H2KExon2-1121	MF629415
	H2KExon2-1125	MF629416
	H2KExon2-1127	MF629417
	H2KExon2-1137	MF629418
	H2KExon2-114	MF629419
	H2KExon2-1147	MF629420
	H2KExon2-1185	MF629421
	H2KExon2-1193	MF629422
	H2KExon2-1197	MF629423
	H2KExon2-1228	MF629424
	H2KExon2-1234	MF629425
	H2KExon2-1237	MF629426
	H2KExon2-1248	MF629427
	H2KExon2-1270	MF629428
	H2KExon2-1274	MF629429
	H2KExon2-1358	MF629430
	H2KExon2-1386	MF629431
	H2KExon2-1391	MF629432
	H2KExon2-1402	MF629433
	H2KExon2-1430	MF629434
	H2KExon2-1431	MF629435
	H2KExon2-1446	MF629436
	H2KExon2-1454	MF629437
	H2KExon2-1473	MF629438
	H2KExon2-1474	MF629439
	H2KExon2-1487	MF629440
	H2KExon2-1488	MF629441
	H2KExon2-1526	MF629442
	H2KExon2-153	MF629443
	H2KExon2-1538	MF629444
	H2KExon2-1545	MF629445
	H2KExon2-1568	MF629446
	H2KExon2-1571	MF629447
	H2KExon2-1577	MF629448
	H2KExon2-1579a	MF629449
	H2KExon2-1579b	MF629450
	H2KExon2-158	MF629451
	H2KExon2-1583	MF629452
	H2KExon2-1584	MF629453
	H2KExon2-1585	MF629454
	H2KExon2-1604	MF629455
	H2KExon2-1622	MF629456
	H2KExon2-1637	MF629457
	H2KExon2-1657	MF629458
	H2KExon2-1688	MF629459
	H2KExon2-1694	MF629460
	H2KExon2-1701	MF629461
	H2KExon2-1712	MF629462
	H2KExon2-1731	MF629463
	H2KExon2-1744	MF629464
	H2KExon2-1745a	MF629465
	H2KExon2-1745b	MF629466
	H2KExon2-1807	MF629467
	H2KExon2-1815	MF629468
	H2KExon2-1841	MF629469
	H2KExon2-186	MF629470
	H2KExon2-1872	MF629471
	H2KExon2-1881	MF629472
	H2KExon2-1909a	MF629473
	H2KExon2-1909b	MF629474
	H2KExon2-1917	MF629475
	H2KExon2-1918	MF629476
	H2KExon2-1933	MF629477
	H2KExon2-1953	MF629478
	H2KExon2-1962	MF629479
	H2KExon2-1983	MF629480
	H2KExon2-2008	MF629481
	H2KExon2-2021	MF629482
	H2KExon2-2031	MF629483
	H2KExon2-2040	MF629484
	H2KExon2-206	MF629485
	H2KExon2-217	MF629486
	H2KExon2-218	MF629487
	H2KExon2-275	MF629488
	H2KExon2-294	MF629489
	H2KExon2-295	MF629490
	H2KExon2-298	MF629491
	H2KExon2-299	MF629492
	H2KExon2-306	MF629493
	H2KExon2-309	MF629494
	H2KExon2-337	MF629495
	H2KExon2-350	MF629496
	H2KExon2-361	MF629497
	H2KExon2-363	MF629498
	H2KExon2-369	MF629499
	H2KExon2-375	MF629500
	H2KExon2-382	MF629501
	H2KExon2-39	MF629502
	H2KExon2-415	MF629503
	H2KExon2-430a	MF629504
	H2KExon2-430b	MF629505
	H2KExon2-430c	MF629506
	H2KExon2-453	MF629507
	H2KExon2-464a	MF629508
	H2KExon2-464b	MF629509
	H2KExon2-496	MF629510
	H2KExon2-521	MF629511
	H2KExon2-548	MF629512
	H2KExon2-559	MF629513
	H2KExon2-561	MF629514
	H2KExon2-563	MF629515
	H2KExon2-568	MF629516
	H2KExon2-58	MF629517
	H2KExon2-595	MF629518
	H2KExon2-603	MF629519
	H2KExon2-625	MF629520
	H2KExon2-630	MF629521
	H2KExon2-638	MF629522
	H2KExon2-648	MF629523
	H2KExon2-663	MF629524
	H2KExon2-670	MF629525
	H2KExon2-731	MF629526
	H2KExon2-737	MF629527
	H2KExon2-755	MF629528
	H2KExon2-757	MF629529
	H2KExon2-765	MF629530
	H2KExon2-768	MF629531
	H2KExon2-785	MF629532
	H2KExon2-804	MF629533
	H2KExon2-855	MF629534
	H2KExon2-909	MF629535
	H2KExon2-915	MF629536
	H2KExon2-928	MF629537
	H2KExon2-929	MF629538
	H2KExon2-955	MF629539
	H2KExon2-967	MF629540
	H2KExon2-971	MF629541
	H2KExon2-996a	MF629542
	H2KExon2-996b	MF629543
H2-K exon 3	H2KExon3-21	MF629544
	H2KExon3-36	MF629545
	H2KExon3-40	MF629546
	H2KExon3-55	MF629547
	H2KExon3-56	MF629548
	H2KExon3-63	MF629549
	H2KExon3-84	MF629550
	H2KExon3-88	MF629551
	H2KExon3-98	MF629552
	H2KExon3-104	MF629553
	H2KExon3-119	MF629554
	H2KExon3-143	MF629555
	H2KExon3-147	MF629556
	H2KExon3-171	MF629557
	H2KExon3-184	MF629558
	H2KExon3-211	MF629559
	H2KExon3-248	MF629560
	H2KExon3-262	MF629561
H2-K exon 4	H2KExon4-1010	MF629562
	H2KExon4-1020	MF629563
	H2KExon4-1022	MF629564
	H2KExon4-1048	MF629565
	H2KExon4-1061	MF629566
	H2KExon4-1062	MF629567
	H2KExon4-1065	MF629568
	H2KExon4-1095	MF629569
	H2KExon4-11a	MF629570
	H2KExon4-11b	MF629571
	H2KExon4-1103	MF629572
	H2KExon4-1108	MF629573
	H2KExon4-1124	MF629574
	H2KExon4-1125	MF629575
	H2KExon4-1126	MF629576
	H2KExon4-1128	MF629577
	H2KExon4-1129	MF629578
	H2KExon4-132a	MF629579
	H2KExon4-132b	MF629580
	H2KExon4-149	MF629581
	H2KExon4-172	MF629582
	H2KExon4-179	MF629583
	H2KExon4-186	MF629584
	H2KExon4-194	MF629585
	H2KExon4-199	MF629586
	H2KExon4-282	MF629587
	H2KExon4-285	MF629588
	H2KExon4-288	MF629589
	H2KExon4-290	MF629590
	H2KExon4-298	MF629591
	H2KExon4-315	MF629592
	H2KExon4-319	MF629593
	H2KExon4-326	MF629594
	H2KExon4-332a	MF629595
	H2KExon4-332b	MF629596
	H2KExon4-333	MF629597
	H2KExon4-338	MF629598
	H2KExon4-339	MF629599
	H2KExon4-346	MF629600
	H2KExon4-36	MF629601
	H2KExon4-363	MF629602
	H2KExon4-367	MF629603
	H2KExon4-369	MF629604
	H2KExon4-38	MF629605
	H2KExon4-394	MF629606
	H2KExon4-416	MF629607
	H2KExon4-417	MF629608
	H2KExon4-418	MF629609
	H2KExon4-419	MF629610
	H2KExon4-42	MF629611
	H2KExon4-422	MF629612
	H2KExon4-424a	MF629613
	H2KExon4-424b	MF629614
	H2KExon4-425	MF629615
	H2KExon4-429	MF629616
	H2KExon4-44	MF629617
	H2KExon4-440	MF629618
	H2KExon4-449	MF629619
	H2KExon4-452	MF629620
	H2KExon4-482	MF629621
	H2KExon4-568	MF629622
	H2KExon4-57	MF629623
	H2KExon4-570	MF629624
	H2KExon4-575	MF629625
	H2KExon4-585	MF629626
	H2KExon4-588	MF629627
	H2KExon4-59	MF629628
	H2KExon4-648	MF629629
	H2KExon4-663	MF629630
	H2KExon4-680	MF629631
	H2KExon4-681	MF629632
	H2KExon4-684	MF629633
	H2KExon4-686	MF629634
	H2KExon4-699	MF629635
	H2KExon4-710	MF629636
	H2KExon4-715	MF629637
	H2KExon4-727a	MF629638
	H2KExon4-727b	MF629639
	H2KExon4-737	MF629640
	H2KExon4-741	MF629641
	H2KExon4-742	MF629642
	H2KExon4-744	MF629643
	H2KExon4-764a	MF629644
	H2KExon4-764b	MF629645
	H2KExon4-804	MF629646
	H2KExon4-818	MF629647
	H2KExon4-830a	MF629648
	H2KExon4-830b	MF629649
	H2KExon4-837	MF629650
	H2KExon4-84	MF629651
	H2KExon4-840	MF629652
	H2KExon4-843	MF629653
	H2KExon4-844	MF629654
	H2KExon4-861	MF629655
	H2KExon4-863	MF629656
	H2KExon4-880	MF629657
	H2KExon4-882	MF629658
	H2KExon4-888	MF629659
	H2KExon4-89	MF629660
	H2KExon4-891	MF629661
	H2KExon4-892	MF629662
	H2KExon4-900	MF629663
	H2KExon4-910	MF629664
	H2KExon4-988	MF629665
	H2KExon4-994a	MF629666
	H2KExon4-994b	MF629667
	H2KExon4-996	MF629668
