# Supplementary material for: Meta-populational demes constitute a reservoir for large MHC allele diversity in wild house mice (Mus musculus)
Source: Front Zool. 2018 Apr 20;15:15. doi: 10.1186/s12983-018-0266-9 (PMC5910556; doi:10.1186/s12983-018-0266-9)
Supplement: Supplementary file 10 — Table S9. Pairwise distances between demes based on microsatellites (FST) (XLSX 37 kb) [file 12983_2018_266_MOESM10_ESM.xlsx]

## Sheet: Sheet1
pairwise distances between demes based on microsatellites (FST)
	A	C	E	F	G
A	0
C	0.36161	0
E	0.49653	0.51369	0
F	0.37864	0.33467	0.46522	0
G	0.28084	0.37588	0.41972	0.35506	0
	JJM02	JJM09	MJJ01	MJJ06
JJM02	0
JJM09	0.08973	0
MJJ01	0.12875	0.15218	0
MJJ06	0.17793	0.16226	0.22244	0
