# Supplementary material for: Meta-populational demes constitute a reservoir for large MHC allele diversity in wild house mice (Mus musculus)
Source: Front Zool. 2018 Apr 20;15:15. doi: 10.1186/s12983-018-0266-9 (PMC5910556; doi:10.1186/s12983-018-0266-9)
Supplement: Supplementary file 11 — Table S10. Alignments of H2-Aa and H2-Eb alleles (XLSX 47 kb) [file 12983_2018_266_MOESM11_ESM.xlsx]

## Sheet: Sheet1
Alignments of H2-Aa and H2-Eb alleles
	ABS: columns marked with grey shade, evidence for recombination events marked with #
	only aminoacid substitutions are shown; positions identical to the top sequence are marked with a dot
	bold allele names - shared between demes
	not bold, no colored background - shared with database samples
	not bold, grey background - private in single demes
A			Codon	1	2	3	4	5	6	7	8	9	10	11	12	13	14	15	16	17	18	19	20	21	22	23	24	25	26	27	28	29	30	31	32	33	34	35	36	37	38	39	40	41	42	43	44	45	46
			Codons affected by Recombination																					#
	origin	deme	allele name (#indiv/#alleles)	H	V	G	T	Y	G	I	S	V	Y	Q	S	P	G	D	I	G	Q	Y	T	F	E	F	D	G	D	E	L	F	Y	V	D	L	D	K	K	E	T	V	W	M	L	P	E	F	G
H2-Aa	Bonn	A	X52643 (1/1)	.	.	A	F	.	.	.	.	.	.	.	.	.	.	.	.	.	.	.	.	.	.	.	.	.	.	.	.	.	.	.	.	.	.	.	.	.	.	.	.	.	.	.	.	.	.
		A	AJ633699 (1/1)	.	.	.	S	.	.	.	.	.	.	.	.	.	.	.	.	.	.	.	.	H	.	.	.	.	.	.	W	.	.	.	.	.	.	.	.	.	.	.	.	.	.	.	.	.	.
		A	NB11 (1/1)	.	.	A	F	.	.	.	.	.	.	.	.	.	.	.	.	.	.	.	.	.	.	.	.	.	.	.	.	.	.	.	.	.	.	.	.	.	.	.	.	.	.	.	.	.	.
		A	X54425 (7/11)	.	.	.	F	.	.	T	T	.	.	.	.	.	.	.	.	.	.	.	.	H	.	.	.	.	.	.	.	.	.	.	.	.	.	.	.	K	.	.	.	R	.	.	.	.	.
		C	NB1 (3/3)	.	.	.	F	.	.	T	T	.	.	.	.	.	.	.	.	.	.	.	.	H	.	.	.	.	.	.	.	.	.	.	.	.	.	.	.	K	.	.	.	R	.	.	.	.	.
		C	M11358 (5/7)	.	.	.	V	.	.	T	T	.	.	.	.	.	.	.	.	.	.	.	.	H	.	.	.	.	.	.	W	.	.	.	.	.	.	.	.	.	.	I	.	.	.	.	.	.	.
		C	NB22 (2/2)	.	.	.	F	.	.	.	.	.	.	.	.	.	.	.	.	.	.	.	.	.	.	.	.	.	.	.	.	.	.	.	.	.	.	.	.	.	.	.	.	R	.	.	.	.	.
		C	X54425 (2/2)	.	.	A	F	.	.	.	.	.	.	.	.	.	.	.	.	.	.	.	.	.	.	.	.	.	.	.	.	.	.	.	.	.	.	.	.	.	.	.	.	.	.	.	.	.	A
		E	NB16 (1/1)	.	.	.	F	.	.	.	.	.	.	.	.	.	.	.	.	.	.	.	.	.	.	.	.	.	.	.	.	.	.	.	.	.	.	.	.	.	.	.	.	.	.	.	.	.	.
		E	138 (4/6)	.	.	.	F	.	.	.	.	.	.	.	.	.	.	.	.	.	.	.	.	.	.	.	.	.	.	.	.	.	.	.	.	.	.	.	.	.	.	.	.	.	.	.	.	.	.
		E	NB12 (3/5)	.	.	A	F	.	.	.	N	.	.	.	.	.	.	.	.	.	.	.	.	.	.	.	.	.	.	.	.	.	.	.	.	.	.	.	.	.	.	.	.	.	.	.	.	.	.
		E	NB8 (2/2)	.	.	.	F	.	.	.	.	.	.	.	.	.	.	.	.	.	.	.	.	.	.	.	.	.	.	.	.	.	.	.	.	.	.	.	.	.	.	.	.	.	.	.	.	.	.
		F	NB10 (1/1)	.	.	A	F	.	.	.	.	.	.	.	.	.	.	.	.	.	.	.	.	.	.	.	.	.	.	.	.	.	.	.	.	.	.	.	.	.	.	.	.	.	.	.	.	.	.
		F	NB2 (1/1)	.	.	A	F	.	.	.	.	.	.	.	.	.	.	.	.	.	.	.	.	.	.	.	.	.	.	.	.	.	.	.	.	.	.	.	.	.	.	.	.	.	.	.	.	.	.
		F	NB20 (1/1)	.	.	.	F	.	.	.	.	.	.	.	.	.	.	.	.	.	.	.	.	.	.	.	.	.	.	.	.	.	.	.	.	.	.	.	.	.	.	.	.	.	.	.	.	.	.
		F	NB21 (1/1)	.	.	A	.	.	.	.	.	.	.	.	.	.	.	.	.	.	.	.	.	.	.	.	.	.	.	.	.	.	.	.	.	.	.	.	.	.	.	.	.	.	.	.	.	.	.
		F	NB30 (1/1)	.	.	A	F	.	.	.	.	.	.	.	.	.	.	.	.	.	.	.	.	.	.	.	.	.	.	.	.	.	.	.	.	.	.	.	.	.	.	.	.	.	.	.	.	.	.
		F	NB9 (1/1)	.	.	A	F	.	.	.	.	.	.	.	.	.	.	.	.	.	.	.	.	.	.	.	.	.	.	.	.	.	.	.	.	.	.	.	.	.	.	.	.	.	.	.	.	.	.
		F	K01922 (15/21)	.	.	.	.	.	.	.	.	.	.	.	.	.	.	.	.	.	.	.	.	.	.	.	.	.	.	.	.	.	.	.	.	.	.	.	.	.	.	.	.	.	.	.	.	.	.
		F	NB11 (1/1)	.	.	.	.	.	.	.	.	.	.	.	.	.	.	.	.	.	.	.	.	.	.	.	.	.	.	.	.	.	.	.	.	.	.	.	.	.	.	.	.	.	.	.	.	.	.
		G	NB14 (1/1)	.	.	.	F	.	.	T	T	.	.	.	.	.	.	.	.	.	.	.	.	H	.	.	.	.	.	.	.	.	.	.	.	.	.	.	.	K	.	.	.	R	.	.	.	.	.
		G	NB23 (1/1)	.	.	.	F	.	.	.	.	.	.	.	.	.	.	.	.	.	.	.	.	.	.	.	.	.	.	.	.	.	.	.	.	.	.	.	.	.	.	.	.	R	.	.	.	.	.
		G	NB5 (1/1)	.	.	.	F	.	.	.	V	.	.	.	.	.	.	.	.	.	.	F	.	H	.	.	.	.	.	.	W	.	.	.	.	.	.	.	.	.	.	I	.	.	.	.	.	.	.
		G	AY740444 (1/1)	.	.	.	F	.	.	.	.	.	.	.	.	.	.	.	.	.	.	.	.	.	.	.	.	.	.	.	.	.	.	.	.	.	.	.	.	.	.	.	.	R	.	.	.	.	.
		G	138 (3/3)	.	.	.	V	.	.	T	T	.	.	.	.	.	.	.	.	.	.	.	.	H	.	.	.	.	.	.	W	.	.	.	.	.	.	.	.	.	.	I	.	.	.	.	.	.	.
		G	M11358 (4/5)	.	.	.	V	.	.	T	T	.	.	.	.	.	.	.	.	.	.	.	.	H	.	.	.	.	.	.	W	.	.	.	.	.	.	.	.	.	.	I	.	.	.	.	.	.	.
		G	NB22 (4/4)	.	.	.	F	.	.	.	.	.	.	.	.	.	.	.	.	.	.	.	.	.	.	.	.	.	.	.	.	.	.	.	.	.	.	.	.	.	.	.	.	R	.	.	.	.	.
		G	X54425 (3/4)	.	.	.	F	.	.	.	.	.	.	L	.	.	.	.	.	.	.	.	.	.	.	.	.	.	.	.	.	.	.	.	.	.	.	.	.	.	.	.	.	R	.	.	.	.	.
		JJM02	NE13 (1/1)	.	.	.	F	.	.	T	T	.	.	.	.	.	.	.	.	.	.	.	.	H	.	.	.	.	.	.	.	.	.	.	.	.	.	.	.	K	.	.	.	R	.	.	.	.	.
	Espelette	JJM02	NE14 (2/2)	.	.	.	F	.	.	.	V	.	.	.	.	.	.	.	.	.	.	F	.	H	.	.	.	.	.	.	W	.	.	.	.	.	.	.	.	.	.	I	.	.	.	.	.	.	.
		JJM02	K01924 (2/2)	.	.	.	F	.	.	.	.	.	.	.	.	.	.	.	.	.	.	.	.	.	.	.	.	.	.	.	W	.	.	.	.	.	.	.	.	.	.	.	.	R	.	.	.	.	.
		JJM02	M11356 (2/3)	.	.	.	V	.	.	T	T	.	.	.	.	.	.	.	.	.	.	F	.	H	.	.	.	.	.	.	W	.	.	.	.	.	.	.	.	.	.	.	.	.	.	.	.	.	.
		JJM02	140 (1/1)	.	.	.	S	.	.	.	T	.	.	.	.	.	.	.	.	.	.	.	.	.	.	.	.	.	.	.	.	.	.	.	.	.	.	.	.	.	.	.	.	.	.	.	.	.	A
		JJM02	NE10 (1/1)	.	.	.	S	.	.	.	T	.	.	.	.	.	.	.	.	.	.	.	.	.	.	.	.	.	.	.	.	.	.	.	.	.	.	.	.	.	.	.	.	.	.	.	.	.	T
		JJM02	NE12 (2/3)	.	.	.	S	.	.	.	V	.	.	.	.	.	.	.	.	.	.	.	.	H	.	.	.	.	.	.	W	.	.	.	.	.	.	.	.	.	.	.	.	.	.	.	.	.	.
		JJM02	X54425 (1/1)	.	.	.	S	.	.	.	V	.	.	.	.	.	.	.	.	.	.	.	.	H	.	.	.	.	.	.	W	.	.	.	.	.	.	.	.	.	.	.	.	.	.	.	.	.	.
		JJM09	NE17 (1/1)	.	.	.	F	.	.	T	T	.	.	.	.	.	.	.	.	.	.	.	.	H	.	.	.	.	.	.	R	.	.	.	.	.	.	.	.	.	.	.	.	R	.	.	.	.	.
		JJM09	HM443588 (3/6)	.	.	.	F	.	.	T	T	.	.	.	.	.	.	.	.	.	.	.	.	H	.	.	.	.	.	.	R	.	.	.	.	.	.	.	.	.	.	.	.	R	.	.	.	.	.
		JJM09	AJ633699 (4/5)	.	.	.	S	.	.	.	.	.	.	.	.	.	.	.	.	.	.	.	.	H	.	.	.	.	.	.	W	.	.	.	.	.	.	.	.	.	.	.	.	.	.	.	.	.	.
		JJM09	AY740438 (1/1)	.	.	.	F	.	.	T	T	.	.	.	.	.	.	.	.	.	.	.	.	H	.	.	.	.	.	.	W	.	.	.	.	.	.	.	.	.	.	.	.	.	.	.	.	.	.
		JJM09	NE12 (4/6)	.	.	.	S	.	.	.	V	.	.	.	.	.	.	.	.	.	.	.	.	H	.	.	.	.	.	.	W	.	.	.	.	.	.	.	.	.	.	.	.	.	.	.	.	.	.
		JJM09	X54425 (82/3)	.	.	.	F	.	.	T	T	.	.	.	.	.	.	.	.	.	.	.	.	H	.	.	.	.	.	.	.	.	.	.	.	.	.	.	.	K	.	.	.	R	.	.	.	.	.
		MJJ01	135 (4/6)	.	.	.	F	.	.	.	.	.	.	.	.	.	.	.	.	.	.	.	.	.	.	.	.	.	.	.	W	.	.	.	.	.	.	.	.	.	.	.	.	.	.	.	.	.	.
		MJJ01	140 (2/2)	.	.	.	F	.	.	T	T	.	.	.	.	.	.	.	.	.	.	.	.	H	.	.	.	.	.	.	W	.	.	.	.	.	.	.	.	.	.	.	.	.	.	.	.	.	.
		MJJ01	AY740438 (1/1)	.	.	.	F	.	.	.	V	.	.	.	.	.	.	.	.	.	.	F	.	H	.	.	.	.	.	.	W	.	.	.	.	.	.	.	.	.	.	I	.	.	.	.	.	.	.
		MJJ01	K01922 (6/6)	.	.	.	.	.	.	.	.	.	.	.	.	.	.	.	.	.	.	.	.	.	.	.	.	.	.	.	.	.	.	.	.	.	.	.	.	.	.	.	.	.	.	.	.	.	.
		MJJ01	NB12 (1/2)	.	.	A	F	.	.	.	N	.	.	.	.	.	.	.	.	.	.	.	.	.	.	.	.	.	.	.	.	.	.	.	.	.	.	.	.	.	.	.	.	.	.	.	.	.	.
		MJJ01	NE10 (4/6)	.	.	.	S	.	.	.	T	.	.	.	.	.	.	.	.	.	.	.	.	.	.	.	.	.	.	.	.	.	.	.	.	.	.	.	.	.	.	.	.	.	.	.	.	.	T
		MJJ01	X54425 (3/5)	.	.	.	F	.	.	T	T	.	.	.	.	.	.	.	.	.	.	.	.	H	.	.	.	.	.	.	.	.	.	.	.	.	.	.	.	K	.	.	.	R	.	.	.	.	.
		MJJ06	NE11 (1/2)	.	.	.	S	.	.	.	V	.	.	.	.	.	.	.	.	.	.	.	.	.	.	.	.	.	.	.	W	.	.	.	.	.	.	.	.	.	.	.	.	.	.	.	.	.	.
		MJJ06	70 (2/2)	.	.	.	S	.	.	.	.	.	.	.	.	.	.	.	.	.	.	.	.	H	.	.	.	.	.	.	R	.	.	.	.	.	.	.	.	.	.	.	.	.	.	.	.	.	.
		MJJ06	70 (2/3)	.	.	.	S	.	.	.	.	.	.	.	.	.	.	.	.	.	.	.	.	H	.	.	.	.	.	.	R	.	.	.	.	.	.	.	.	.	.	.	.	.	.	.	.	.	.
		MJJ06	AJ633699 (5/9)	.	.	.	S	.	.	.	.	.	.	.	.	.	.	.	.	.	.	.	.	H	.	.	.	.	.	.	W	.	.	.	.	.	.	.	.	.	.	.	.	.	.	.	.	.	.
			Codon	1	2	3	4	5	6	7	8	9	10	11	12	13	14	15	16	17	18	19	20	21	22	23	24	25	26	27	28	29	30	31	32	33	34	35	36	37	38	39	40	41	42	43	44	45	46
B			Codons affected by recombination																	#
		deme	allele name (#indiv/#alleles)	K	S	E	C	H	F	Y	N	G	T	Q	R	V	R	L	L	E	R	Y	F	Y	N	L	E	E	N	L	R	F	D	S	D	V	G	E	F	R	A	V	T	E	L	G	R	P	D
	origin	A	NB1 (1/1)	T	.	D	.	.	.	.	.	.	.	.	H	.	.	F	.	.	.	F	I	.	.	R	.	.	.	.	.	.	.	.	.	.	.	.	Y	.	.	.	.	.	.	.	.	.	.
H2-Eb	Bonn	A	NB2 (1/1)	.	.	.	.	.	.	.	.	.	.	.	.	.	.	F	.	K	.	.	.	.	.	.	.	.	.	.	.	.	.	.	.	.	.	.	.	.	.	.	.	.	.	.	.	.	.
		A	K00124 (7/8)	T	.	.	.	.	.	.	.	.	.	.	H	.	.	F	.	.	.	F	I	.	.	R	.	.	.	.	.	.	.	.	.	.	.	.	Y	.	.	.	.	.	.	.	.	.	.
		A	M28408 (2/2)	.	.	.	.	.	.	.	.	.	.	.	.	.	.	.	.	.	.	.	.	.	.	.	.	.	.	.	.	.	.	.	.	.	.	.	.	.	.	.	.	.	.	.	.	.	.
		A	U88925 (2/2)	T	.	.	.	.	.	.	.	.	.	.	.	.	.	F	.	.	.	.	I	.	.	R	.	.	Y	V	.	.	.	.	.	.	.	.	Y	.	.	.	.	.	.	.	.	.	.
		C	NB13 (3/3)	T	.	.	.	.	.	.	.	.	.	.	.	.	.	F	.	D	.	.	.	.	.	R	.	.	.	.	.	.	.	.	.	.	.	.	.	.	.	.	.	.	.	.	.	.	.
		C	U28490 (1/1)	.	.	.	.	.	.	.	.	.	.	.	.	.	.	H	.	V	.	F	I	.	.	R	.	.	Y	V	C	.	.	.	.	L	.	.	H	.	.	.	.	.	.	.	.	.	.
		C	K00124 (2/2)	T	.	.	.	.	.	.	.	.	.	.	H	.	.	F	.	.	.	F	I	.	.	R	.	.	.	.	.	.	.	.	.	.	.	.	Y	.	.	.	.	.	.	.	.	.	.
		C	U88915 (7/10)	T	.	.	.	.	.	.	.	.	.	.	.	.	.	.	.	.	.	.	.	.	.	.	.	.	.	.	.	.	.	.	.	.	.	.	.	.	.	.	.	.	.	.	.	.	.
		E	NB5 (1/1)	.	.	.	.	.	.	.	.	.	.	.	.	.	.	H	.	V	.	F	I	.	.	R	.	.	F	V	.	.	.	.	.	L	.	.	H	.	.	.	.	.	.	.	.	.	.
		E	K00124 (7/8)	T	.	.	.	.	.	.	.	.	.	.	H	.	.	F	.	.	.	F	I	.	.	R	.	.	.	.	.	.	.	.	.	.	.	.	Y	.	.	.	.	.	.	.	.	.	.
		E	M28408 (4/4)	.	.	.	.	.	.	.	.	.	.	.	.	.	.	.	.	.	.	.	.	.	.	.	.	.	.	.	.	.	.	.	.	.	.	.	.	.	.	.	.	.	.	.	.	.	.
		E	NB24 (6/6)	T	.	.	.	.	.	.	.	.	.	.	.	.	.	H	.	V	.	F	I	.	.	R	.	.	F	V	.	.	.	.	.	L	.	.	H	.	.	.	.	.	.	.	.	.	.
		E	U88915 (1/1)	T	.	.	.	.	.	.	.	.	.	.	.	.	.	.	.	.	.	.	.	.	.	.	.	.	.	.	.	.	.	.	.	.	.	.	.	.	.	.	.	.	.	.	.	.	.
		F	M28408 (16/20)	.	.	.	.	.	.	.	.	.	.	.	.	.	.	.	.	.	.	.	.	.	.	.	.	.	.	.	.	.	.	.	.	.	.	.	.	.	.	.	.	.	.	.	.	.	.
		F	U88915 (5/6)	T	.	.	.	.	.	.	.	.	.	.	.	.	.	.	.	.	.	.	.	.	.	.	.	.	.	.	.	.	.	.	.	.	.	.	.	.	.	.	.	.	.	.	.	.	.
		F	U88925 (8/8)	T	.	.	.	.	.	.	.	.	.	.	.	.	.	F	.	.	.	.	I	.	.	R	.	.	Y	V	.	.	.	.	.	.	.	.	Y	.	.	.	.	.	.	.	.	.	.
		G	NB3 (1/1)	T	.	.	.	.	.	.	.	.	.	.	.	.	.	.	.	V	.	S	I	.	.	R	.	.	Y	A	.	.	.	.	.	.	.	.	Y	.	.	.	.	.	.	.	.	.	.
		G	NB4 (1/1)	T	.	.	.	.	.	.	.	.	.	.	.	.	.	.	.	V	.	S	I	.	.	R	.	.	Y	A	.	.	.	.	.	.	.	.	Y	.	.	.	.	.	.	.	.	.	.
		G	AY740501 (1/1)	.	.	.	.	.	.	.	.	.	.	.	.	.	.	F	.	K	.	.	.	.	.	.	.	.	.	.	.	.	.	.	.	.	.	.	.	.	.	.	.	.	.	.	.	.	.
		G	K00124 (3/3)	T	.	.	.	.	.	.	.	.	.	.	H	.	.	F	.	.	.	F	I	.	.	R	.	.	.	.	.	.	.	.	.	.	.	.	Y	.	.	.	.	.	.	.	.	.	.
		G	NB24 (5/5)	T	.	.	.	.	.	.	.	.	.	.	.	.	.	H	.	V	.	F	I	.	.	R	.	.	F	V	.	.	.	.	.	L	.	.	H	.	.	.	.	.	.	.	.	.	.
		G	U88915 (12/15)	T	.	.	.	.	.	.	.	.	.	.	.	.	.	.	.	.	.	.	.	.	.	.	.	.	.	.	.	.	.	.	.	.	.	.	.	.	.	.	.	.	.	.	.	.	.
		JJM02	NE12 (1/1)	T	.	.	.	.	.	.	.	.	.	.	.	.	.	F	.	.	.	.	.	.	.	R	.	.	.	V	.	.	.	.	.	.	.	.	.	.	.	.	.	.	.	.	.	.	.
	Espelette	JJM02	NE13 (1/1)	T	.	.	.	.	.	.	.	.	P	.	.	.	.	.	.	.	.	.	I	.	.	.	.	.	Y	.	.	.	.	.	.	.	.	.	Y	.	.	.	.	.	.	.	.	.	.
		JJM02	NE30 (1/1)	T	.	.	.	.	.	.	.	.	E	.	.	.	.	.	.	.	.	.	.	.	.	.	.	.	.	.	.	.	.	.	.	.	.	.	.	.	.	.	.	.	.	.	.	.	.
		JJM02	NE33 (1/1)	.	.	.	.	.	.	.	.	.	P	.	.	.	.	.	.	.	.	.	.	.	.	.	.	.	.	.	.	.	.	.	.	.	.	.	.	.	.	.	.	.	.	.	.	.	.
		JJM02	NE4 (1/1)	.	.	.	.	.	.	.	.	.	.	.	.	.	.	H	.	V	.	F	I	.	.	R	.	.	F	V	.	.	.	.	.	L	.	.	H	.	.	.	.	.	.	.	.	.	.
		JJM02	NE9 (1/1)	.	.	.	.	.	.	.	.	.	P	.	.	.	.	.	.	.	.	.	.	.	.	.	.	.	.	.	.	.	.	.	.	.	.	.	Y	.	.	.	.	.	.	.	.	.	.
		JJM02	M36939 (1/1)	.	.	.	.	.	.	.	.	.	.	.	.	.	.	.	.	V	.	.	.	.	.	.	.	.	.	.	.	.	.	.	.	.	.	.	.	.	.	.	.	.	.	.	.	.	.
		JJM02	U28489 (1/1)	T	.	.	.	.	.	.	.	.	.	.	.	.	.	.	.	.	.	.	.	.	.	.	.	.	.	.	.	.	.	.	.	.	.	.	.	.	.	.	.	.	.	.	.	.	.
		JJM02	AH002028 (2/2)	.	.	.	.	.	.	.	.	.	.	.	.	.	.	F	.	K	.	.	.	.	.	.	.	.	.	.	.	.	.	.	.	.	.	.	.	.	.	.	.	.	.	.	.	.	.
		JJM02	AY740487 (1/2)	.	.	.	.	.	.	.	.	.	.	.	.	.	.	F	.	K	.	.	.	.	.	.	.	.	.	.	.	.	.	.	.	.	.	.	.	.	.	.	.	.	.	.	.	.	.
		JJM02	K00124 (1/1)	T	.	.	.	.	.	.	.	.	.	.	H	.	.	F	.	.	.	F	I	.	.	R	.	.	.	.	.	.	.	.	.	.	.	.	Y	.	.	.	.	.	.	.	.	.	.
		JJM02	U88915 (1/1)	T	.	.	.	.	.	.	.	.	.	.	.	.	.	.	.	.	.	.	.	.	.	.	.	.	.	.	.	.	.	.	.	.	.	.	.	.	.	.	.	.	.	.	.	.	.
		JJM09	NE14 (1/1)	.	.	.	.	.	.	.	.	R	.	.	.	.	.	.	.	.	.	.	.	.	.	.	.	.	.	.	.	.	.	.	.	.	.	.	.	.	.	.	.	.	.	.	.	.	.
		JJM09	NE15 (1/1)	T	.	.	.	.	.	.	.	.	P	.	H	.	.	F	.	V	.	F	I	.	.	R	.	.	.	.	.	.	.	.	.	.	.	.	Y	.	.	.	.	.	.	.	.	.	.
		JJM09	NE3 (1/1)	T	.	.	.	.	.	.	.	.	.	.	.	.	.	H	.	V	.	S	I	.	.	R	.	.	Y	V	.	.	.	.	.	.	.	.	H	.	.	.	.	.	.	.	.	.	.
		JJM09	NE8 (2/2)	T	.	.	.	.	.	.	.	.	.	.	H	.	.	F	.	.	.	F	I	.	.	R	.	.	.	.	.	.	.	.	.	.	.	.	Y	.	.	.	.	.	.	.	.	.	.
		JJM09	AH002028 (3/3)	.	.	.	.	.	.	.	.	.	.	.	.	.	.	F	.	K	.	.	.	.	.	.	.	.	.	.	.	.	.	.	.	.	.	.	.	.	.	.	.	.	.	.	.	.	.
		JJM09	AY740487 (2/2)	.	.	.	.	.	.	.	.	.	.	.	.	.	.	F	.	K	.	.	.	.	.	.	.	.	.	.	.	.	.	.	.	.	.	.	.	.	.	.	.	.	.	.	.	.	.
		JJM09	K00124 (1/1)	T	.	.	.	.	.	.	.	.	.	.	H	.	.	F	.	.	.	F	I	.	.	R	.	.	.	.	.	.	.	.	.	.	.	.	Y	.	.	.	.	.	.	.	.	.	.
		JJM09	M28408 (6/6)	.	.	.	.	.	.	.	.	.	.	.	.	.	.	.	.	.	.	.	.	.	.	.	.	.	.	.	.	.	.	.	.	.	.	.	.	.	.	.	.	.	.	.	.	.	.
		JJM09	U88915 (1/1)	T	.	.	.	.	.	.	.	.	.	.	.	.	.	.	.	.	.	.	.	.	.	.	.	.	.	.	.	.	.	.	.	.	.	.	.	.	.	.	.	.	.	.	.	.	.
		MJJ01	NE11 (1/1)	.	.	.	.	.	.	.	.	.	.	.	.	.	.	H	.	V	.	F	I	.	.	R	.	.	F	V	.	.	.	.	.	L	.	.	H	.	.	.	.	.	.	.	.	.	.
		MJJ01	NE16 (1/1)	T	.	.	.	.	.	.	.	.	D	.	L	.	.	.	.	V	.	S	I	.	.	R	.	.	Y	A	.	.	.	.	.	.	.	.	Y	.	.	.	.	.	.	.	.	.	.
		MJJ01	NE37 (1/1)	.	.	.	.	.	.	.	.	.	.	.	.	.	.	F	.	.	.	F	I	.	.	.	.	.	.	.	.	.	.	.	.	.	.	.	.	.	.	.	.	.	.	.	.	.	.
		MJJ01	169 (1/1)	.	.	.	.	.	.	.	.	.	.	.	.	.	.	.	.	.	.	.	.	.	.	.	.	.	.	.	.	.	.	.	.	.	.	.	.	.	.	.	.	.	.	.	.	.	.
		MJJ01	U88937 (1/1)	.	.	.	.	.	.	.	.	.	.	.	.	.	.	F	.	K	.	.	.	.	.	.	.	.	.	.	.	.	.	.	.	.	.	.	.	.	.	.	.	.	.	.	.	.	.
		MJJ01	K00124 (9/12)	T	.	.	.	.	.	.	.	.	.	.	H	.	.	F	.	.	.	F	I	.	.	R	.	.	.	.	.	.	.	.	.	.	.	.	Y	.	.	.	.	.	.	.	.	.	.
		MJJ01	M28408 (3/3)	.	.	.	.	.	.	.	.	.	.	.	.	.	.	.	.	.	.	.	.	.	.	.	.	.	.	.	.	.	.	.	.	.	.	.	.	.	.	.	.	.	.	.	.	.	.
		MJJ01	NE5 (1/1)	.	.	.	.	.	.	.	.	.	.	.	.	.	.	H	.	V	.	F	I	.	.	R	.	.	F	V	.	.	.	.	.	L	.	.	H	.	.	.	.	.	.	.	.	.	.
		MJJ01	NE5 (2/2)	.	.	.	.	.	.	.	.	.	.	.	.	.	.	H	.	V	.	F	I	.	.	R	.	.	F	V	.	.	.	.	.	L	.	.	H	.	.	.	.	.	.	.	.	.	.
		MJJ06	NE10 (1/1)	.	.	.	.	.	.	.	.	.	P	.	.	.	.	H	.	V	.	F	I	.	.	R	.	.	F	V	.	.	.	.	.	L	.	.	H	.	.	.	.	.	.	.	.	.	.
		MJJ06	NE17 (2/2)	T	.	.	.	.	.	.	.	.	P	.	.	.	.	F	.	.	.	.	I	.	.	R	.	.	Y	V	.	.	.	.	.	.	.	.	Y	.	.	.	.	.	.	.	.	.	.
		MJJ06	NE18 (2/2)	T	.	.	.	.	.	.	.	.	.	.	.	.	.	F	.	.	.	.	I	.	.	R	.	.	Y	V	.	.	.	.	.	.	.	.	Y	.	.	.	.	.	.	.	.	.	.
		MJJ06	NE19 (1/1)	.	.	.	.	.	.	.	.	.	P	.	.	.	.	F	.	K	.	.	.	.	.	R	.	.	.	.	.	.	.	.	.	.	.	.	.	.	.	.	.	.	.	.	.	.	.
		MJJ06	NE20 (1/1)	T	.	.	.	.	.	.	.	.	.	.	.	.	.	F	.	.	.	.	I	.	.	.	.	.	Y	V	.	.	.	.	.	.	.	.	Y	.	.	.	.	.	.	.	.	.	.
		MJJ06	AY740487 (1/1)	.	.	.	.	.	.	.	.	.	.	.	.	.	.	F	.	K	.	.	.	.	.	.	.	.	.	.	.	.	.	.	.	.	.	.	.	.	.	.	.	.	.	.	.	.	.
[truncated: 31 more columns]
