# Supplementary material for: Meta-populational demes constitute a reservoir for large MHC allele diversity in wild house mice (Mus musculus)
Source: Front Zool. 2018 Apr 20;15:15. doi: 10.1186/s12983-018-0266-9 (PMC5910556; doi:10.1186/s12983-018-0266-9)
Supplement: Supplementary file 12 — Table S11. dN/dS and K2P nucleotide distance/Poisson corrected amino acid distances (XLSX 52 kb) [file 12983_2018_266_MOESM12_ESM.xlsx]

## Sheet: Sheet1
dN/dS and K2P nucleotide distance/ Poisson corrected amino acid distance
		dN						dS						dN/dS			K2P nucleotide distance						poisson corrected amino acid distance
		all sites	S.E.	ABS	S.E.	nonABS	S.E.	all sites	S.E.	ABS	S.E.	nonABS	S.E.	all sites	ABS	nonABS	all sites	S.E.	ABS	S.E.	nonABS	S.E.	all sites	S.E.	ABS	S.E.	nonABS	S.E.
H2-Aa	A	0.0387186	0.0104083	0.140512	0.060605	0.02133	0.00837917	0.0198085	0.0143405	0	0	0.0232379	0.0162322	1.95465		0.917899	0.0332287	0.00736028	0.0990847	0.0371549	0.0217174	0.00626123	0.0759742	0.0197925	0.285717	0.113139	0.0439094	0.0163311
	C	0.0609025	0.0134625	0.206528	0.0685826	0.034246	0.0103719	0.0230462	0.0123442	0	0	0.0274892	0.0144432	2.64263		1.2458	0.0530943	0.0104752	0.157747	0.0507621	0.0339608	0.00835688	0.128795	0.0288662	0.463846	0.150921	0.0764334	0.0240291
	E	0.0134414	0.00614078	0.0614093	0.0327022	0.00361135	0.00373414	0	0	0	0	0	0				0.0109631	0.00499398	0.0502865	0.0276157	0.00314433	0.00312134	0.0335619	0.0150056	0.162782	0.0969199	0.00953054	0.0101094
	F	0.0248486	0.00958341	0.127434	0.0740346	0.00789775	0.00618687	0	0	0	0	0	0				0.0176636	0.00528546	0.082176	0.0348814	0.0061568	0.00347935	0.0410005	0.0145872	0.213202	0.0889856	0.012451	0.00910729
	G	0.0586873	0.0136374	0.220132	0.0725377	0.0297011	0.0100313	0.0203979	0.0127765	0	0	0.0242304	0.0149273	2.87712		1.22578	0.0488197	0.00978217	0.15975	0.0491618	0.028356	0.00750347	0.120658	0.0275846	0.482943	0.132691	0.0628036	0.0205507
	JJM02	0.0707385	0.0172908	0.271405	0.111702	0.034981	0.0120472	0.0397547	0.0190606	0	0	0.0464164	0.0224035	1.77937		0.753634	0.0632627	0.0111148	0.198627	0.0569852	0.0389534	0.00875143	0.128173	0.0293743	0.470108	0.142262	0.0723313	0.0236327
	JJM09	0.0495439	0.0145333	0.141444	0.0679135	0.0310061	0.0124819	0.0341155	0.0201962	0.00621551	0.00626242	0.0397761	0.0242249	1.45224	22.7566	0.779515	0.0441899	0.0105278	0.105453	0.0406642	0.0326401	0.00922645	0.0964942	0.0274914	0.290731	0.131394	0.0618501	0.0235311
	MJJ01	0.0743371	0.0176581	0.284561	0.105739	0.0386015	0.0134919	0.0346629	0.0172738	0	0	0.0360178	0.017588	2.14457		1.07173	0.0632129	0.0111014	0.202322	0.0604063	0.0385797	0.00847943	0.13283	0.0310219	0.516352	0.16738	0.0720506	0.0235239
	MJJ06	0.0218877	0.00775798	0.116509	0.0469801	0.00437627	0.00436378	0.0111306	0.0087173	0	0	0.0131481	0.00965623	1.96643		0.332845	0.0194487	0.00565898	0.0852065	0.0303583	0.00738802	0.00440006	0.0396514	0.0140092	0.223281	0.0802162	0.00875254	0.00898961
	overall	0.0715	0.0166	0.2949	0.0899	0.034	0.0116	0.0286	0.0151	0.0069	0.0066	0.0303	0.016	2.5	42.7391	1.12211	0.0595	0.0101	0.2082	0.0553	0.0332	0.0078	0.133	0.03	0.5637	0.137	0.0665	0.0214
H2-Eb	A	0.0455028	0.0115169	0.184013	0.0627589	0.0176699	0.00655675	0.0308022	0.0183235	0.110717	0.0886551	0.0191815	0.0176203	1.47726	1.66201	0.921196	0.0439937	0.00857359	0.175251	0.0447422	0.0180986	0.00607853	0.0890536	0.0205619	0.330556	0.0950966	0.0438578	0.0153448
	C	0.0462056	0.0107927	0.177918	0.0524082	0.0192011	0.00630906	0.021868	0.0111926	0.0544981	0.0389723	0.0154782	0.0107838	2.11293	3.26465	1.24052	0.0400645	0.00742847	0.150918	0.0381276	0.0174262	0.00507134	0.0960942	0.0227706	0.390784	0.128061	0.0433726	0.0142637
	E	0.0896514	0.0203399	0.389715	0.129041	0.0381278	0.0127197	0.0456631	0.0213344	0.179109	0.100949	0.0231545	0.0184274	1.96332	2.17586	1.64667	0.0813353	0.0131395	0.343434	0.090671	0.0358076	0.00955184	0.159869	0.0341446	0.638177	0.205893	0.0818159	0.0253356
	F	0.0475571	0.013732	0.214796	0.0873495	0.0150415	0.00608709	0.0163139	0.0103094	0.137109	0.106198	0	0	2.91513	1.56661		0.0423223	0.00926139	0.197169	0.0548619	0.0129336	0.0053525	0.0919792	0.0239458	0.392884	0.148907	0.0397014	0.0163495
	G	0.0663457	0.0146575	0.261836	0.0685289	0.0297319	0.010419	0.0286324	0.0143876	0.0938709	0.0705239	0.0176741	0.0128243	2.31716	2.78932	1.68223	0.0598378	0.0096654	0.225978	0.0560136	0.0284178	0.0076069	0.129814	0.0285147	0.545997	0.170548	0.0619395	0.0203971
	JJM02	0.0674048	0.0149126	0.270021	0.0693973	0.0270413	0.00883473	0.0295384	0.0131738	0.134012	0.102867	0.0149907	0.00901839	2.28194	2.01491	1.80387	0.0604119	0.010118	0.231473	0.0498104	0.0259682	0.00694503	0.135873	0.0295543	0.555722	0.15214	0.0605725	0.0199222
	JJM09	0.0606232	0.0146321	0.247809	0.0734299	0.023143	0.00814008	0.0351405	0.0154397	0.136358	0.0911488	0.0246232	0.0146975	1.72517	1.81734	0.93989	0.0557113	0.00975761	0.220049	0.0522375	0.022925	0.00650385	0.116038	0.0266254	0.456278	0.130816	0.0535183	0.0189077
	MJJ01	0.0718186	0.016116	0.299376	0.0881725	0.0311307	0.00971659	0.0460857	0.0210158	0.107642	0.0763307	0.0351584	0.0200726	1.55837	2.78121	0.88544	0.0669145	0.0107905	0.258234	0.0628101	0.0318281	0.00781568	0.129452	0.0275471	0.501913	0.150803	0.0663964	0.0203639
	MJJ06	0.0831382	0.0185876	0.364476	0.112594	0.0319684	0.0103269	0.0394243	0.01479	0.144971	0.0916162	0.0264595	0.0148858	2.10881	2.51414	1.2082	0.0768229	0.0123032	0.317767	0.0664316	0.0330523	0.00873841	0.147244	0.0311277	0.590191	0.172662	0.0750239	0.024739
	overall	0.0731	0.0163	0.3002	0.0794	0.0294	0.0087	0.0368	0.0164	0.1393	0.0958	0.0227	0.0157	1.98641	2.15506	1.29515	0.0666	0.0111	0.2645	0.0589	0.0284	0.0071	0.0664	0.0203	0.5642	0.1513	0.1407	0.0304
